# Supplementary material for: Entropy scaling for diffusion coefficients in fluid mixtures
Source: Nat Commun. 2025 Mar 17;16:2611. doi: 10.1038/s41467-025-57780-z (PMC11914492; doi:10.1038/s41467-025-57780-z)
Supplement: Supplementary file 3 — Supplementary Data 1 [file 41467_2025_57780_MOESM3_ESM.zip]

Archive with 6 entries (6 files):
- MD_results_acetone-isobutane.csv
- MD_results_benzene-isobutane.csv
- MD_results_ethanol-chlorine.csv
- MD_results_lj-mix-1.csv
- MD_results_lj-mix-2.csv
- MD_results_lj-mix-3.csv
