# Supplementary material for: Entropy scaling for diffusion coefficients in fluid mixtures
Source: Nat Commun. 2025 Mar 17;16:2611. doi: 10.1038/s41467-025-57780-z (PMC11914492; doi:10.1038/s41467-025-57780-z)
Supplement: Supplementary file 3 — Supplementary Data 1 [file 41467_2025_57780_MOESM3_ESM.zip › MD_results_acetone-isobutane.csv]

T/K	rho/mol l+IHsAuQ-	p/MPa	s+AF8-conf/R	D+AF8-1+AF4-inf/m+ALI- s+IHsAuQ-
281.382000793	10.441	31.080501018	+AC0-4.65866523	6.2675174961E+AC0-09
342.551999971	0.118	0.319619169	+AC0-0.053953788	2.0041091276474E+AC0-06
342.552000291	0.394	0.942397833	+AC0-0.184406588	4.880101548878E+AC0-07
342.552000532	9.062000001	15.176019073	+AC0-3.440626067	1.21557326101E+AC0-08
342.552000746	10.441	84.197392667	+AC0-4.479190942	7.3655509718E+AC0-09
342.552000069	11.622999999	218.965054435	+AC0-5.590155428	4.5700957169E+AC0-09
407.79999999	0.118	0.386607441	+AC0-0.041388467	2.840422483075E+AC0-06
407.800000294	0.394	1.190168265	+AC0-0.137771752	7.470019009223E+AC0-07
407.799999664	0.788	2.110983847	+AC0-0.269940954	3.341831749516E+AC0-07
407.799999945	1.182	2.796286596	+AC0-0.404342539	2.051157149845E+AC0-07
407.800000947	1.576	3.277930653	+AC0-0.530451348	1.620601464918E+AC0-07
407.800000518	6.304	4.562419117	+AC0-1.950519452	3.49145387688E+AC0-08
407.800001313	7.092000001	8.397374666	+AC0-2.26205207	2.60498133884E+AC0-08
407.79999942	9.062000001	48.568372191	+AC0-3.291538014	1.34966189371E+AC0-08
407.799999912	10.441	137.718653178	+AC0-4.254865671	8.5170062177E+AC0-09
407.800000048	11.622999999	295.682801718	+AC0-5.512704521	5.3737851511E+AC0-09
407.800000237	7.879999999	17.220636247	+AC0-2.629689438	2.10185753735E+AC0-08
489.360000097	0.118	0.469637251	+AC0-0.032960254	3.1980672793602E+AC0-06
489.360001009	3.94	9.133284447	+AC0-1.070093991	7.63646245505E+AC0-08
489.360000306	7.879999999	43.626239857	+AC0-2.51866318	2.43277738428E+AC0-08
489.359999489	11.622999999	385.777479264	+AC0-4.84149852	6.5062209702E+AC0-09
815.599999792	0.118	0.798397322	+AC0-0.02357284	3.9989135682142E+AC0-06
815.600000159	3.94	31.39286253	+AC0-0.893709095	1.020696311245E+AC0-07
815.600000257	7.879999999	143.995256447	+AC0-2.260233493	3.5199270738E+AC0-08
815.599997899	11.622999999	704.08188824	+AC0-4.483280949	1.08015648815E+AC0-08
1223.399999963	0.118	1.207320496	+AC0-0.020752205	6.048456811882E+AC0-06
1223.399999848	3.94	58.398225646	+AC0-0.823235411	1.285791134004E+AC0-07
1223.399998837	7.879999999	259.411116206	+AC0-2.082883853	4.68890875286E+AC0-08
1223.3999994	11.622999999	1046.706984818	+AC0-3.947418131	1.66067758986E+AC0-08
