# Supplementary material for: Entropy scaling for diffusion coefficients in fluid mixtures
Source: Nat Commun. 2025 Mar 17;16:2611. doi: 10.1038/s41467-025-57780-z (PMC11914492; doi:10.1038/s41467-025-57780-z)
Supplement: Supplementary file 3 — Supplementary Data 1 [file 41467_2025_57780_MOESM3_ESM.zip › MD_results_benzene-isobutane.csv]

T/K	rho/mol l+IHsAuQ-	p/MPa	s+AF8-conf/R	D+AF8-1+AF4-inf/m+ALI- s+IHsAuQ-
281.382000384	10.441	31.174831922	+AC0-4.691036633	5.1717335533E+AC0-09
342.552000077	0.118	0.319634775	+AC0-0.054369112	1.4675407355766E+AC0-06
342.552000053	0.394	0.942224393	+AC0-0.1836215	4.638873733474E+AC0-07
342.551999932	9.062000001	15.127507233	+AC0-3.436054684	1.0174559337E+AC0-08
342.551999699	10.441	84.239918968	+AC0-4.473769481	6.3752765106E+AC0-09
342.552000545	11.622999999	219.162886783	+AC0-5.877105556	3.8665601823E+AC0-09
407.800000362	0.118	0.386670139	+AC0-0.041257557	2.0308849392647E+AC0-06
407.800000082	0.394	1.19027689	+AC0-0.138478336	4.667059858404E+AC0-07
407.800000288	0.788	2.110760251	+AC0-0.27234834	2.500068450917E+AC0-07
407.799999841	1.182	2.794004151	+AC0-0.404300943	1.536964242488E+AC0-07
407.800000344	1.576	3.274464485	+AC0-0.5328334	1.232771361788E+AC0-07
407.80000075	6.304	4.562321847	+AC0-1.948499995	2.72782446576E+AC0-08
407.800000341	7.092000001	8.369241642	+AC0-2.260227676	2.22014576343E+AC0-08
407.80000001	9.062000001	48.597072263	+AC0-3.297126963	1.23563257884E+AC0-08
407.800000159	10.441	137.871615664	+AC0-4.283208413	7.5413422967E+AC0-09
407.800000213	11.622999999	296.038085586	+AC0-5.59975891	4.7843998028E+AC0-09
407.800000764	7.879999999	17.212131237	+AC0-2.629575968	1.80813695156E+AC0-08
489.36000008	0.118	0.469662521	+AC0-0.033258607	1.9967305061994E+AC0-06
489.360001148	3.94	9.116553401	+AC0-1.070460078	5.87848974454E+AC0-08
489.359999801	7.879999999	43.655378187	+AC0-2.512906761	2.14146363827E+AC0-08
489.360000292	11.622999999	386.168509183	+AC0-5.017346084	5.6450222341E+AC0-09
815.600000003	0.118	0.79843809	+AC0-0.023607828	3.6775587384264E+AC0-06
815.600000307	3.94	31.387975546	+AC0-0.893377318	8.82936246063E+AC0-08
815.599998393	7.879999999	144.040629979	+AC0-2.259402471	3.16284266648E+AC0-08
815.600001314	11.622999999	704.594763395	+AC0-4.45824553	9.7006228714E+AC0-09
1223.399999967	0.118	1.207284452	+AC0-0.020717281	4.2050259137702E+AC0-06
1223.399999696	3.94	58.397148118	+AC0-0.822715093	1.138725611687E+AC0-07
1223.399999611	7.879999999	259.480672665	+AC0-2.082168861	4.18866405055E+AC0-08
1223.399999073	11.622999999	1047.606441443	+AC0-3.98903812	1.45006350055E+AC0-08
