# Supplementary material for: Entropy scaling for diffusion coefficients in fluid mixtures
Source: Nat Commun. 2025 Mar 17;16:2611. doi: 10.1038/s41467-025-57780-z (PMC11914492; doi:10.1038/s41467-025-57780-z)
Supplement: Supplementary file 3 — Supplementary Data 1 [file 41467_2025_57780_MOESM3_ESM.zip › MD_results_ethanol-chlorine.csv]

T/K	rho/mol l+IHsAuQ-	p/MPa	s+AF8-conf/R	D+AF8-1+AF4-inf/m+ALI- s+IHsAuQ-
287.833001507	21.411999998	52.513567973	+AC0-3.930879143	3.6230091233E+AC0-09
350.406000155	0.242	0.673018769	+AC0-0.043064302	1.404098910897E+AC0-06
350.406000321	0.808	2.003309224	+AC0-0.145628602	3.962434465955E+AC0-07
350.406001365	18.583999998	27.278471325	+AC0-2.893282967	7.9322805746E+AC0-09
350.406001298	21.411999998	141.438457342	+AC0-3.690605737	4.8820649343E+AC0-09
350.406000298	23.836000003	354.125616706	+AC0-4.543065517	2.953667601E+AC0-09
417.149999952	0.242	0.812559775	+AC0-0.033566824	1.4535804944692E+AC0-06
417.150000278	0.808	2.510625186	+AC0-0.11245008	4.459048907396E+AC0-07
417.150000587	1.616	4.471805074	+AC0-0.226061101	2.366753835052E+AC0-07
417.150000676	2.424	5.948209133	+AC0-0.338217	1.499156993452E+AC0-07
417.150001732	3.232	7.002802895	+AC0-0.450254687	1.076491909758E+AC0-07
417.150002722	12.928000001	9.998479337	+AC0-1.649381365	2.13373809219E+AC0-08
417.15000276	14.543999999	16.598092327	+AC0-1.906951261	1.76370851346E+AC0-08
417.150001154	18.583999998	85.080888297	+AC0-2.743484869	9.2994925626E+AC0-09
417.150000268	21.411999998	230.041938554	+AC0-3.493201622	6.2328205062E+AC0-09
417.150002523	23.836000003	477.04645178	+AC0-4.291460905	3.7589131432E+AC0-09
417.150003109	16.159999999	31.992313626	+AC0-2.208469622	1.40665328397E+AC0-08
500.580000044	0.242	0.985400001	+AC0-0.027827811	1.7952794210081E+AC0-06
500.58000198	8.079999999	18.803442364	+AC0-0.90940636	4.84494943343E+AC0-08
500.580003889	16.159999999	78.783658051	+AC0-2.098380375	1.70688649769E+AC0-08
500.579999256	23.836000003	619.7833082	+AC0-3.99939676	4.9412456229E+AC0-09
834.300000026	0.242	1.672405719	+AC0-0.020108194	3.1171225062729E+AC0-06
834.30000177	8.079999999	61.460214986	+AC0-0.753114925	7.13495207488E+AC0-08
834.29999953	16.159999999	253.654861925	+AC0-1.844973101	2.50278471448E+AC0-08
834.300001228	23.836000003	1117.613368254	+AC0-3.431642043	8.784202051E+AC0-09
1251.449999852	0.242	2.527649135	+AC0-0.017741784	3.9208259979516E+AC0-06
1251.450000719	8.079999999	112.972185531	+AC0-0.685309857	9.45986322121E+AC0-08
1251.450001443	16.159999999	452.048171665	+AC0-1.672890997	3.44634087532E+AC0-08
1251.449997107	23.836000003	1648.055588113	+AC0-3.045957887	1.30015084313E+AC0-08
