# Supplementary material for: Entropy scaling for diffusion coefficients in fluid mixtures
Source: Nat Commun. 2025 Mar 17;16:2611. doi: 10.1038/s41467-025-57780-z (PMC11914492; doi:10.1038/s41467-025-57780-z)
Supplement: Supplementary file 3 — Supplementary Data 1 [file 41467_2025_57780_MOESM3_ESM.zip › MD_results_lj-mix-1.csv]

T/+A7UggQ-kB+IHsAuQ-	rho/+A8MggSB7ALM-	p/+A7UggQPDIIEgewCz-	s+AF8-conf/R	D+IIIiHg-/+A8MggQ-(+A7UggQ-/M+IIE-)+IHAUJyB1-		+A8Mggg- +AD0- +A8MggQ-
0.694600001	0.84535	+AC0-0.003628522666667	+AC0-3.651911108	0.029974815		+A7Uggg- +AD0- 0.9+A7UggQ-
0.694599998	0.87420375	0.503821130333333	+AC0-3.88309424166667	0.023428132333333		+A74ggSCC- +AD0- 1.2
0.789999999	0.725	+AC0-0.613706275	+AC0-2.69065753233333	0.074474861333333
0.789999998	0.804	+AC0-0.001513211	+AC0-3.20732073966667	0.047438521333333
0.790000002	0.873	1.14094634666667	+AC0-3.71758762266667	0.030179563
0.790000002	0.8985	1.75540392633333	+AC0-3.91843490033333	0.024144192666667
0.879999998	0.692	+AC0-0.417278387	+AC0-2.42196993333333	0.098305201666667
0.880000001	0.763	0.008688556	+AC0-2.83566095466667	0.069299707333333
0.879999997	0.829	0.850506454	+AC0-3.271894651	0.047754650333333
0.879999999	0.894	2.27344412966667	+AC0-3.74656394566667	0.030545789666667
0.880000001	0.91775	2.98312851833333	+AC0-3.92007775033333	0.025145846333333
0.970000001	0.024	0.020158074666667	+AC0-0.104006559666667	5.38848516966667
0.970000005	0.057	0.037666876666667	+AC0-0.274922692666667	2.19956400766667
0.969999997	0.655	+AC0-0.257093752666667	+AC0-2.16948236533333	0.126130581
0.969999999	0.718	0.019167939333333	+AC0-2.49473215766667	0.098738813
0.969999998	0.783	0.633247286666667	+AC0-2.88136381233333	0.070712015666667
0.970000002	0.848	1.72611533733333	+AC0-3.30064212866667	0.048470827
0.969999999	0.914	3.51223135666667	+AC0-3.76192682033333	0.031134660333333
0.97	0.936	4.299400927	+AC0-3.92292049366667	0.025941090333333
9.999999999	0.01	0.100977497666667	+AC0-0.013388707	86.0560588513333
10.000000003	0.032	0.330299898666667	+AC0-0.043226525	28.154908252
9.999999995	0.28	3.91195648233333	+AC0-0.419326135	2.72759261733333
10.000000025	0.528	11.0347466683333	+AC0-0.882893986	1.24888564733333
10.000000044	0.776	26.2366188686667	+AC0-1.45269804666667	0.70456417
10.000000068	1.024	58.3009410716667	+AC0-2.140290355	0.407269544666667
10.000000184	1.272	122.387899259	+AC0-2.95324244633333	0.188404646
10.000000603	1.52	242.361152856667	+AC0-3.872954405	0.077326004333333
14.000000003	0.01	0.141496001	+AC0-0.012523862333333	111.199902005667
14.000000007	0.032	0.463705571	+AC0-0.040397194333333	33.4074753846667
14.000000077	0.435	10.8520560276667	+AC0-0.643459917666667	2.02339910966667
14.000000279	0.837	42.4040006573333	+AC0-1.46054615833333	0.817189193333333
14.000000874	1.24	136.378672988	+AC0-2.53938857133333	0.321124769
14.000003433	1.643	382.379081758	+AC0-3.93517633233333	0.088863787
1.07	0.01	0.010196668666667	+AC0-0.036353514333333	14.8765710286667
1.069999999	0.032	0.029145606666667	+AC0-0.119175141333333	4.48727461266667
1.070000001	0.046	0.038758536333333	+AC0-0.174923965	2.96826969766667
1.07	0.079	0.054094205666667	+AC0-0.320668316666667	1.70599118066667
1.070000001	0.608	+AC0-0.111680507333333	+AC0-1.89787342266667	0.166593527333333
1.070000001	0.661	0.035781324333333	+AC0-2.13509538933333	0.136098196666667
1.070000002	0.729	0.467027897	+AC0-2.486888968	0.102597122
1.070000001	0.797	1.300210778	+AC0-2.88422978266667	0.07483153
1.070000004	0.865	2.71071587133333	+AC0-3.32761716966667	0.050480210333333
1.070000001	0.933	4.91928992433333	+AC0-3.79954175866667	0.031394292
1.069999995	0.954	5.804297842	+AC0-3.94704839766667	0.026177659333333
1.16	0.01	0.011127468666667	+AC0-0.032969558	15.8981179406667
1.159999999	0.032	0.032358611	+AC0-0.106475633333333	4.713418973
1.160000003	0.078	0.063108535333333	+AC0-0.269269607666667	1.97707027733333
1.159999999	0.107	0.073754258333333	+AC0-0.381251076	1.36734349033333
1.160000005	0.555	+AC0-0.007089999	+AC0-1.64451291633333	0.219446991
1.159999996	0.599	0.060178775333333	+AC0-1.81225450833333	0.185478580333333
1.160000005	0.669	0.326773244666667	+AC0-2.125363887	0.144715425333333
1.16	0.739	0.899146614333333	+AC0-2.485581311	0.109207669
1.159999998	0.809	1.93561398766667	+AC0-2.889340918	0.076541084666667
1.160000003	0.879	3.63645894466667	+AC0-3.33240782866667	0.052961215
1.159999998	0.949	6.251547639	+AC0-3.80833356233333	0.033039134666667
1.159999997	0.96925	7.22124088633333	+AC0-3.935321797	0.026994167
1.250000001	0.01	0.012057026666667	+AC0-0.030025082333333	17.028641428
1.249999999	0.032	0.035534749	+AC0-0.097391258666667	5.24329275233333
1.250000001	0.082	0.074434542	+AC0-0.254176764666667	1.93877008366667
1.249999994	0.132	0.095846956333333	+AC0-0.417107964333333	1.23625412866667
1.249999997	0.153	0.100546446666667	+AC0-0.486815634666667	1.03692810333333
1.250000005	0.483	0.078161399333333	+AC0-1.363197972	0.295710025333333
1.249999999	0.514	0.094722797333333	+AC0-1.45902957366667	0.266870616666667
1.249999999	0.589	0.217421051	+AC0-1.732018891	0.206473397666667
1.25	0.664	0.546708963333333	+AC0-2.05851314833333	0.159137931666667
1.250000002	0.739	1.23003473466667	+AC0-2.433784728	0.117777111666667
1.249999998	0.814	2.46260850633333	+AC0-2.852054116	0.083507787333333
1.250000003	0.889	4.492756609	+AC0-3.317079044	0.055277029666667
1.250000001	0.964	7.63452556533333	+AC0-3.81656056466667	0.033039108
1.249999997	0.9835	8.68157881366667	+AC0-3.951964459	0.028734478666667
1.350000001	0.01	0.013085971	+AC0-0.027800252666667	17.7802687243333
1.35	0.032	0.039036369	+AC0-0.089747091333333	5.599866064
1.350000003	0.111	0.103613788	+AC0-0.315105085333333	1.58902077533333
1.35	0.19	0.133806606666667	+AC0-0.539508942333333	0.934944371
1.349999998	0.269	0.144595180666667	+AC0-0.751659856	0.62969657
1.349999999	0.348	0.149322609333333	+AC0-0.949089737	0.487850535666667
1.350000001	0.427	0.163700236333333	+AC0-1.15330561	0.369797925666667
1.35	0.506	0.222822548	+AC0-1.391433589	0.297083598666667
1.35	0.585	0.400837842	+AC0-1.678013917	0.226523537333333
1.35	0.664	0.817421322666667	+AC0-2.01541698133333	0.172752486
1.350000001	0.743	1.644692512	+AC0-2.40175124833333	0.127113524
1.35	0.822	3.11369198433333	+AC0-2.83354239533333	0.087345057333333
1.349999999	0.901	5.52195198066667	+AC0-3.312020851	0.057531031333333
1.349999997	0.98	9.246177313	+AC0-3.80830870133333	0.034090215
1.350000001	0.999	10.3903971486667	+AC0-3.96801900266667	0.030332149666667
1.440000001	0.01	0.014010027	+AC0-0.026293421333333	19.9477214783333
1.44	0.032	0.042172049333333	+AC0-0.084386351333333	6.30256659866667
1.439999997	0.272	0.186202542666667	+AC0-0.712667382	0.679192490666667
1.440000002	0.512	0.356933117666667	+AC0-1.381518184	0.305839483
1.440000004	0.753	2.122510202	+AC0-2.40899916733333	0.127487249666667
1.440000002	0.993	10.7075384056667	+AC0-3.83643522333333	0.035085065
1.440000003	1.01175	11.9437483426667	+AC0-3.970502567	0.029970609666667
20.000000007	0.01	0.202222942	+AC0-0.011640321	142.388253541
20.000000022	0.032	0.663260209333333	+AC0-0.037551769666667	44.0221058546667
20.000000472	0.471	17.532765957	+AC0-0.647455444666667	2.406207582
20.000001579	0.909	69.6386289573333	+AC0-1.46953852666667	0.957857793
20.000005775	1.348	222.553014165333	+AC0-2.54909780233333	0.392221072333333
20.000022167	1.786	614.777930126	+AC0-3.89300507766667	0.099138857
3	0.01	0.029931129333333	+AC0-0.017756239333333	37.3839137966667
3	0.032	0.095404516	+AC0-0.057181238666667	11.7022348333333
3.000000003	0.258	0.825316222	+AC0-0.501208271666667	1.29183840166667
2.999999999	0.483	2.16666817433333	+AC0-1.05749546033333	0.599177545
2.999999998	0.709	5.8783602	+AC0-1.79094241566667	0.316076920333333
3.000000005	0.935	16.246905075	+AC0-2.73066404	0.139340150666667
2.999999994	1.16	41.510249881	+AC0-3.903500241	0.046096451666667
3	1.17675	44.3353438256667	+AC0-3.96439681966667	0.043669879
6.11	0.01	0.061530757666667	+AC0-0.014787341666667	62.964634243
6.11	0.032	0.200109720333333	+AC0-0.047828401333333	20.3705534706667
6.109999998	0.253	1.98729557166667	+AC0-0.41676257	2.18436859866667
6.110000019	0.474	5.30926061266667	+AC0-0.871233115333333	1.03395912533333
6.110000016	0.695	12.4198539126667	+AC0-1.43388692133333	0.581555229333333
6.110000016	0.916	27.8936538886667	+AC0-2.120026472	0.321965267333333
6.11000003	1.137	59.885037852	+AC0-2.93759781233333	0.154714365666667
6.110000031	1.358	121.463206659333	+AC0-3.91326895066667	0.062563661333333
