# Supplementary material for: Entropy scaling for diffusion coefficients in fluid mixtures
Source: Nat Commun. 2025 Mar 17;16:2611. doi: 10.1038/s41467-025-57780-z (PMC11914492; doi:10.1038/s41467-025-57780-z)
Supplement: Supplementary file 3 — Supplementary Data 1 [file 41467_2025_57780_MOESM3_ESM.zip › MD_results_lj-mix-2.csv]

T/+A7UggQ-kB+IHsAuQ-	rho/+A8MggSB7ALM-	p/+A7UggQPDIIEgewCz-	s+AF8-conf/R	D+IIIiHg-/+A8MggQ-(+A7UggQ-/M+IIE-)+IHAUJyB1-		+A8Mggg- +AD0- +A8MggQ-
0.694600003	0.84535	0.016457502666667	+AC0-3.63971987833333	0.036064167333333		+A7Uggg- +AD0- 0.5+A7UggQ-
0.694600002	0.87420375	0.523861140666667	+AC0-3.87691919533333	0.028109054		+A74ggSCC- +AD0- 1.0
0.79	0.725	+AC0-0.596630212666667	+AC0-2.686937011	0.091144753
0.790000002	0.804	0.016790483	+AC0-3.20443211233333	0.057004283666667
0.790000001	0.873	1.15903725333333	+AC0-3.71026997766667	0.034669504
0.79	0.8985	1.77216043066667	+AC0-3.90010403033333	0.028615512666667
0.88	0.692	+AC0-0.402397335	+AC0-2.419895151	0.115827679666667
0.880000002	0.763	0.02600135	+AC0-2.833669037	0.081676347666667
0.879999996	0.829	0.868173959666667	+AC0-3.27168568733333	0.057199986666667
0.880000001	0.894	2.289869212	+AC0-3.73697294933333	0.035638237
0.88	0.91775	2.997550024	+AC0-3.928160816	0.029779034
0.970000001	0.024	0.020186795666667	+AC0-0.102940221	6.95685358233333
0.970000046	0.057	0.034534167333333	+AC0-0.2697884765	2.9986521975
0.970000001	0.655	+AC0-0.243572123	+AC0-2.16648396466667	0.149721906333333
0.970000001	0.718	0.0343252	+AC0-2.49327521633333	0.112410246
0.970000001	0.783	0.650245041333333	+AC0-2.87630567733333	0.082393759
0.969999999	0.848	1.74242920366667	+AC0-3.30768721066667	0.056547845666667
0.970000005	0.914	3.52595940866667	+AC0-3.75963509566667	0.035619581
0.970000004	0.936	4.31098431133333	+AC0-3.93969860166667	0.030088780666667
10.000000002	0.01	0.100979158666667	+AC0-0.013372572666667	98.4225555993334
10.000000002	0.032	0.330317610333333	+AC0-0.043178823666667	32.1180274603333
9.999999992	0.28	3.91274909866667	+AC0-0.418868003	2.89138764833333
10	0.528	11.0336791983333	+AC0-0.881878897	1.357739538
10.000000061	0.776	26.21887784	+AC0-1.45027674966667	0.757308248666667
10.000000106	1.024	58.2148703703333	+AC0-2.137567105	0.426617394
10.000000231	1.272	122.122135845333	+AC0-2.95144754633333	0.212096118333333
10.000000517	1.52	241.698083109667	+AC0-3.922280242	0.086753851
14.000000002	0.01	0.141498181666667	+AC0-0.012500252	119.163127349
13.999999999	0.032	0.463719563333333	+AC0-0.040345929	35.340079019
14.000000062	0.435	10.8506121396667	+AC0-0.642701392666667	2.18176814033333
14.00000025	0.837	42.364451441	+AC0-1.458390424	0.870551006
14.000000904	1.24	136.108228810667	+AC0-2.53695907833333	0.34376142
14.000003461	1.643	381.288421245667	+AC0-3.834763686	0.102512884666667
1.069999999	0.01	0.010199238	+AC0-0.036543252	18.5404574606667
1.07	0.032	0.029180250666667	+AC0-0.118960836333333	5.847472667
1.070000001	0.046	0.038843453333333	+AC0-0.173818998666667	4.04967276966667
1.07	0.079	0.054387266	+AC0-0.316524335666667	2.44180298733333
1.070000002	0.608	+AC0-0.100306735	+AC0-1.89502748	0.193634359
1.070000002	0.661	0.049048168	+AC0-2.13261882366667	0.158993072
1.069999996	0.729	0.482536255333333	+AC0-2.485343197	0.119801903666667
1.070000003	0.797	1.31649859766667	+AC0-2.88101814066667	0.084367077666667
1.069999999	0.865	2.72580447233333	+AC0-3.318973998	0.057766345333333
1.070000001	0.933	4.92960056	+AC0-3.80176808533333	0.036733981666667
1.069999994	0.954	5.811538531	+AC0-3.93895392066667	0.031192815333333
1.159999999	0.01	0.011131278	+AC0-0.032777356666667	19.422708327
1.16	0.032	0.032394485333333	+AC0-0.106081700666667	6.00637190466667
1.159999996	0.078	0.063337254333333	+AC0-0.267759523666667	2.670206509
1.159999993	0.107	0.074220316666667	+AC0-0.377704058666667	1.918873069
1.16	0.555	0.002083960333333	+AC0-1.64123721633333	0.256110756666667
1.16	0.599	0.070988596	+AC0-1.81011712033333	0.218346385666667
1.16	0.669	0.340321625	+AC0-2.122222738	0.165443616
1.159999996	0.739	0.914356502666667	+AC0-2.48221052333333	0.121437554666667
1.160000004	0.809	1.951021173	+AC0-2.882869923	0.085957347333333
1.16	0.879	3.650101187	+AC0-3.325828179	0.061021817
1.159999997	0.949	6.25841368333333	+AC0-3.801754678	0.037884326
1.159999997	0.96925	7.225779693	+AC0-3.94114475666667	0.031485873333333
1.25	0.01	0.01205906	+AC0-0.030232062333333	21.1906310463333
1.250000001	0.032	0.035570860333333	+AC0-0.097001521	6.53607417133333
1.250000001	0.082	0.074655117	+AC0-0.253221239	2.52466320066667
1.250000002	0.132	0.09643543	+AC0-0.414987085333333	1.61879606433333
1.250000002	0.153	0.101365896333333	+AC0-0.48323725	1.43257960266667
1.249999997	0.483	0.084538758333333	+AC0-1.36070023666667	0.348891186
1.250000003	0.514	0.102042341333333	+AC0-1.45637856466667	0.308961174666667
1.249999994	0.589	0.227486118	+AC0-1.73005793066667	0.239382555333333
1.25	0.664	0.559810657	+AC0-2.05521995833333	0.176706494333333
1.250000002	0.739	1.244563332	+AC0-2.429193533	0.130499631666667
1.249999996	0.814	2.47692962566667	+AC0-2.85004094	0.09217005
1.25	0.889	4.50415169866667	+AC0-3.31456346933333	0.061281621333333
1.249999996	0.964	7.63896736666667	+AC0-3.804793357	0.037478258333333
1.249999995	0.9835	8.683076312	+AC0-3.96045883566667	0.033636866333333
1.349999999	0.01	0.013088824333333	+AC0-0.027838189666667	20.6221319653333
1.350000002	0.032	0.039073147333333	+AC0-0.089271646333333	7.126533601
1.349999998	0.111	0.104030306333333	+AC0-0.313687852666667	2.03724273366667
1.349999998	0.19	0.134973850333333	+AC0-0.536661896666667	1.19924225666667
1.349999999	0.269	0.146712964333333	+AC0-0.748709718666667	0.8017559
1.350000006	0.348	0.15268065	+AC0-0.946473880666667	0.591071823333333
1.350000005	0.427	0.168570492333333	+AC0-1.14996387133333	0.440611894666667
1.349999999	0.506	0.230093025333333	+AC0-1.38949197133333	0.341306108666667
1.349999996	0.585	0.411175105333333	+AC0-1.67573863933333	0.256568128666667
1.349999999	0.664	0.829715403333333	+AC0-2.01287422866667	0.192298727333333
1.349999999	0.743	1.658596303	+AC0-2.39860138833333	0.139196949666667
1.35	0.822	3.12677903	+AC0-2.82997271966667	0.098141286666667
1.349999997	0.901	5.530887234	+AC0-3.29986883	0.064391050666667
1.350000002	0.98	9.247038313	+AC0-3.83532721566667	0.039612993666667
1.349999997	0.999	10.3871461726667	+AC0-3.95243465666667	0.034853489666667
1.44	0.01	0.01401367	+AC0-0.026198682666667	23.788191772
1.439999999	0.032	0.042204215666667	+AC0-0.084129235666667	7.21751803866667
1.439999997	0.272	0.188294379666667	+AC0-0.709754166666667	0.817464946666667
1.439999995	0.512	0.364493093666667	+AC0-1.37994755333333	0.346834835666667
1.440000002	0.753	2.136182171	+AC0-2.40534420366667	0.140274737333333
1.439999998	0.993	10.7036917036667	+AC0-3.825442215	0.040519259
1.440000004	1.01175	11.9377062703333	+AC0-3.91858730766667	0.033911358333333
20	0.01	0.202222661333333	+AC0-0.011633528333333	147.800917381
20.000000017	0.032	0.663258800333333	+AC0-0.037515263333333	43.1985322763333
20.000000472	0.471	17.5278229966667	+AC0-0.646586224666667	2.54930948633333
20.000001628	0.909	69.5563305313334	+AC0-1.46743253466667	1.03772352066667
20.000005805	1.348	222.077858453333	+AC0-2.54549702	0.402004086
20.000022095	1.786	612.973234802	+AC0-3.90922462166667	0.113122107666667
3	0.01	0.029934022666667	+AC0-0.017721228	40.096745767
3	0.032	0.095436895666667	+AC0-0.057007457333333	12.7978974426667
2.999999997	0.258	0.827092287333333	+AC0-0.500558363333333	1.43760666033333
2.999999997	0.483	2.17226613733333	+AC0-1.05622797266667	0.649550235333333
3.000000004	0.709	5.88559095266667	+AC0-1.787925831	0.330658167
3	0.935	16.2371648196667	+AC0-2.72352555633333	0.151536397666667
3.000000012	1.16	41.4274441673333	+AC0-3.88704294533333	0.053570725
2.999999994	1.17675	44.2437178576667	+AC0-3.95664315466667	0.04749851
6.11	0.01	0.061532924	+AC0-0.014772470333333	67.129517625
6.109999999	0.032	0.200133743	+AC0-0.047759571	19.7532223006667
6.109999991	0.253	1.98846313333333	+AC0-0.416355219666667	2.31560280466667
6.109999988	0.474	5.31253648233333	+AC0-0.869962866333333	1.11388277133333
6.110000019	0.695	12.4196300093333	+AC0-1.431613959	0.631894023
6.110000009	0.916	27.8666226536667	+AC0-2.116898378	0.345845196
6.110000008	1.137	59.773863407	+AC0-2.93327821433333	0.172407448333333
6.11000006	1.358	121.150012346	+AC0-3.783795299	0.073004904
