# Supplementary material for: Entropy scaling for diffusion coefficients in fluid mixtures
Source: Nat Commun. 2025 Mar 17;16:2611. doi: 10.1038/s41467-025-57780-z (PMC11914492; doi:10.1038/s41467-025-57780-z)
Supplement: Supplementary file 3 — Supplementary Data 1 [file 41467_2025_57780_MOESM3_ESM.zip › MD_results_lj-mix-3.csv]

T/+A7UggQ-kB+IHsAuQ-	rho/+A8MggSB7ALM-	p/+A7UggQPDIIEgewCz-	s+AF8-conf/R	D+IIIiHg-/+A8MggQ-(+A7UggQ-/M+IIE-)+IHAUJyB1-		+A8Mggg- +AD0- +A8MggQ-
0.694599998	0.84535	0.020674548666667	+AC0-3.63993817533333	0.038237758		+A7Uggg- +AD0- 0.5+A7UggQ-
0.694599999	0.87420375	0.527686162666667	+AC0-3.88029729833333	0.029208709666667		+A74ggSCC- +AD0- 0.85
0.789999999	0.725	+AC0-0.592350150666667	+AC0-2.68682257333333	0.094517911333333
0.790000002	0.804	0.021093266333333	+AC0-3.2021218	0.059854918
0.790000005	0.873	1.162304433	+AC0-3.70706149033333	0.036456986333333
0.789999998	0.8985	1.775099681	+AC0-3.922157067	0.030185041333333
0.880000001	0.692	+AC0-0.398370377333333	+AC0-2.41943635433333	0.121779794333333
0.880000006	0.763	0.029541963666667	+AC0-2.83404234666667	0.085338659
0.879999999	0.829	0.871628223	+AC0-3.26961561233333	0.057714392
0.880000002	0.894	2.292231461	+AC0-3.734862601	0.037255585666667
0.879999999	0.91775	2.99957117033333	+AC0-3.916526823	0.030764957333333
0.970000002	0.024	0.020190890666667	+AC0-0.102855953333333	7.809081992
0.97	0.057	0.03785295	+AC0-0.271662071666667	3.22465735066667
0.970000001	0.655	+AC0-0.240229142666667	+AC0-2.16524584666667	0.157555299
0.97	0.718	0.037740245333333	+AC0-2.49258363266667	0.116848657666667
0.969999999	0.783	0.653783169666667	+AC0-2.876310329	0.084555464333333
0.970000002	0.848	1.745236326	+AC0-3.29932651533333	0.059959411666667
0.969999998	0.914	3.526689796	+AC0-3.76211563866667	0.037480009666667
0.970000003	0.936	4.31084454433333	+AC0-3.958101301	0.031567000666667
10	0.01	0.10097968	+AC0-0.013365430333333	97.8793089756667
10.000000005	0.032	0.330320362666667	+AC0-0.04316569	29.7032388413333
10.000000005	0.28	3.91284547066667	+AC0-0.418698203333333	3.009923303
10.000000016	0.528	11.0325685256667	+AC0-0.881439372666667	1.38265553233333
10.00000006	0.776	26.2109645776667	+AC0-1.44956019366667	0.782645792666667
10.000000122	1.024	58.1858450816667	+AC0-2.13675269466667	0.434365754
10.000000237	1.272	122.033574594333	+AC0-2.94713612333333	0.211814211333333
10.000000586	1.52	241.481806656333	+AC0-3.88227911633333	0.095627560666667
14.000000003	0.01	0.141498233	+AC0-0.012496481333333	119.433581753667
14.000000003	0.032	0.463713435	+AC0-0.040350827	35.766582771
14.000000073	0.435	10.849575185	+AC0-0.642462847666667	2.25119489333333
14.000000234	0.837	42.3469760346667	+AC0-1.45803900166667	0.914626941666667
14.000000929	1.24	136.01683122	+AC0-2.53659471766667	0.360892456
14.000003448	1.643	380.935448168333	+AC0-3.91349789066667	0.096438154
1.07	0.01	0.010200836666667	+AC0-0.036250124666667	18.6382636886667
1.069999999	0.032	0.029190091666667	+AC0-0.11866558	5.93800632
1.070000001	0.046	0.038868928333333	+AC0-0.173185607	4.24741759966667
1.070000002	0.079	0.054425058333333	+AC0-0.317186758333333	2.63303219
1.069999998	0.608	+AC0-0.097270122	+AC0-1.89399069033333	0.204382536666667
1.069999997	0.661	0.052284807333333	+AC0-2.13208831566667	0.164691595333333
1.069999996	0.729	0.486014168	+AC0-2.48175409533333	0.122647638666667
1.069999999	0.797	1.31967541666667	+AC0-2.87960120833333	0.088100772
1.069999996	0.865	2.728137848	+AC0-3.31746920566667	0.060186116
1.069999998	0.933	4.92959631233333	+AC0-3.80544137933333	0.038365255333333
1.070000001	0.954	5.811374085	+AC0-3.944186866	0.032677632666667
1.16	0.01	0.011132999	+AC0-0.032632877333333	20.8022250113333
1.160000001	0.032	0.032400400333333	+AC0-0.106189844666667	6.342863865
1.160000003	0.078	0.063390081333333	+AC0-0.267328553	2.70670479
1.160000004	0.107	0.07433946	+AC0-0.376811710666667	2.02260508533333
1.160000002	0.555	0.004510097666667	+AC0-1.641450049	0.26396546
1.160000001	0.599	0.073308957666667	+AC0-1.81008527533333	0.224800627666667
1.160000003	0.669	0.343339513	+AC0-2.121136551	0.169257566666667
1.160000002	0.739	0.917540038	+AC0-2.4805178	0.126222909666667
1.160000001	0.809	1.95380572	+AC0-2.882902504	0.090251165
1.159999999	0.879	3.65133567533333	+AC0-3.32625844666667	0.062409225666667
1.160000004	0.949	6.25714768366667	+AC0-3.80425532066667	0.038931726
1.160000002	0.96925	7.22341600133333	+AC0-3.949472266	0.033212196
1.250000001	0.01	0.012060181333333	+AC0-0.030157177333333	22.2638880953333
1.25	0.032	0.035578699333333	+AC0-0.096977232333333	6.86496158733333
1.250000001	0.082	0.074711803666667	+AC0-0.252930755333333	2.91912208933333
1.250000001	0.132	0.096605082666667	+AC0-0.414033821333333	1.76267515066667
1.250000002	0.153	0.101535138666667	+AC0-0.483660537666667	1.50443780433333
1.250000002	0.483	0.086248928333333	+AC0-1.361062585	0.364196621
1.249999999	0.514	0.103873307666667	+AC0-1.45619440466667	0.322813144333333
1.250000001	0.589	0.230188678666667	+AC0-1.72878906833333	0.246276714333333
1.25	0.664	0.56229005	+AC0-2.055630058	0.189710343333333
1.249999997	0.739	1.24729867833333	+AC0-2.43034007566667	0.137733002666667
1.250000002	0.814	2.479382304	+AC0-2.84692276766667	0.097176713
1.25	0.889	4.50514477966667	+AC0-3.31131524833333	0.064206439666667
1.250000005	0.964	7.636482093	+AC0-3.80775105433333	0.040647844666667
1.250000004	0.9835	8.678708101	+AC0-4.00039008533333	0.034915783666667
1.35	0.01	0.013090279666667	+AC0-0.027682424333333	24.701533179
1.350000001	0.032	0.039076775333333	+AC0-0.089475805666667	7.52303363866667
1.350000001	0.111	0.104105573333333	+AC0-0.313652396666667	2.170679772
1.349999998	0.19	0.135236369	+AC0-0.536027901333333	1.25762696833333
1.349999992	0.269	0.147132302	+AC0-0.748402581666667	0.859257649333333
1.350000002	0.348	0.153388482666667	+AC0-0.945985161	0.618734835333333
1.350000002	0.427	0.169864791333333	+AC0-1.14998412633333	0.461488891
1.349999998	0.506	0.232184044666667	+AC0-1.388707821	0.351825737666667
1.350000001	0.585	0.413493305666667	+AC0-1.67488875266667	0.265934140333333
1.350000002	0.664	0.832677589	+AC0-2.01255451666667	0.197146689333333
1.349999996	0.743	1.661335255	+AC0-2.39756964666667	0.145263143333333
1.349999999	0.822	3.128698345	+AC0-2.83026451933333	0.102214757
1.349999997	0.901	5.53162134866667	+AC0-3.30611745166667	0.067288053666667
1.349999999	0.98	9.24366494133333	+AC0-3.81200762966667	0.040108382
1.349999999	0.999	10.3824961556667	+AC0-3.94115700166667	0.035701860333333
1.44	0.01	0.014013712666667	+AC0-0.026272621666667	24.8408473716667
1.439999999	0.032	0.042211815666667	+AC0-0.084074621	7.95102150266667
1.440000004	0.272	0.188811108333333	+AC0-0.709638743333333	0.863273548666667
1.440000004	0.512	0.366325006666667	+AC0-1.379207691	0.354976662
1.440000005	0.753	2.13815972566667	+AC0-2.40529379966667	0.149130223
1.440000001	0.993	10.6991399853333	+AC0-3.82087028666667	0.041976318333333
1.440000005	1.01175	11.931306315	+AC0-3.94236143333333	0.037262993
20.000000009	0.01	0.202223069666667	+AC0-0.011627001333333	155.40420935
20.00000002	0.032	0.663268508	+AC0-0.037482014	48.1647218656667
20.000000428	0.471	17.5245744603333	+AC0-0.646442969	2.606398626
20.000001647	0.909	69.526419313	+AC0-1.466941594	1.01995790866667
20.000005772	1.348	221.922268131667	+AC0-2.54322364066667	0.407049793666667
20.000022151	1.786	612.409605981333	+AC0-3.89360204966667	0.115560146
3	0.01	0.029933891	+AC0-0.017757910333333	42.4171757356667
3.000000001	0.032	0.095440281666667	+AC0-0.057036375666667	13.5319322856667
3.000000001	0.258	0.827558843666667	+AC0-0.500175720666667	1.484199455
2.999999998	0.483	2.173328081	+AC0-1.055850068	0.680958473666667
2.999999997	0.709	5.88640980066667	+AC0-1.78708614266667	0.332279463
3.000000004	0.935	16.230456477	+AC0-2.72546395	0.157246281666667
2.999999984	1.16	41.395694044	+AC0-3.85818764466667	0.054092405666667
3.000000029	1.17675	44.2086575366667	+AC0-4.00207298966667	0.049469392666667
6.110000001	0.01	0.061531681	+AC0-0.014797941666667	70.279022571
6.109999998	0.032	0.200141358	+AC0-0.047723611666667	21.8911608386667
6.109999999	0.253	1.98879164166667	+AC0-0.416120273666667	2.41431224366667
6.110000007	0.474	5.312572473	+AC0-0.869716811666667	1.13827070133333
6.109999994	0.695	12.4170704863333	+AC0-1.431179412	0.639407845
6.110000012	0.916	27.854854873	+AC0-2.11581636333333	0.347098558666667
6.110000015	1.137	59.7353226546667	+AC0-2.928834761	0.176668293
6.110000046	1.358	121.043269698	+AC0-3.87230422833333	0.070635833666667
