# Supplementary material for: Entropy scaling for diffusion coefficients in fluid mixtures
Source: Nat Commun. 2025 Mar 17;16:2611. doi: 10.1038/s41467-025-57780-z (PMC11914492; doi:10.1038/s41467-025-57780-z)
Supplement: Supplementary file 4 — Supplementary Software [file 41467_2025_57780_MOESM4_ESM.zip]

Archive with 15 entries (14 files):
- example_hexane+dodecane.jl
- example_hexane+dodecane.png
- example_LJ.jl
- example_LJ.png
- Readme.md
- src/chapman_enskog.jl
- src/DiffusionEntropyScaling.jl
- src/framework.jl
- src/MicTherm/
- src/MicTherm/base_eos.jl
- src/MicTherm/KolafaNezbeda.jl
- src/MicTherm/mictherm.jl
- src/MicTherm/PC_SAFT.jl
- src/scalings.jl
- src/types.jl
