# Supplementary material for: Entropy scaling for diffusion coefficients in fluid mixtures
Source: Nat Commun. 2025 Mar 17;16:2611. doi: 10.1038/s41467-025-57780-z (PMC11914492; doi:10.1038/s41467-025-57780-z)
Supplement: Supplementary file 4 — Supplementary Software [file 41467_2025_57780_MOESM4_ESM.zip › example_hexane+dodecane.jl]

using Plots
include("./src/DiffusionEntropyScaling.jl")
using .DiffusionEntropyScaling

## EOS model
eos = PC_SAFT(components = ["hexane","dodecane"], σ = [3.7983e-10, 3.8959e-10], 
                ε = [236.77, 249.21], m = [3.0576, 5.306], Mw = [0.086175, 0.17034])

# Entropy scaling parameters
model = FrameworkModel(eos, Dict(
    SelfDiffusionCoefficient() => hcat(
        [0.0, 0.0, 0.0, -2.5414, -1.9186],
        [0.0, 0.0, 0.0, -4.6610, -3.2021]
    ),
    InfDiffusionCoefficient() => hcat(
        [0.0, 0.0, 0.0, -2.5463, -1.8070],
        [0.0, 0.0, 0.0, -4.0610, -3.4267]),
))

# Calculation of the Maxwell-Stefan diffusion coefficient
T = 300.
p = 1e5
x2 = [range(0,1,100);]
ϱ = [DiffusionEntropyScaling.density(eos, p, T, [1-x2i,x2i]; ϱ0=7500.) for x2i in x2]

D = [self_diffusion_coefficient(model, ϱ[i], T, [1-x2i,x2i]) for (i,x2i) in enumerate(x2)]
D1 = [Di[1] for Di in D]
D2 = [Di[2] for Di in D]
Ð = [MS_diffusion_coefficient(model, ϱ[i], T, [1-x2i,x2i]) for (i,x2i) in enumerate(x2)]

# Figures
plot(x2,Ð./1e-9; xlim=(0,1), size=(300,260), linecolor=:black, linestyle=:solid, label="Ð₁₂", dpi=600)
plot!(x2,D1./1e-9; linecolor=:blue, linestyle=:solid, label="D₁")
plot!(x2,D2./1e-9; linecolor=:red, linestyle=:solid, label="D₂")
plot!(framestyle=:box, xlabel="x₂ / mol mol⁻¹", ylabel="Λ / 10⁻⁹ m² s⁻¹")
# savefig("example_hexane+dodecane.png")
