# Supplementary material for: Entropy scaling for diffusion coefficients in fluid mixtures
Source: Nat Commun. 2025 Mar 17;16:2611. doi: 10.1038/s41467-025-57780-z (PMC11914492; doi:10.1038/s41467-025-57780-z)
Supplement: Supplementary file 4 — Supplementary Software [file 41467_2025_57780_MOESM4_ESM.zip › example_LJ.jl]

using Plots
include("./src/DiffusionEntropyScaling.jl")
using .DiffusionEntropyScaling

## EOS model
eos = KolafaNezbeda(components = ["lj_1","lj_2"], σ = [1., 1.], ε = [1., .5], Mw = [1., 1.], ξ = 1.)

# Entropy scaling parameters
default_α = [0.,0.,0.,0.,-1.]
model = FrameworkModel(eos, Dict(
    SelfDiffusionCoefficient() => hcat(
        default_α,
        default_α
    ),
    InfDiffusionCoefficient() => hcat(
        default_α,
        default_α),
))

# Calculation of the Maxwell-Stefan diffusion coefficient
T = 1.05                                                        # -
p = 0.26                                                        # -
x2 = [range(0,1,100);]                                          # mol/mol
ϱ = [DiffusionEntropyScaling.density(eos, p, T, [1-x2i,x2i]; ϱ0=1.) for x2i in x2]      # -

D = [self_diffusion_coefficient(model, ϱ[i], T, [1-x2i,x2i]) for (i,x2i) in enumerate(x2)]
D1 = [Di[1] for Di in D]
D2 = [Di[2] for Di in D]
Ð = [MS_diffusion_coefficient(model, ϱ[i], T, [1-x2i,x2i]) for (i,x2i) in enumerate(x2)]

# Figures
plot(x2,Ð; xlim=(0,1), size=(300,260), linecolor=:black, linestyle=:solid, label="Ð₁₂", dpi=600)
plot!(x2,D1; linecolor=:blue, linestyle=:solid, label="D₁")
plot!(x2,D2; linecolor=:red, linestyle=:solid, label="D₂")
plot!(framestyle=:box, xlabel="x₂ / mol mol⁻¹", ylabel="Λ*")
# savefig("example_LJ.png")
