# Supplementary material for: Entropy scaling for diffusion coefficients in fluid mixtures
Source: Nat Commun. 2025 Mar 17;16:2611. doi: 10.1038/s41467-025-57780-z (PMC11914492; doi:10.1038/s41467-025-57780-z)
Supplement: Supplementary file 4 — Supplementary Software [file 41467_2025_57780_MOESM4_ESM.zip › Readme.md]

# Entropy Scaling for Diffusion Coefficients in Mixtures

The provided code includes an implementation of the new entropy scaling framework in the [Julia programming language](https://julialang.org/). Additionally, implementations of both EOS used in this work, namely the PC-SAFT EOS and the Kolafa-Nezbeda EOS, are provided to enable the application of the entropy scaling framework. Two examples demonstrate the usage. The requirements for executing the code, a short documentation, and instructions to run the example are given below.

## Requirements

- Julia 1.11 (see [here](https://julialang.org/downloads/) for installation instructions)

## Documentation

The module `DiffusionEntropyScaling.jl` exports the following methods:
- `FrameworkModel(eos, Dict{Property, Matrix})`: Contructor for a ES model.
  - `eos`: see below.
  - `Property`: either `SelfDiffusionCoefficient` or `InfDiffusionCoefficient()`
  - `ParameterMatrix`: parameters of the form `[0 0 0 α₂_A α₃_A; 0 0 0 α₂_B α₃_B]` (first row: parameters for `x_A → 1 mol/mol`; second row: parameters for `x_B → 1 mol/mol`)
- `self_diffusion_coefficient(model, ϱ, T, [x₁, x₂])`: calculates the self-diffusion coefficients of both components
- `MS_diffusion_coefficient(model, ϱ, T, [x₁, x₂])`: calculates the Maxwell-Stefan diffusion coefficient in the mixture
- EOS constructors:
  - `PC_SAFT(components=.., σ=.., ε=.., m=.., Mw=.., ξ=..)`
  - `KolafaNezbeda(components=.., σ=.., ε=.., Mw=.., ξ=..)`
    The parameters `σ`, `ε`, `m`, and `Mw` have to be vectors of length 2 containing the parameters. `ξ` should be a single number.

See the example files for the application of these methods.

## Run example

Open the Julia REPL, navigate to this folder and activate the project by typing `activate .; instantiate` in the `Pkg` mode (you get there by typing `]` in the REPL). Run the example by typing `include("example_XXX.jl")`. Two examples are provided (`example_hexane+dodecane.jl` and `example_LJ.jl`).
