# Supplementary material for: Entropy scaling for diffusion coefficients in fluid mixtures
Source: Nat Commun. 2025 Mar 17;16:2611. doi: 10.1038/s41467-025-57780-z (PMC11914492; doi:10.1038/s41467-025-57780-z)
Supplement: Supplementary file 4 — Supplementary Software [file 41467_2025_57780_MOESM4_ESM.zip › src/chapman_enskog.jl]

function self_diffusion_coefficient_CE(T, Mw, σ, ε, z=[1.])
    return 3/8 * √(Mw*kB*T/NA/π) / (σ^2*Ω_11(T*kB/ε))
end

function self_diffusion_coefficient_CE_plus(eos, T, σ, ε)
    dBdT = second_virial_coefficient_dT(eos,T)/NA
    B = second_virial_coefficient(eos,T)/NA
    return 3/8/√π / (σ^2*Ω_11(T*kB/ε)) * (T*dBdT+B)^(2/3)
end

function MS_diffusion_coefficient_CE(T, Mw, σ, ε, z=[1.])
    return 3/8 * √(Mw*kB*T/NA/π) / (σ^2*Ω_11(T*kB/ε))
end

function MS_diffusion_coefficient_CE_plus(eos, T, σ, ε, z=[1.])
    dBdT = second_virial_coefficient_dT(eos,T,z)/NA
    B = second_virial_coefficient(eos,T,z)/NA
    return 3/8/√π / (σ^2*Ω_11(T*kB/ε)) * (T*dBdT+B)^(2/3)
end

property_CE(prop::SelfDiffusionCoefficient, T, Mw, σ, ε, z=[1.]) = self_diffusion_coefficient_CE(T, Mw, σ, ε)
property_CE_plus(prop::SelfDiffusionCoefficient, eos, T, σ, ε, z=[1.]) = self_diffusion_coefficient_CE_plus(eos, T, σ, ε)
function property_CE(prop::P, T, Mw, σ, ε, z=[1.]) where 
                    {P <: Union{MaxwellStefanDiffusionCoefficient,InfDiffusionCoefficient}}
    return MS_diffusion_coefficient_CE(T, Mw, σ, ε)
end

function property_CE_plus(prop::P, eos, T, σ, ε, z=[1.]) where
                    {P <: Union{MaxwellStefanDiffusionCoefficient,InfDiffusionCoefficient}}
    return MS_diffusion_coefficient_CE_plus(eos, T, σ, ε, z)
end

function Ω_11(T_red)
    A = -1.1036729
    BCi = [ [   2.6431984,      1.6690746       ],
            [   0.0060432255,   -6.9145890e-1   ],
            [   -1.5158773e-1,  1.5502132e-1,   ],
            [   0.54237938e-1,  -2.0642189e-2   ],
            [   -0.90468682e-2, 1.5402077e-3    ],
            [   0.61742007e-3,  -0.49729535e-4  ]]
    return A .+ sum([BCi[k][1] ./ T_red.^k .+ BCi[k][2] .* log.(T_red).^k for k in 1:6])
end

function correspondence_principle(eos,Tc, pc)
    if eos.reduced
        σ = eos.σ[1]
        ε = eos.ε[1]
    else
        Tc_LJ = 1.321
        pc_LJ = 0.129

        ε = kB*Tc/Tc_LJ
        σ = (pc_LJ/pc*ε).^(1/3)
    end
    return σ, ε
end

function mix_CE(param::BaseParam{P}, Y, x) where {P <: DiffusionCoefficient}
    return 1.0 ./ sum([x[i] / Y[i] for i in eachindex(Y)])
end

calc_M_CE(Mw::Vector{Float64}) = 2.0/sum(1.0./Mw)
