# Supplementary material for: Entropy scaling for diffusion coefficients in fluid mixtures
Source: Nat Commun. 2025 Mar 17;16:2611. doi: 10.1038/s41467-025-57780-z (PMC11914492; doi:10.1038/s41467-025-57780-z)
Supplement: Supplementary file 4 — Supplementary Software [file 41467_2025_57780_MOESM4_ESM.zip › src/DiffusionEntropyScaling.jl]

module DiffusionEntropyScaling

# Load public modules
using Optimization, StatsBase, LinearAlgebra, ForwardDiff, NonlinearSolve

# Definition of Constants
get_kBNAR() = (kB=1.380649e-23; NA=6.02214076e23; return (kB,NA,kB*NA))
(kB, NA, R) = get_kBNAR()

# General
include("types.jl")
include("scalings.jl")
include("chapman_enskog.jl")
include("MicTherm/mictherm.jl")
include("framework.jl")

end
