# Supplementary material for: Entropy scaling for diffusion coefficients in fluid mixtures
Source: Nat Commun. 2025 Mar 17;16:2611. doi: 10.1038/s41467-025-57780-z (PMC11914492; doi:10.1038/s41467-025-57780-z)
Supplement: Supplementary file 4 — Supplementary Software [file 41467_2025_57780_MOESM4_ESM.zip › src/framework.jl]

export FrameworkModel, FrameworkParams

struct FrameworkParams{T,P} <: AbstractEntropyScalingParams
    α::Array{T,2}
    m::Vector{Float64}
    σ::Vector{Float64}
    ε::Vector{Float64}
    Y₀⁺min::Vector{Float64}
    base::BaseParam{P}
end 

function FrameworkParams(prop::AbstractTransportProperty, eos, α::Array{T,2}; 
                         solute=nothing) where {T}
    size(α,1) == 5 || error("Parameter array 'α' must have 5 rows.")
    size(α,2) == length(eos) || error("Parameter array 'α' doesn't fit EOS model.")
    global (kB, NA, R) = eos.reduced ? ones(3) : get_kBNAR()

    σ, ε, Y₀⁺min = init_framework_model(eos, prop; solute=solute)
    return FrameworkParams(α, get_m(eos), σ, ε, Y₀⁺min, BaseParam(prop, get_Mw(eos)))
end

function FrameworkParams(self::FrameworkParams{T,<:SelfDiffusionCoefficient},
                         inf::FrameworkParams{T,<:InfDiffusionCoefficient}, idiff) where T

    what_inf = 1:length(self.base.Mw) .!= idiff
    new_self = deepcopy(self)
    new_self.α[:,what_inf] = inf.α[:,what_inf]
    for k in [:m,:σ,:ε,:Y₀⁺min]
        getfield(new_self,k)[what_inf] = getfield(inf,k)[what_inf]
    end
    new_self.base.Mw[what_inf] = inf.base.Mw[what_inf]
    
    return new_self
end

function init_framework_model(eos, prop; solute=nothing)
    eos_pure = vcat(split_model(eos),isnothing(solute) ? [] : solute)
    cs = crit_pure.(eos_pure)
    (Tc, pc) = [getindex.(cs,i) for i in 1:2]
    σε = correspondence_principle.(eos_pure,Tc,pc)
    (σ, ε) = [getindex.(σε,i) for i in 1:2]

    if typeof(prop) == InfDiffusionCoefficient
        length(eos_pure) != 2 && error("Solvent and solute must each contain one component.")
        σ = mean(σ)*ones(length(eos))
        ε = geomean(ε)*ones(length(eos))
    end
    
    Ymin = Vector{Float64}(undef,length(eos))
    for i in 1:length(eos)
        optf = OptimizationFunction((x,p) -> property_CE_plus(prop,eos_pure[i], x[1], σ[i], ε[i]), AutoForwardDiff())
        prob = OptimizationProblem(optf, [Tc[i]])
        sol = solve(prob, Optimization.LBFGS(), reltol=1e-8)
        Ymin[i] = sol.objective[1]
    end

    return σ, ε, Ymin
end

struct FrameworkModel{T} <: AbstractEntropyScalingModel
    components::Vector{String}
    params::Vector{FrameworkParams}
    eos::T
end

FrameworkModel(eos,params) = FrameworkModel(get_components(eos),params,eos)

function FrameworkModel(eos, param_dict::Dict{P,Array{T,2}}) where 
                        {T,P <: AbstractTransportProperty}
    params = FrameworkParams[]
    for (prop, α) in param_dict
        push!(params, FrameworkParams(prop, eos, α))
    end
    return FrameworkModel(eos, params)
end

get_prop_type(::FrameworkParams{T,P}) where {T, P <: AbstractTransportProperty} = P

function Base.getindex(model::FrameworkModel, prop::P) where P <: AbstractTransportProperty
    tprop = typeof(prop)
    k = get_prop_type.(model.params) .== tprop
    if sum(k) == 1
        i = findfirst(k)
    elseif sum(k) == 0
        @info "No parameters for $tprop."
        i = k
    else
        @info "Multiple parameters for $tprop. Returning the first one."
        i = findfirst(k)
    end
    return model.params[i]
end

function scaling_model(param::FrameworkParams{T,P}, s, x=[1.]) where {T, P<:DiffusionCoefficient}
    g = [ 0.6632, 9.4714]
    return generic_scaling_model(param, s, x, g)
end

function generic_scaling_model(param::FrameworkParams, s, x, g)
    α = param.α * x
    return (α' * [1., log(s+1.), s, s^2, s^3]) / (1. + g' * [log(s+1.), s])
end

function scaling(param::FrameworkParams, eos, Y, T, ϱ, s, z=[1.]; inv=false)
    k = !inv ? 1 : -1
    
    sˢ = reduced_entropy(param,s,z)

    if length(z) == 1
        Y₀⁺ = property_CE_plus(param.base.prop, eos, T, param.σ[1], param.ε[1])
        Y₀⁺min = param.Y₀⁺min[1]
    elseif param.base.prop isa InfDiffusionCoefficient
        Y₀⁺ = property_CE_plus(MaxwellStefanDiffusionCoefficient(), eos, T, param.σ[1], param.ε[1], z)
        Y₀⁺min = mix_CE(param.base, param.Y₀⁺min, z)
    else
        Y₀⁺_all = property_CE_plus.(param.base.prop, split_model(eos), T, param.σ, param.ε, z)
        Y₀⁺ = mix_CE(param.base, Y₀⁺_all, z)
        Y₀⁺min = mix_CE(param.base, param.Y₀⁺min, z)
    end
    
    
    W(x, sₓ=0.5, κ=20.0) = 1.0/(1.0+exp(κ*(x-sₓ)))
    Yˢ = (W(sˢ)/Y₀⁺ + (1.0-W(sˢ))/Y₀⁺min)^k * plus_scaling(param.base, Y, T, ϱ, s, z; inv=inv)

    return Yˢ
end

function reduced_entropy(param::FrameworkParams, s, z=[1.])
    return -s / R / sum(param.m .* z)
end

function self_diffusion_coefficient(model::FrameworkModel, ϱ, T)
    param = model[SelfDiffusionCoefficient()]
    s = entropy_conf(model.eos, ϱ, T)
    sˢ = reduced_entropy(param, s)
    Dˢ = exp(scaling_model(param, sˢ))

    return scaling(param, model.eos, Dˢ, T, ϱ, s; inv=true) 
end

function self_diffusion_coefficient(model::FrameworkModel, ϱ, T, z)
    param_self = model[SelfDiffusionCoefficient()]
    param_inf = model[InfDiffusionCoefficient()]
    s = entropy_conf(model.eos, ϱ, T, z)
    sˢ = reduced_entropy(param_self, s, z)
    Di = similar(z)

    for i in 1:length(model.eos)
        param = FrameworkParams(param_self, param_inf, i)
        Dˢ = exp(scaling_model(param, sˢ, z))
        Di[i] = scaling(param, model.eos, Dˢ, T, ϱ, s, z; inv=true)
    end

    return Di
end

function MS_diffusion_coefficient(model::FrameworkModel, ϱ, T, z)
    param = model[InfDiffusionCoefficient()]
    s = entropy_conf(model.eos, ϱ, T, z)
    sˢ = reduced_entropy(param, s, z)
    Dˢ = exp(scaling_model(param, sˢ, z))

    return scaling(param, model.eos, Dˢ, T, ϱ, s, z; inv=true) 
end
