# Supplementary material for: Entropy scaling for diffusion coefficients in fluid mixtures
Source: Nat Commun. 2025 Mar 17;16:2611. doi: 10.1038/s41467-025-57780-z (PMC11914492; doi:10.1038/s41467-025-57780-z)
Supplement: Supplementary file 4 — Supplementary Software [file 41467_2025_57780_MOESM4_ESM.zip › src/MicTherm/base_eos.jl]

get_ϱT(model, _ϱ, _T) = model.reduced ? (_ϱ, _T) :  (_ϱ*NA*σ_ref^3, _T/ε_ref)
get_σε(model) = model.reduced ? (model.σ, model.ε) : (model.σ./σ_ref, model.ε./ε_ref)

# Mixing rules
function mixing(model, ϱ, T, x)
    σ, ε = get_σε(model)
    m = get_m(model)

    # Mixing Rules
    σ_ij = 0.5 .* (σ .+ σ')
    ξ_ij = length(model) == 1 ? 1. : length(model) == 2 ? [1. model.ξ; model.ξ 1.] : 
           error("Only max. two components allowed!")
    ε_ij = ξ_ij .* (ε .* ε').^0.5
    m_ij = m .* m'
    x_ij = x .* x'

    σ_x_3_mi = m_ij .* σ_ij.^3
    σ_x_3_top = sum(σ_x_3_mi .* x_ij)
    
    σ_x_3 = σ_x_3_top ./ sum(m_ij .* x_ij)
    ε_x = sum(σ_x_3_mi .* ε_ij .* x_ij) ./ σ_x_3_top
    
    # calculate mixture quanities
    ϱ_mix = ϱ .* (x' * m) .* σ_x_3
    T_mix = T / ε_x

    return ϱ_mix, T_mix, σ_ij, ε_ij, m_ij, x_ij
end
