# Supplementary material for: Entropy scaling for diffusion coefficients in fluid mixtures
Source: Nat Commun. 2025 Mar 17;16:2611. doi: 10.1038/s41467-025-57780-z (PMC11914492; doi:10.1038/s41467-025-57780-z)
Supplement: Supplementary file 4 — Supplementary Software [file 41467_2025_57780_MOESM4_ESM.zip › src/MicTherm/KolafaNezbeda.jl]

@kwdef struct KolafaNezbeda <: MicThermEOS
    components::Vector{String}
    σ::Vector{Float64}
    ε::Vector{Float64}
    ξ::Float64 = 1.
    Mw::Vector{Float64}
    reduced::Bool = true
end

# Kolafa-Nezbeda EOS
# a_00 = aᵣ/(RT), [a_00] = 1
function a_00(model::KolafaNezbeda,_ϱ,_T,x)
    # Units deduction and mixing
    global (kB, NA, R) = model.reduced ? ones(3) : get_kBNAR()
    ϱ, T = get_ϱT(model, _ϱ, _T)

    ϱ_mix, T_mix, _, _, _, _ = mixing(model, ϱ, T, x)

    # Packing Fraction 
    dhBH = [1.1117524e-02, -7.6383859e-02, 1.080142248e+00, 6.93129e-04, -6.3920968e-02]
    d = sum(dhBH[1:4] .* T_mix.^[-1:.5:.5;]) + dhBH[5]*log(T_mix) 
    d_mix = d.^[0:3;]
    ζ = ϱ_mix * π/6 * d_mix
    η = ζ[end]

    # Monomer_KolafaNezbeda
    c = [2.01546797e+00,  -2.817881636e+01,  2.828313847e+01, -1.042402873e+01, -1.958371655e+01, 
         7.562340289e+01, -1.2070586598e+02, 9.392740328e+01, -2.737737354e+01,  2.93447052e+01, 
        -1.1235356937e+02, 1.706490898e+02, -1.2306669187e+02, 3.442288969e+01, -1.337031968e+01, 
         6.53805957e+01,  -1.1509233113e+02, 8.891973082e+01, -2.56209989e+01 ]
    ci = [0, 0, 0, 0, -1, -1, -1, -1, -1, -2, -2, -2, -2, -2, -4, -4, -4, -4, -4]
    cj = [2, 3, 4, 5,  2,  3,  4,  5,  6,  2,  3,  4,  5,  6,  2,  3,  4,  5,  6]
    B = [-5.8544978e-01, 4.3102052e-01, 8.7361369e-01, -4.13749995e+00, 2.90616279e+00, -7.02181962e+00, 2.459877e-02]
    Bi = [-7, -6, -5, -4, -3, -2, 0]
    γ = 1.92907278

    B_sum = B' * (T_mix.^(Bi./2))
    a_T_00_B = ϱ_mix * B_sum * exp(-γ*ϱ_mix^2)
    a_T_00_res = sum(c .* T_mix.^(ci./2. .- 1.) .* ϱ_mix.^cj)
    a_T_00_DISP = a_T_00_B + a_T_00_res

    # HardSphere_BoublikNezbeda
    a_T_00_HS = 5/3*log(1-η) + η*(34-33*η + 4*η^2)/(6*(1-η)^2)

    return a_T_00_DISP + a_T_00_HS
end
