# Supplementary material for: Entropy scaling for diffusion coefficients in fluid mixtures
Source: Nat Commun. 2025 Mar 17;16:2611. doi: 10.1038/s41467-025-57780-z (PMC11914492; doi:10.1038/s41467-025-57780-z)
Supplement: Supplementary file 4 — Supplementary Software [file 41467_2025_57780_MOESM4_ESM.zip › src/MicTherm/mictherm.jl]

const σ_ref = 3.5e-10
const ε_ref = 200.

# ------------------------------ EOS definitions ----------------------------- #
abstract type MicThermEOS end

include("base_eos.jl")
include("PC_SAFT.jl")
include("KolafaNezbeda.jl")

export PC_SAFT, KolafaNezbeda

# ---------------------------- Method definitions ---------------------------- #
Base.length(eos::MicThermEOS) = length(eos.components)

a_10(eos, ϱ, T, x) = ForwardDiff.derivative(xinvT -> a_00(eos, ϱ, 1/xinvT, x), 1/T) / T
a_01(eos, ϱ, T, x) = ForwardDiff.derivative(xϱ -> a_00(eos, xϱ, T, x), ϱ) * ϱ

# Bulk properties
pressure(eos, ϱ, T, x=[1.]) = (1 + a_01(eos, ϱ, T, x)) * ϱ * T * R
density(eos, p, T, x=[1.]; ϱ0) = begin
    prob = NonlinearProblem((xϱ,par) -> [p - DiffusionEntropyScaling.pressure(eos, xϱ[1], T, x)], [ϱ0])
    sol = solve(prob)
    return sol.u[1]
end
entropy_conf(eos, ϱ, T, x=[1.]) = (a_10(eos, ϱ, T, x) - a_00(eos, ϱ, T, x))*R
second_virial_coefficient(eos, T, x=[1.]; ϱ0=1e-6) = ForwardDiff.derivative(xϱ -> a_00(eos, xϱ, T, x), ϱ0)
second_virial_coefficient_dT(eos, T, x=[1.]) = ForwardDiff.derivative(xT -> second_virial_coefficient(eos, xT, x), T)

# Critical properties
function crit_pure(eos::MicThermEOS)
    @assert length(eos) == 1 error("`crit_pure` only works for EOS models with one component!")
    _m = get_m(eos)[1]
    u0 = eos.reduced ? [0.3, 1.4] :
         [10^(4.3/3*log10(1/_m)-0.3)/NA/eos.σ[1]^3, eos.ε[1]*(-2/3*log10(1/_m)+3)]
    ∂p∂v(ϱ, T) = ForwardDiff.derivative(v -> pressure(eos, 1/v, T), 1/ϱ)
    ∂²p∂v²(ϱ, T) = ForwardDiff.derivative(v -> ∂p∂v(1/v, T), 1/ϱ)
    f(u, p) = [∂p∂v(u[1], u[2]), ∂²p∂v²(u[1], u[2])]
    prob = NonlinearProblem(f, u0)
    sol = solve(prob)
    return sol.u[2], pressure(eos, sol.u[1], sol.u[2])
end

# Utility functions
function split_model(eos::MicThermEOS)
    _EOS = typeof(eos)
    N_comp = length(eos)
    pure_eos = Vector{_EOS}(undef,2)
    fns = fieldnames(_EOS)
    for i in 1:N_comp
        pars_i = Dict{Symbol,Any}()
        for fn in fns
            f = getfield(eos,fn)
            if !isempty(f) && !(fn in [:reduced, :ξ])
                pars_i[fn] = f[i:i]
            elseif fn == :reduced
                pars_i[fn] = f
            end
        end
        pure_eos[i] = _EOS(;pars_i...)
    end
    return pure_eos
end

get_Mw(eos::MicThermEOS) = eos.Mw
get_m(eos::MicThermEOS) = eos.m
get_m(eos::KolafaNezbeda) = ones(length(eos))
get_components(eos::MicThermEOS) = eos.components
