# Supplementary material for: Entropy scaling for diffusion coefficients in fluid mixtures
Source: Nat Commun. 2025 Mar 17;16:2611. doi: 10.1038/s41467-025-57780-z (PMC11914492; doi:10.1038/s41467-025-57780-z)
Supplement: Supplementary file 4 — Supplementary Software [file 41467_2025_57780_MOESM4_ESM.zip › src/MicTherm/PC_SAFT.jl]

@kwdef struct PC_SAFT <: MicThermEOS
    components::Vector{String}
    σ::Vector{Float64}
    ε::Vector{Float64}
    m::Vector{Float64}
    ξ::Float64 = 1.
    εAB::Vector{Float64} = []
    κAB::Vector{Float64} = []
    Mw::Vector{Float64}
    reduced::Bool = false
end

# PC-SAFT EOS
# a_00 = aᵣ/(RT), [a_00] = 1
function a_00(model::PC_SAFT, _ϱ, _T, x=[1.])
    # Units deduction and mixing
    global (kB, NA, R) = model.reduced ? ones(3) : get_kBNAR()
    ϱ, T = get_ϱT(model, _ϱ, _T)
    σ, ε = get_σε(model)
    m = get_m(model)

    _, _, σ_ij, ε_ij, m_ij, x_ij = mixing(model, ϱ, T, x)

    # Packing Fraction
    c1, c2 = 0.12, 3
    d = σ - σ .* c1 .* exp.( -c2 .* ε ./ T )
    d_mix = [sum(x .* m .* d.^i) for i in 0:3]
    ζ = ϱ * π/6 * d_mix
    η = ζ[end]

    # RDF
    d_ij = (d .* d') ./ (d .+ d')
    _g_ij = [1., 3*ζ[3], 2*ζ[3]^2] ./ [(1-ζ[4])^i for i in 1:3]
    g_ij = [sum(_d_ij^(k-1) * _g_ij[k] for k in 1:3) for _d_ij in d_ij]    
    
    # Monomer_GrossSadowski
    a_param = [ 9.105631445e-01  6.361281449e-01   2.6861347891e+00 -2.6547362491e+01  9.7759208784e+01 -1.5959154087e+02  9.1297774084e+01 0.0 ; 
               -3.084016918e-01  1.860531159e-01  -2.5030047259e+00  2.1419793629e+01 -6.5255885330e+01  8.3318680481e+01 -3.3746922930e+01 0.0 ;
               -9.061483510e-02  4.527842806e-01   5.9627007280e-01 -1.7241829131e+00 -4.1302112531e+00  1.3776631870e+01 -8.6728470368e+00 0.0 ]
    b_param = [ 7.240946941e-01  2.2382791861e+00 -4.0025849485e+00 -2.1003576810e+01  2.6855641363e+01  2.0655133841e+02 -3.5560235612e+02 0.0 ; 
               -5.755498075e-01  6.9950955210e-01  3.8925673390e+00 -1.7215471648e+01  1.9267226447e+02 -1.6182646165e+02 -1.6520769346e+02 0.0 ; 
                9.768831160e-02 -2.5575749820e-01 -9.1558561530e+00  2.0642075974e+01 -3.8804430052e+01  9.3626774077e+01 -2.9666905585e+01 0.0 ]

    msum = x' * m
    _msum = [1., (msum-1)/msum, (msum-2)*(msum-1)/msum^2]
    a = sum(_msum .* a_param, dims=1)[:]
    b = sum(_msum .* b_param, dims=1)[:]

    m2es3 = sum(x_ij .* σ_ij.^3 .* ε_ij .* m_ij) ./ T
    m2e2s3 = sum(x_ij .* σ_ij.^3 .* ε_ij.^2 .* m_ij) ./ T.^2

    _η_pow = [η^k for k in 0:7]'
    I1 = _η_pow * a
    I2 = _η_pow * b

    _ηm1 = η-1
    C1_1 = [msum, 1-msum]
    C1_2 = [8*η - 2*η^2, 20*η - 27*η^2 + 12*η^3 - 2*η^4] ./ [_ηm1^4, (_ηm1*(2-η))^2]
    C1 = 1 / (1 + sum(C1_1.*C1_2))

    a_T_00_DISP = -2π*ϱ*I1*m2es3 - π*ϱ*msum*C1*I2*m2e2s3
    
    # Chain_SAFTtype 
    a_T_00_CHAIN = -sum(I(length(model)) .* log.(g_ij) .* x.*(m.-1))

    # HardSphere_BoublikMansoori 
    _1mη = 1 - η
    
    a_T_00_HS = msum * ((3*ζ[2]*ζ[3])/_1mη + ζ[3]^3/(ζ[4]*_1mη^2) + (ζ[3]^3/η^2-ζ[1])*log(_1mη)) / ζ[1]

    return a_T_00_DISP + a_T_00_CHAIN + a_T_00_HS
end
