# Supplementary material for: Entropy scaling for diffusion coefficients in fluid mixtures
Source: Nat Commun. 2025 Mar 17;16:2611. doi: 10.1038/s41467-025-57780-z (PMC11914492; doi:10.1038/s41467-025-57780-z)
Supplement: Supplementary file 4 — Supplementary Software [file 41467_2025_57780_MOESM4_ESM.zip › src/scalings.jl]

function rosenfeld_scaling(param::BaseParam{P}, D, T, ϱ, z=[1.]; inv=false) where P<:DiffusionCoefficient
    k = !inv ? 1 : -1
    Mw = sum(param.Mw .* z)
    return D * sqrt(Mw / (NA * kB * T))^k * (ϱ*NA)^(k/3)
end

function plus_scaling(param::BaseParam, Y, T, ϱ, s, z=[1.]; inv=false)
    k = !inv ? 1 : -1
    return rosenfeld_scaling(param, Y, T, ϱ, z; inv=inv) * (-s/R)^(k*2/3)
end
