# Supplementary material for: Entropy scaling for diffusion coefficients in fluid mixtures
Source: Nat Commun. 2025 Mar 17;16:2611. doi: 10.1038/s41467-025-57780-z (PMC11914492; doi:10.1038/s41467-025-57780-z)
Supplement: Supplementary file 4 — Supplementary Software [file 41467_2025_57780_MOESM4_ESM.zip › src/types.jl]

export SelfDiffusionCoefficient, InfDiffusionCoefficient, MaxwellStefanDiffusionCoefficient
export self_diffusion_coefficient, MS_diffusion_coefficient

abstract type AbstractEntropyScalingModel end
Base.length(model::T) where {T<:AbstractEntropyScalingModel} = length(model.eos)

abstract type AbstractParam end
abstract type AbstractEntropyScalingParams <: AbstractParam end
Base.broadcastable(param::T) where {T<:AbstractParam} = Ref(param)

abstract type AbstractTransportProperty end
Base.broadcastable(prop::T) where {T<:AbstractTransportProperty} = Ref(prop)
abstract type DiffusionCoefficient <: AbstractTransportProperty end

struct SelfDiffusionCoefficient <: DiffusionCoefficient end
struct InfDiffusionCoefficient <: DiffusionCoefficient end
struct MaxwellStefanDiffusionCoefficient <: DiffusionCoefficient end

struct BaseParam{P} <: AbstractParam
    prop::P
    solute_name::Union{Missing,String}
    Mw::Vector{Float64}
end

function BaseParam(prop::P, Mw; solute_name=missing) where 
                   P <: AbstractTransportProperty
    if prop isa InfDiffusionCoefficient
        Mw = [calc_M_CE(Mw) for _ in 1:length(Mw)]
    end
    return BaseParam(prop, solute_name, Mw)
end
