# Supplementary material for: Entropy scaling for diffusion coefficients in fluid mixtures
Source: Nat Commun. 2025 Mar 17;16:2611. doi: 10.1038/s41467-025-57780-z (PMC11914492; doi:10.1038/s41467-025-57780-z)
Supplement: Supplementary file 6 — Source Data [file 41467_2025_57780_MOESM6_ESM.xlsx]

## Sheet: Fig. 2a
Fig 2a
	Main Plot			Inset
	s_conf / R	D̂₂inf∘		ρ / σ₁⁻³	T / (ε kb⁻¹)
	-3.65191	0.262101		0.84535	0.6946
	-3.88309	0.215814		0.874204	0.6946
	-2.69066	0.473261		0.725	0.79
	-3.20732	0.350793		0.804	0.79
	-3.71759	0.253103		0.873	0.79
	-3.91843	0.211739		0.8985	0.79
	-2.42197	0.543296		0.692	0.88
	-2.83566	0.439529		0.763	0.88
	-3.27189	0.34254		0.829	0.88
	-3.74656	0.245922		0.894	0.88
	-3.92008	0.210482		0.91775	0.88
	-0.104007	0.99897		0.024	0.97
	-0.274923	1.0416		0.057	0.97
	-2.16948	0.605767		0.655	0.97
	-2.49473	0.536677		0.718	0.97
	-2.88136	0.435492		0.783	0.97
	-3.30064	0.335618		0.848	0.97
	-3.76193	0.241176		0.914	0.97
	-3.92292	0.208283		0.936	0.97
	-0.0133887	0.978509		0.01	10
	-0.0432265	1.03054		0.032	10
	-0.419326	0.950971		0.28	10
	-0.882894	0.954717		0.528	10
	-1.4527	0.853515		0.776	10
	-2.14029	0.700675		1.024	10
	-2.95324	0.431857		1.272	10
	-3.87295	0.225349		1.52	10
	-0.0125239	1.01057		0.01	14
	-0.0403972	0.976714		0.032	14
	-0.64346	0.987237		0.435	14
	-1.46055	0.86112		0.837	14
	-2.53939	0.557771		1.24	14
	-3.93518	0.227023		1.643	14
	-0.0363535	1.01382		0.01	1.07
	-0.119175	0.994485		0.032	1.07
	-0.174924	0.958966		0.046	1.07
	-0.320668	0.990903		0.079	1.07
	-1.89787	0.679723		0.608	1.07
	-2.1351	0.617626		0.661	1.07
	-2.48689	0.532529		0.729	1.07
	-2.88423	0.441691		0.797	1.07
	-3.32762	0.336829		0.865	1.07
	-3.79954	0.234689		0.933	1.07
	-3.94705	0.20222		0.954	1.07
	-0.0329696	1.00106		0.01	1.16
	-0.106476	0.955578		0.032	1.16
	-0.26927	1.00187		0.078	1.16
	-0.381251	0.975258		0.107	1.16
	-1.64451	0.758187		0.555	1.16
	-1.81225	0.701304		0.599	1.16
	-2.12536	0.63135		0.669	1.16
	-2.48558	0.546694		0.739	1.16
	-2.88934	0.436584		0.809	1.16
	-3.33241	0.341547		0.879	1.16
	-3.80833	0.238927		0.949	1.16
	-3.93532	0.200937		0.96925	1.16
	-0.0300251	0.989344		0.01	1.25
	-0.0973913	0.98367		0.032	1.25
	-0.254177	0.94376		0.082	1.25
	-0.417108	0.987426		0.132	1.25
	-0.486816	0.975276		0.153	1.25
	-1.3632	0.829187		0.483	1.25
	-1.45903	0.799397		0.514	1.25
	-1.73202	0.725609		0.589	1.25
	-2.05851	0.653076		0.664	1.25
	-2.43378	0.560052		0.739	1.25
	-2.85205	0.455832		0.814	1.25
	-3.31708	0.343648		0.889	1.25
	-3.81656	0.231704		0.964	1.25
	-3.95196	0.207635		0.9835	1.25
	-0.0278003	0.958747		0.01	1.35
	-0.0897471	0.971949		0.032	1.35
	-0.315105	0.965033		0.111	1.35
	-0.539509	0.988605		0.19	1.35
	-0.75166	0.939822		0.269	1.35
	-0.94909	0.926978		0.348	1.35
	-1.15331	0.856623		0.427	1.35
	-1.39143	0.825322		0.506	1.35
	-1.67801	0.748311		0.585	1.35
	-2.01542	0.67263		0.664	1.35
	-2.40175	0.577554		0.743	1.35
	-2.83354	0.458284		0.822	1.35
	-3.31202	0.345349		0.901	1.35
	-3.80831	0.230983		0.98	1.35
	-3.96802	0.212582		0.999	1.35
	-0.0262934	1.0131		0.01	1.44
	-0.0843864	1.02631		0.032	1.44
	-0.712667	0.950715		0.272	1.44
	-1.38152	0.821977		0.512	1.44
	-2.409	0.564497		0.753	1.44
	-3.83644	0.232325		0.993	1.44
	-3.9705	0.204325		1.01175	1.44
	-0.0116403	1.02197		0.01	20
	-0.0375518	1.01655		0.032	20
	-0.647455	1.01279		0.471	20
	-1.46954	0.871594		0.909	20
	-2.5491	0.587566		1.348	20
	-3.89301	0.216321		1.786	20
	-0.0177562	1.00744		0.01	3
	-0.0571812	1.01342		0.032	3
	-0.501208	0.963793		0.258	3
	-1.0575	0.915621		0.483	3
	-1.79094	0.779929		0.709	3
	-2.73066	0.49948		0.935	3
	-3.9035	0.225311		1.16	3
	-3.9644	0.216698		1.17675	3
	-0.0147873	1.00205		0.01	6.11
	-0.0478284	1.04483		0.032	6.11
	-0.416763	0.956008		0.253	6.11
	-0.871233	0.966869		0.474	6.11
	-1.43389	0.861248		0.695	6.11
	-2.12003	0.678476		0.916	6.11
	-2.9376	0.43549		1.137	6.11
	-3.91327	0.226211		1.358	6.11

## Sheet: Fig. 2b
Fig. 2b
	top																																				bottom
	ES																																simulation data				ES
	p / (ε₁ σ₁⁻³) [T* = 9.0]	p / (ε₁ σ₁⁻³) [T / (ε kb⁻¹) = 5.49]	p / (ε₁ σ₁⁻³) [T / (ε kb⁻¹) = 2.7]	p / (ε₁ σ₁⁻³) [T / (ε kb⁻¹) = 18.0]	p / (ε₁ σ₁⁻³) [T / (ε kb⁻¹) = 1.206 vapor]	p / (ε₁ σ₁⁻³) [T / (ε kb⁻¹) = 1.206 meta-/unstable]	p / (ε₁ σ₁⁻³) [T / (ε kb⁻¹) = 1.206 liquid]	p / (ε₁ σ₁⁻³) [T / (ε kb⁻¹) = 1.044 vapor]	p / (ε₁ σ₁⁻³) [T / (ε kb⁻¹) = 1.044 meta-/unstable]	p / (ε₁ σ₁⁻³) [T / (ε kb⁻¹) = 1.044 liquid]	p / (ε₁ σ₁⁻³) [T / (ε kb⁻¹) = 0.873 vapor]	p / (ε₁ σ₁⁻³) [T / (ε kb⁻¹) = 0.873 meta-/unstable]	p / (ε₁ σ₁⁻³) [T / (ε kb⁻¹) = 0.873 liquid]	p / (ε₁ σ₁⁻³) [T / (ε kb⁻¹) = 0.711 vapor]	p / (ε₁ σ₁⁻³) [T / (ε kb⁻¹) = 0.711 meta-/unstable]	p / (ε₁ σ₁⁻³) [T / (ε kb⁻¹) = 0.711 liquid]	D₂pure / (σ₁(ε₁/M₁)⁰ᐧ⁵) [T / (ε kb⁻¹) = 9.0]	D₂pure / (σ₁(ε₁/M₁)⁰ᐧ⁵) [T / (ε kb⁻¹) = 5.49]	D₂pure / (σ₁(ε₁/M₁)⁰ᐧ⁵) [T / (ε kb⁻¹) = 2.7]	D₂pure / (σ₁(ε₁/M₁)⁰ᐧ⁵) [T / (ε kb⁻¹) = 18.0]	D₂pure / (σ₁(ε₁/M₁)⁰ᐧ⁵) [T / (ε kb⁻¹) = 1.206 vapor]	D₂pure / (σ₁(ε₁/M₁)⁰ᐧ⁵) [T / (ε kb⁻¹) = 1.206 meta-/unstable]	D₂pure / (σ₁(ε₁/M₁)⁰ᐧ⁵) [T / (ε kb⁻¹) = 1.206 liquid]	D₂pure / (σ₁(ε₁/M₁)⁰ᐧ⁵) [T / (ε kb⁻¹) = 1.044 vapor]	D₂pure / (σ₁(ε₁/M₁)⁰ᐧ⁵) [T / (ε kb⁻¹) = 1.044 meta-/unstable]	D₂pure / (σ₁(ε₁/M₁)⁰ᐧ⁵) [T / (ε kb⁻¹) = 1.044 liquid]	D₂pure / (σ₁(ε₁/M₁)⁰ᐧ⁵) [T / (ε kb⁻¹) = 0.873 vapor]	D₂pure / (σ₁(ε₁/M₁)⁰ᐧ⁵) [T / (ε kb⁻¹) = 0.873 meta-/unstable]	D₂pure / (σ₁(ε₁/M₁)⁰ᐧ⁵) [T / (ε kb⁻¹) = 0.873 liquid]	D₂pure / (σ₁(ε₁/M₁)⁰ᐧ⁵) [T / (ε kb⁻¹) = 0.711 vapor]	D₂pure / (σ₁(ε₁/M₁)⁰ᐧ⁵) [T / (ε kb⁻¹) = 0.711 meta-/unstable]	D₂pure / (σ₁(ε₁/M₁)⁰ᐧ⁵) [T / (ε kb⁻¹) = 0.711 liquid)	p / (ε₁ σ₁⁻³)	T / (ε kb⁻¹)	D₂pure / (σ₁(ε₁/M₁)⁰ᐧ⁵)		p / (ε₁ σ₁⁻³) [T / (ε kb⁻¹) = 6.1]	p / (ε₁ σ₁⁻³) [T / (ε kb⁻¹) = 3.0]	p / (ε₁ σ₁⁻³) [T / (ε kb⁻¹) = 20.0]	p / (ε₁ σ₁⁻³) [T / (ε kb⁻¹) = 10.0]	p / (ε₁ σ₁⁻³) [T / (ε kb⁻¹) = 1.340]	p / (ε₁ σ₁⁻³) [T / (ε kb⁻¹) = 1.16 vapor]	p / (ε₁ σ₁⁻³) [T / (ε kb⁻¹) = 1.16 meta-/unstable]	p / (ε₁ σ₁⁻³) [T / (ε kb⁻¹) = 1.16 liquid]	p / (ε₁ σ₁⁻³) [T / (ε kb⁻¹) = 0.97 vapor]	p / (ε₁ σ₁⁻³) [T / (ε kb⁻¹) = 0.97 meta-/unstable]	p / (ε₁ σ₁⁻³) [T / (ε kb⁻¹) = 0.97 liquid]	p / (ε₁ σ₁⁻³) [T / (ε kb⁻¹) = 0.79 vapor]	p / (ε₁ σ₁⁻³) [T / (ε kb⁻¹) = 0.79 meta-/unstable]
	0.000900087	0.000549038	0.000269993	0.0018002	0.000120531	0.0869712	0.278211	0.000104357	0.0343792	0.334649	8.72511e-05	0.00950883	0.39487	7.10432e-05	0.00159418	0.437036	8551.06	6117.69	3659.17	13517.3	1847.75	1.77682	0.249859	1611.65	4.02711	0.143311	1352.28	11.4171	0.0780692	1099.02	47.8561	0.0386031	-0.547517	0.711	0.0746654		0.000610042	0.000299993	0.00200022	0.0010001	0.000133923	0.000115953	0.0812628	-0.0278189	9.69456e-05	0.0341851	-0.248278	7.89369e-05	0.00863695
	0.000908959	0.00055445	0.000272655	0.00181794	0.000121368	0.0870667	0.279698	0.000104982	0.0344598	0.338257	8.76674e-05	0.00954596	0.40134	7.12658e-05	0.00160345	0.446673	8467.6	6057.98	3623.45	13385.4	1835	1.77375	0.249315	1602.05	4.01542	0.142922	1345.86	11.3686	0.0777967	1095.59	47.5724	0.0384297	0.0038212	0.711	0.0478495		0.000616055	0.000302949	0.00201994	0.00100995	0.000135242	0.00011682	0.0812534	-0.0279692	9.75462e-05	0.0342432	-0.246638	7.93165e-05	0.00866892
	0.000917919	0.000559915	0.000275342	0.00183586	0.000122212	0.0871622	0.281198	0.000105611	0.0345405	0.341894	8.80857e-05	0.00958323	0.407856	7.14892e-05	0.00161278	0.456371	8384.95	5998.85	3588.09	13254.7	1822.33	1.77069	0.248771	1592.51	4.00377	0.142533	1339.46	11.3204	0.0775245	1092.16	47.2905	0.0382567	1.03275	0.711	0.0294879		0.000622128	0.000305935	0.00203985	0.00101991	0.000136575	0.000117693	0.081244	-0.0281169	9.81505e-05	0.0343013	-0.244975	7.9698e-05	0.00870099
	0.000926967	0.000565434	0.000278056	0.00185396	0.000123061	0.0872577	0.282711	0.000106243	0.0346214	0.34556	8.8506e-05	0.00962062	0.414419	7.17132e-05	0.00162216	0.466132	8303.11	5940.3	3553.07	13125.4	1809.74	1.76763	0.248228	1583.02	3.99214	0.142145	1333.1	11.2723	0.0772526	1088.74	47.0101	0.0380841	1.58563	0.711	0.0239237		0.00062826	0.000308951	0.00205996	0.00102996	0.000137921	0.000118574	0.0812344	-0.0282621	9.87585e-05	0.0343595	-0.243289	8.00813e-05	0.00873316
	0.000936104	0.000571007	0.000280796	0.00187223	0.000123916	0.0873532	0.284237	0.000106879	0.0347024	0.349255	8.89283e-05	0.00965815	0.42103	7.1938e-05	0.00163159	0.475954	8222.07	5882.32	3518.39	12997.3	1797.25	1.76458	0.247684	1573.6	3.98055	0.141757	1326.76	11.2245	0.0769809	1085.34	46.7315	0.0379118	0.018149	0.873	5.48635		0.000634452	0.000311996	0.00208026	0.00104012	0.000139279	0.00011946	0.0812246	-0.0284046	9.93703e-05	0.0344176	-0.241579	8.04665e-05	0.00876544
	0.000945332	0.000576636	0.000283564	0.00189069	0.000124778	0.0874487	0.285777	0.000107519	0.0347835	0.352981	8.93527e-05	0.00969581	0.427689	7.21634e-05	0.00164108	0.48584	8141.82	5824.91	3484.05	12870.4	1784.84	1.76153	0.247141	1564.23	3.969	0.141368	1320.46	11.1768	0.0767096	1081.94	46.4545	0.03774	0.0339617	0.873	2.2576		0.000640706	0.000315071	0.00210077	0.00105037	0.000140652	0.000120354	0.0812148	-0.0285445	9.99859e-05	0.0344757	-0.239846	8.08535e-05	0.00879781
	0.00095465	0.000582319	0.000286358	0.00190933	0.000125645	0.0875442	0.287331	0.000108163	0.0348648	0.356736	8.9779e-05	0.00973361	0.434395	7.23896e-05	0.00165062	0.495788	8062.36	5768.06	3450.04	12744.8	1772.51	1.75849	0.246598	1554.91	3.95747	0.140981	1314.18	11.1294	0.0764386	1078.56	46.1791	0.0375685	-0.227591	0.873	0.126435		0.000647022	0.000318176	0.00212147	0.00106072	0.000142038	0.000121254	0.0812048	-0.0286816	0.000100605	0.0345338	-0.238089	8.12424e-05	0.00883028
	0.00096406	0.000588059	0.000289181	0.00192815	0.000126518	0.0876397	0.288898	0.000108811	0.0349462	0.360521	9.02074e-05	0.00977154	0.44115	7.26164e-05	0.00166021	0.505799	7983.66	5711.76	3416.37	12620.4	1760.28	1.75545	0.246055	1545.65	3.94598	0.140593	1307.93	11.0821	0.0761679	1075.19	45.9053	0.0373974	0.0215352	0.873	0.0968948		0.000653399	0.000321312	0.00214239	0.00107118	0.000143437	0.00012216	0.0811946	-0.028816	0.000101229	0.0345919	-0.236308	8.16331e-05	0.00886285
	0.000973563	0.000593856	0.000292031	0.00194715	0.000127397	0.0877353	0.290479	0.000109462	0.0350277	0.364337	9.06378e-05	0.0098096	0.447953	7.2844e-05	0.00166986	0.515873	7905.74	5656.01	3383.03	12497.2	1748.12	1.75242	0.245512	1536.45	3.93453	0.140205	1301.72	11.0351	0.0758975	1071.82	45.6332	0.0372267	0.57524	0.873	0.0702676		0.00065984	0.000324479	0.00216351	0.00108174	0.00014485	0.000123074	0.0811843	-0.0289476	0.000101856	0.0346499	-0.234502	8.20257e-05	0.00889553
	0.00098316	0.000599709	0.000294909	0.00196635	0.000128283	0.0878308	0.292074	0.000110118	0.0351094	0.368183	9.10703e-05	0.0098478	0.454806	7.30723e-05	0.00167957	0.526011	7828.58	5600.81	3350.01	12375.2	1736.05	1.74939	0.244969	1527.3	3.9231	0.139818	1295.53	10.9882	0.0756275	1068.47	45.3626	0.0370564	1.55875	0.873	0.0482854		0.000666344	0.000327677	0.00218483	0.0010924	0.000146278	0.000123994	0.0811739	-0.0290764	0.000102487	0.034708	-0.232672	8.24202e-05	0.0089283
	0.000992851	0.000605621	0.000297816	0.00198573	0.000129174	0.0879263	0.293683	0.000110777	0.0351911	0.37206	9.15049e-05	0.00988614	0.461707	7.33013e-05	0.00168933	0.536213	7752.17	5546.14	3317.31	12254.4	1724.06	1.74637	0.244427	1518.2	3.91171	0.13943	1289.38	10.9415	0.0753577	1065.13	45.0937	0.0368864	3.16574	0.873	0.0303657		0.000672912	0.000330906	0.00220637	0.00110317	0.000147719	0.000124922	0.0811633	-0.0292023	0.000103121	0.0347661	-0.230818	8.28166e-05	0.00896118
	0.00100264	0.00061159	0.000300751	0.00200531	0.000130072	0.0880219	0.295306	0.000111441	0.0352731	0.375969	9.19415e-05	0.00992461	0.468657	7.3531e-05	0.00169915	0.546479	7676.51	5492.01	3284.93	12134.8	1712.16	1.74336	0.243884	1509.16	3.90035	0.139043	1283.25	10.8951	0.0750883	1061.8	44.8263	0.0367169	3.87507	0.873	0.0255654		0.000679545	0.000334168	0.00222812	0.00111404	0.000149174	0.000125856	0.0811526	-0.0293252	0.00010376	0.0348241	-0.228938	8.32149e-05	0.00899416
	0.00101252	0.000617619	0.000303715	0.00202507	0.000130976	0.0881174	0.296943	0.000112108	0.0353551	0.379908	9.23802e-05	0.00996321	0.475657	7.37615e-05	0.00170902	0.556809	7601.58	5438.41	3252.87	12016.4	1700.34	1.74035	0.243342	1500.17	3.88903	0.138656	1277.15	10.8488	0.0748192	1058.48	44.5605	0.0365477	0.297275	9	26.3469		0.000686243	0.000337461	0.00225008	0.00112502	0.000150644	0.000126797	0.0811418	-0.0294452	0.000104403	0.0348821	-0.227034	8.36152e-05	0.00902724
	0.0010225	0.000623707	0.000306708	0.00204503	0.000131886	0.088213	0.298594	0.000112779	0.0354373	0.383878	9.2821e-05	0.010002	0.482707	7.39926e-05	0.00171895	0.567204	7527.39	5385.33	3221.12	11899.1	1688.6	1.73734	0.2428	1491.24	3.87774	0.13827	1271.08	10.8027	0.0745504	1055.17	44.2963	0.036379	3.52127	9	2.62194		0.000693007	0.000340787	0.00227226	0.00113611	0.000152128	0.000127745	0.0811308	-0.0295621	0.00010505	0.0349401	-0.225104	8.40173e-05	0.00906042
	0.00103258	0.000629854	0.000309731	0.00206519	0.000132803	0.0883085	0.30026	0.000113454	0.0355196	0.387881	9.32638e-05	0.0100408	0.489807	7.42245e-05	0.00172893	0.577664	7453.92	5332.76	3189.68	11783	1676.94	1.73434	0.242258	1482.36	3.86648	0.137883	1265.04	10.7569	0.0742819	1051.87	44.0336	0.0362106	9.93079	9	1.2249		0.000699838	0.000344146	0.00229466	0.00114731	0.000153627	0.000128701	0.0811197	-0.029676	0.000105701	0.0349981	-0.223149	8.44214e-05	0.0090937
	0.00104276	0.000636063	0.000312784	0.00208555	0.000133726	0.0884041	0.301941	0.000114134	0.0356021	0.391915	9.37088e-05	0.0100799	0.496958	7.44571e-05	0.00173897	0.588189	7381.17	5280.72	3158.55	11668	1665.36	1.73134	0.241716	1473.53	3.85525	0.137497	1259.03	10.7112	0.0740137	1048.58	43.7725	0.0360426	23.6093	9	0.690148		0.000706736	0.000347538	0.00231728	0.00115862	0.000155141	0.000129663	0.0811084	-0.0297868	0.000106355	0.0350561	-0.221168	8.48274e-05	0.00912708
	0.00105304	0.000642332	0.000315867	0.00210611	0.000134655	0.0884996	0.303636	0.000114817	0.0356846	0.395981	9.4156e-05	0.010119	0.504159	7.46905e-05	0.00174907	0.598779	7309.12	5229.17	3127.72	11554.1	1653.86	1.72835	0.241174	1464.75	3.84405	0.137111	1253.04	10.6657	0.0737459	1045.3	43.513	0.035875	52.4523	9	0.37997		0.000713703	0.000350963	0.00234012	0.00117004	0.000156669	0.000130633	0.081097	-0.0298944	0.000107014	0.0351141	-0.219162	8.52354e-05	0.00916057
	0.00106342	0.000648664	0.00031898	0.00212687	0.000135591	0.0885952	0.305346	0.000115505	0.0357673	0.400079	9.46052e-05	0.0101583	0.511411	7.49245e-05	0.00175922	0.609435	7237.78	5178.14	3097.2	11441.3	1642.44	1.72537	0.240633	1456.03	3.83289	0.136725	1247.09	10.6204	0.0734784	1042.03	43.2549	0.0357078	110.087	9	0.188428		0.000720738	0.000354422	0.00236319	0.00118158	0.000158213	0.000131609	0.0810855	-0.0299988	0.000107677	0.0351721	-0.217129	8.56453e-05	0.00919415
	0.0010739	0.000655058	0.000322124	0.00214784	0.000136534	0.0886907	0.307071	0.000116196	0.0358502	0.40421	9.50566e-05	0.0101977	0.518715	7.51593e-05	0.00176944	0.620157	7167.14	5127.6	3066.97	11329.7	1631.1	1.72239	0.240091	1447.36	3.82176	0.136339	1241.16	10.5752	0.0732113	1038.77	42.9984	0.035541	217.957	9	0.0736154		0.000727842	0.000357915	0.00238648	0.00119322	0.000159772	0.000132594	0.0810738	-0.0301	0.000108344	0.03523	-0.21507	8.60572e-05	0.00922784
	0.00108449	0.000661515	0.000325299	0.00216901	0.000137483	0.0887863	0.308811	0.000116892	0.0359331	0.408373	9.55102e-05	0.0102373	0.52607	7.53949e-05	0.00177971	0.630946	7097.19	5077.55	3037.03	11219.1	1619.84	1.71941	0.23955	1438.74	3.81066	0.135953	1235.26	10.5303	0.0729445	1035.52	42.7434	0.0353746	0.0291354	1.044	4.90578		0.000735016	0.000361443	0.00241001	0.00120498	0.000161346	0.000133585	0.081062	-0.0301979	0.000109015	0.0352879	-0.212984	8.64711e-05	0.00926163
	0.00109518	0.000668035	0.000328505	0.00219039	0.000138438	0.0888818	0.310566	0.000117592	0.0360162	0.412569	9.59659e-05	0.010277	0.533477	7.56312e-05	0.00179004	0.641801	7027.92	5027.99	3007.39	11109.6	1608.65	1.71644	0.239009	1430.17	3.7996	0.135568	1229.39	10.4856	0.072678	1032.28	42.4899	0.0352086	0.0568943	1.044	1.99219		0.000742261	0.000365005	0.00243377	0.00121686	0.000162935	0.000134584	0.08105	-0.0302924	0.00010969	0.0353458	-0.210872	8.6887e-05	0.00929553
	0.00110597	0.00067462	0.000331742	0.00221198	0.0001394	0.0889774	0.312336	0.000118296	0.0360995	0.416799	9.64238e-05	0.0103169	0.540935	7.58682e-05	0.00180042	0.652722	6959.32	4978.91	2978.04	11001.1	1597.54	1.71348	0.238468	1421.65	3.78856	0.135182	1223.55	10.441	0.0724118	1029.05	42.2379	0.035043	0.0665067	1.044	1.44643		0.000749578	0.000368603	0.00245776	0.00122886	0.000164541	0.000135591	0.0810379	-0.0303835	0.00011037	0.0354037	-0.208732	8.73048e-05	0.00932952
	0.00111687	0.00068127	0.000335012	0.00223379	0.000140369	0.0890729	0.314122	0.000119004	0.0361828	0.421061	9.68839e-05	0.0103568	0.548447	7.61059e-05	0.00181087	0.663711	6891.4	4930.32	2948.97	10893.8	1586.51	1.71052	0.237927	1413.19	3.77756	0.134797	1217.74	10.3967	0.072146	1025.84	41.9873	0.0348778	-0.00377886	1.044	0.215505		0.000756967	0.000372236	0.00248198	0.00124097	0.000166162	0.000136604	0.0810257	-0.0304712	0.000111054	0.0354615	-0.206566	8.77247e-05	0.00936362
	0.00112788	0.000687985	0.000338314	0.00225581	0.000141345	0.0891685	0.315923	0.000119717	0.0362663	0.425358	9.73461e-05	0.010397	0.556011	7.63444e-05	0.00182138	0.674767	6824.13	4882.2	2920.19	10787.4	1575.56	1.70756	0.237386	1404.77	3.76659	0.134413	1211.95	10.3525	0.0718805	1022.63	41.7383	0.034713	0.057638	1.044	0.185389		0.000764428	0.000375904	0.00250645	0.0012532	0.000167799	0.000137626	0.0810133	-0.0305554	0.000111742	0.0355194	-0.204372	8.81466e-05	0.00939782
	0.001139	0.000694767	0.000341648	0.00227804	0.000142327	0.0892641	0.31774	0.000120434	0.0363499	0.429688	9.78106e-05	0.0104372	0.563628	7.65837e-05	0.00183194	0.685891	6757.53	4834.55	2891.69	10682.1	1564.68	1.70461	0.236845	1396.41	3.75565	0.134028	1206.19	10.3085	0.0716154	1019.43	41.4907	0.0345486	0.297911	1.044	0.14282		0.000771963	0.000379609	0.00253116	0.00126556	0.000169452	0.000138655	0.0810008	-0.0306361	0.000112434	0.0355772	-0.20215	8.85705e-05	0.00943213
	0.00115023	0.000701615	0.000345016	0.0023005	0.000143316	0.0893596	0.319573	0.000121155	0.0364337	0.434052	9.82773e-05	0.0104776	0.571298	7.68237e-05	0.00184257	0.697083	6691.57	4787.36	2863.46	10577.9	1553.88	1.70167	0.236305	1388.09	3.74474	0.133643	1200.46	10.2647	0.0713506	1016.24	41.2446	0.0343846	0.813464	1.044	0.106336		0.000779572	0.000383351	0.00255611	0.00127803	0.000171122	0.000139692	0.0809881	-0.0307131	0.00011313	0.035635	-0.199901	8.89965e-05	0.00946653
	0.00116157	0.000708531	0.000348416	0.00232318	0.000144312	0.0894552	0.321422	0.00012188	0.0365175	0.43845	9.87462e-05	0.0105182	0.579021	7.70644e-05	0.00185325	0.708343	6626.26	4740.63	2835.52	10474.6	1543.15	1.69873	0.235765	1379.82	3.73386	0.133259	1194.75	10.2211	0.0710862	1013.06	40.9999	0.034221	1.74709	1.044	0.0760165		0.000787257	0.000387129	0.00258131	0.00129063	0.000172808	0.000140737	0.0809753	-0.0307866	0.000113831	0.0356927	-0.197624	8.94245e-05	0.00950104
	0.00117302	0.000715515	0.00035185	0.00234608	0.000145315	0.0895507	0.323286	0.00012261	0.0366015	0.442883	9.92173e-05	0.0105589	0.586799	7.73059e-05	0.001864	0.719671	6561.59	4694.36	2807.84	10372.4	1532.49	1.69579	0.235224	1371.61	3.72302	0.132875	1189.07	10.1776	0.0708221	1009.89	40.7567	0.0340578	3.27785	1.044	0.0513712		0.000795017	0.000390944	0.00260675	0.00130335	0.00017451	0.000141789	0.0809623	-0.0308563	0.000114536	0.0357505	-0.195318	8.98545e-05	0.00953565
	0.00118458	0.000722568	0.000355318	0.0023692	0.000146325	0.0896463	0.325167	0.000123344	0.0366856	0.44735	9.96907e-05	0.0105997	0.594631	7.75482e-05	0.00187481	0.731068	6497.54	4648.54	2780.44	10271.2	1521.91	1.69286	0.234684	1363.44	3.71221	0.132491	1183.42	10.1344	0.0705584	1006.74	40.5149	0.033895	5.62871	1.044	0.0321537		0.000802853	0.000394797	0.00263245	0.0013162	0.000176229	0.000142849	0.0809492	-0.0309222	0.000115246	0.0358082	-0.192984	9.02867e-05	0.00957037
	0.00119626	0.00072969	0.00035882	0.00239256	0.000147342	0.0897418	0.327064	0.000124083	0.0367699	0.451853	0.000100166	0.0106407	0.602517	7.77912e-05	0.00188567	0.742534	6434.12	4603.17	2753.3	10170.9	1511.4	1.68994	0.234145	1355.32	3.70142	0.132108	1177.8	10.0913	0.070295	1003.59	40.2745	0.0337326	6.50191	1.044	0.0274536		0.000810767	0.000398689	0.0026584	0.00132917	0.000177966	0.000143917	0.080936	-0.0309844	0.000115959	0.0358659	-0.190621	9.07209e-05	0.00960519
	0.00120805	0.000736883	0.000362356	0.00241614	0.000148366	0.0898373	0.328978	0.000124826	0.0368543	0.45639	0.000100644	0.0106818	0.610457	7.8035e-05	0.0018966	0.754069	6371.32	4558.24	2726.43	10071.6	1500.97	1.68702	0.233605	1347.25	3.69067	0.131724	1172.2	10.0484	0.070032	1000.45	40.0356	0.0335706	0.0351474	1.215	5.69401		0.000818759	0.000402618	0.0026846	0.00134228	0.000179719	0.000144994	0.0809226	-0.0310427	0.000116678	0.0359235	-0.188229	9.11571e-05	0.00964011
	0.00121996	0.000744146	0.000365928	0.00243996	0.000149397	0.0899329	0.330908	0.000125573	0.0369388	0.460963	0.000101124	0.010723	0.618453	7.82795e-05	0.0019076	0.765674	6309.14	4513.75	2699.82	9973.35	1490.6	1.6841	0.233065	1339.22	3.67995	0.131341	1166.63	10.0057	0.0697693	997.319	39.798	0.0334091	0.093371	1.215	1.63227		0.000826829	0.000406586	0.00271107	0.00135551	0.00018149	0.000146078	0.0809091	-0.031097	0.0001174	0.0359811	-0.185808	9.15955e-05	0.00967513
	0.00123198	0.000751482	0.000369534	0.00246401	0.000150435	0.0900284	0.332855	0.000126325	0.0370234	0.465571	0.000101607	0.0107645	0.626504	7.85249e-05	0.00191865	0.777348	6247.56	4469.7	2673.46	9876	1480.31	1.68119	0.232526	1331.25	3.66926	0.130958	1161.09	9.96313	0.069507	994.2	39.5619	0.0332479	0.120777	1.215	0.952096		0.00083498	0.000410593	0.00273779	0.00136887	0.000183278	0.00014717	0.0808954	-0.0311474	0.000118128	0.0360387	-0.183357	9.2036e-05	0.00971026
	0.00124413	0.000758889	0.000373176	0.0024883	0.000151481	0.0901239	0.334819	0.000127081	0.0371082	0.470216	0.000102092	0.010806	0.634611	7.87709e-05	0.00192976	0.789093	6186.58	4426.07	2647.37	9779.61	1470.09	1.67828	0.231987	1323.32	3.65861	0.130575	1155.57	9.92077	0.0692451	991.09	39.3271	0.0330871	0.13075	1.215	0.657825		0.00084321	0.00041464	0.00276478	0.00138236	0.000185083	0.000148271	0.0808816	-0.0311938	0.000118859	0.0360963	-0.180877	9.24786e-05	0.00974549
	0.00125639	0.00076637	0.000376854	0.00251283	0.000152533	0.0902194	0.3368	0.000127842	0.0371931	0.474896	0.000102579	0.0108477	0.642773	7.90178e-05	0.00194094	0.800908	6126.2	4382.87	2621.53	9684.16	1459.94	1.67538	0.231447	1315.44	3.64798	0.130193	1150.08	9.87858	0.0689835	987.991	39.0938	0.0329268	0.135368	1.215	0.48897		0.000851522	0.000418727	0.00279203	0.00139599	0.000186907	0.000149379	0.0808676	-0.0312361	0.000119596	0.0361538	-0.178367	9.29234e-05	0.00978083
	0.00126878	0.000773924	0.000380568	0.0025376	0.000153593	0.0903149	0.338797	0.000128608	0.0372781	0.479613	0.000103068	0.0108895	0.650992	7.92654e-05	0.00195219	0.812793	6066.4	4340.09	2595.95	9589.64	1449.86	1.67249	0.230908	1307.6	3.63738	0.129811	1144.61	9.83658	0.0687223	984.901	38.8618	0.0327668	0.148609	1.215	0.375345		0.000859915	0.000422854	0.00281956	0.00140975	0.000188748	0.000150496	0.0808535	-0.0312743	0.000120336	0.0362113	-0.175826	9.33702e-05	0.00981626
	0.00128128	0.000781552	0.000384319	0.00256262	0.000154661	0.0904104	0.340812	0.000129378	0.0373632	0.484366	0.00010356	0.0109315	0.659267	7.95138e-05	0.00196349	0.82475	6007.19	4297.73	2570.61	9496.04	1439.85	1.6696	0.23037	1299.82	3.62682	0.129428	1139.17	9.79475	0.0684614	981.82	38.6312	0.0326073	0.203094	1.215	0.290425		0.000868392	0.000427021	0.00284735	0.00142365	0.000190607	0.000151622	0.0808393	-0.0313082	0.000121082	0.0362688	-0.173255	9.38192e-05	0.00985181
	0.00129391	0.000789256	0.000388107	0.00258788	0.000155736	0.0905059	0.342845	0.000130152	0.0374485	0.489156	0.000104054	0.0109736	0.667599	7.9763e-05	0.00197486	0.836778	5948.56	4255.78	2545.52	9403.36	1429.9	1.66671	0.229831	1292.08	3.61628	0.129047	1133.76	9.7531	0.0682009	978.75	38.4019	0.0324482	0.363622	1.215	0.222788		0.000876951	0.00043123	0.00287542	0.00143768	0.000192485	0.000152755	0.0808249	-0.0313379	0.000121832	0.0363262	-0.170654	9.42704e-05	0.00988745
	0.00130667	0.000797036	0.000391932	0.00261339	0.000156818	0.0906014	0.344895	0.000130931	0.0375339	0.493983	0.000104551	0.0110159	0.675988	8.00129e-05	0.00198629	0.848877	5890.5	4214.25	2520.67	9311.58	1420.03	1.66383	0.229292	1284.38	3.60578	0.128665	1128.37	9.71162	0.0679408	975.688	38.174	0.0322895	0.739191	1.215	0.167763		0.000885596	0.00043548	0.00290377	0.00145185	0.000194382	0.000153898	0.0808103	-0.0313633	0.000122586	0.0363836	-0.168022	9.47238e-05	0.0099232
	0.00131955	0.000804893	0.000395795	0.00263915	0.000157908	0.0906969	0.346962	0.000131715	0.0376194	0.498847	0.000105049	0.0110583	0.684434	8.02637e-05	0.00199779	0.861048	5833.01	4173.11	2496.07	9220.69	1410.23	1.66095	0.228754	1276.73	3.5953	0.128283	1123.01	9.67032	0.0676811	972.637	37.9474	0.0321312	1.48492	1.215	0.122575		0.000894325	0.000439772	0.00293239	0.00146617	0.000196297	0.000155048	0.0807956	-0.0313844	0.000123346	0.036441	-0.165358	9.51793e-05	0.00995905
	0.00133256	0.000812827	0.000399696	0.00266517	0.000159005	0.0907924	0.349048	0.000132504	0.0377051	0.503749	0.000105551	0.0111008	0.692938	8.05152e-05	0.00200935	0.873291	5776.07	4132.38	2471.71	9130.69	1400.49	1.65808	0.228216	1269.13	3.58486	0.127902	1117.67	9.62919	0.0674217	969.595	37.7222	0.0319733	2.80638	1.215	0.0856056		0.000903141	0.000444106	0.0029613	0.00148062	0.00019823	0.000156208	0.0807808	-0.0314009	0.00012411	0.0364983	-0.162664	9.5637e-05	0.00999501
	0.00134569	0.000820839	0.000403635	0.00269144	0.00016011	0.0908879	0.351151	0.000133297	0.0377908	0.508689	0.000106054	0.0111436	0.7015	8.07675e-05	0.00202098	0.885607	5719.7	4092.05	2447.58	9041.58	1390.82	1.65522	0.227678	1261.57	3.57444	0.127521	1112.36	9.58823	0.0671627	966.562	37.4983	0.0318158	4.97304	1.215	0.056343		0.000912043	0.000448483	0.00299049	0.00149521	0.000200183	0.000157376	0.0807658	-0.031413	0.000124878	0.0365556	-0.159937	9.60969e-05	0.0100311
	0.00135896	0.00082893	0.000407613	0.00271797	0.000161223	0.0909833	0.353272	0.000134095	0.0378767	0.513667	0.00010656	0.0111864	0.71012	8.10206e-05	0.00203268	0.897995	5663.87	4052.11	2423.7	8953.33	1381.22	1.65235	0.22714	1254.06	3.56406	0.127141	1107.07	9.54744	0.0669041	963.539	37.2757	0.0316588	8.32377	1.215	0.0335735		0.000921033	0.000452904	0.00301997	0.00150995	0.000202155	0.000158553	0.0807507	-0.0314206	0.000125652	0.0366128	-0.157179	9.6559e-05	0.0100672
	0.00137235	0.000837101	0.000411631	0.00274477	0.000162343	0.0910788	0.355412	0.000134898	0.0379627	0.518682	0.000107069	0.0112294	0.718799	8.12745e-05	0.00204443	0.910456	5608.59	4012.56	2400.04	8865.94	1371.68	1.6495	0.226602	1246.59	3.5537	0.12676	1101.81	9.50683	0.0666459	960.526	37.0544	0.0315021	9.35246	1.215	0.0291052		0.000930112	0.000457367	0.00304974	0.00152484	0.000204147	0.000159738	0.0807354	-0.0314235	0.00012643	0.03667	-0.154389	9.70233e-05	0.0101035
	0.00138588	0.000845353	0.000415688	0.00277182	0.000163471	0.0911742	0.35757	0.000135706	0.0380489	0.523737	0.000107579	0.0112725	0.727537	8.15292e-05	0.00205626	0.92299	5553.85	3973.39	2376.61	8779.4	1362.21	1.64665	0.226065	1239.16	3.54338	0.12638	1096.57	9.46639	0.066388	957.521	36.8345	0.0313459	0.596927	18	41.7371		0.000939281	0.000461875	0.0030798	0.00153987	0.000206158	0.000160933	0.08072	-0.0314217	0.000127213	0.0367271	-0.151566	9.74899e-05	0.0101399
	0.00139954	0.000853685	0.000419785	0.00279915	0.000164607	0.0912696	0.359746	0.000136518	0.0381351	0.52883	0.000108093	0.0113158	0.736335	8.17846e-05	0.00206815	0.935597	5499.64	3934.61	2353.42	8693.71	1352.8	1.6438	0.225527	1231.78	3.53308	0.126	1091.36	9.42611	0.0661306	954.527	36.6158	0.0311901	15.778	18	2.29371		0.000948539	0.000466427	0.00311016	0.00155505	0.000208189	0.000162136	0.0807044	-0.0314152	0.000128001	0.0367843	-0.148711	9.79587e-05	0.0101764
	0.00141334	0.0008621	0.000423922	0.00282674	0.000165751	0.0913651	0.361941	0.000137336	0.0382215	0.533963	0.000108608	0.0113593	0.745191	8.20409e-05	0.00208011	0.948278	5445.96	3896.21	2330.45	8608.86	1343.46	1.64096	0.22499	1224.45	3.52282	0.12562	1086.17	9.38601	0.0658735	951.541	36.3984	0.0310347	62.6532	18	0.921863		0.000957889	0.000471024	0.00314082	0.00157038	0.00021024	0.000163348	0.0806887	-0.0314039	0.000128794	0.0368413	-0.145822	9.84298e-05	0.0102129
	0.00142727	0.000870598	0.0004281	0.00285461	0.000166903	0.0914605	0.364155	0.000138158	0.038308	0.539134	0.000109127	0.0114029	0.754108	8.2298e-05	0.00209214	0.961034	5392.81	3858.18	2307.7	8524.83	1334.18	1.63812	0.224453	1217.16	3.51259	0.125241	1081.01	9.34607	0.0656168	948.565	36.1823	0.0308797	200.186	18	0.362814		0.000967331	0.000475667	0.00317179	0.00158586	0.000212311	0.00016457	0.0806728	-0.0313877	0.000129592	0.0368984	-0.142901	9.89031e-05	0.0102496
	0.00144134	0.00087918	0.000432319	0.00288275	0.000168063	0.0915559	0.366388	0.000138985	0.0383947	0.544345	0.000109647	0.0114466	0.763084	8.25559e-05	0.00210423	0.973863	5340.17	3820.52	2285.18	8441.63	1324.97	1.63529	0.223916	1209.91	3.50238	0.124861	1075.87	9.3063	0.0653605	945.598	35.9675	0.0307252	552.846	18	0.0991662		0.000976867	0.000480355	0.00320305	0.00160149	0.000214403	0.0001658	0.0806568	-0.0313665	0.000130394	0.0369553	-0.139946	9.93787e-05	0.0102864
	0.00145555	0.000887846	0.00043658	0.00291117	0.000169231	0.0916512	0.36864	0.000139817	0.0384814	0.549596	0.00011017	0.0114905	0.772122	8.28146e-05	0.00211639	0.986767	5288.05	3783.23	2262.88	8359.24	1315.82	1.63246	0.223379	1202.7	3.4922	0.124482	1070.76	9.2667	0.0651045	942.641	35.7539	0.030571	0.0858743	2.7	11.2495		0.000986496	0.000485089	0.00323463	0.00161728	0.000216515	0.00016704	0.0806406	-0.0313404	0.000131202	0.0370123	-0.136958	9.98566e-05	0.0103233
	0.0014699	0.000896598	0.000440883	0.00293986	0.000170407	0.0917466	0.370912	0.000140654	0.0385683	0.554887	0.000110696	0.0115345	0.78122	8.30741e-05	0.00212862	0.999746	5236.43	3746.31	2240.79	8277.65	1306.74	1.62963	0.222843	1195.54	3.48206	0.124103	1065.67	9.22726	0.064849	939.693	35.5416	0.0304173	0.743366	2.7	1.26635		0.00099622	0.00048987	0.00326651	0.00163322	0.000218648	0.000168289	0.0806243	-0.0313092	0.000132015	0.0370692	-0.133936	0.000100337	0.0103603
	0.00148439	0.000905436	0.000445228	0.00296884	0.000171591	0.091842	0.373202	0.000141497	0.0386553	0.560218	0.000111224	0.0115787	0.790379	8.33344e-05	0.00214092	1.0128	5185.32	3709.74	2218.92	8196.85	1297.71	1.62682	0.222306	1188.42	3.47194	0.123725	1060.61	9.18799	0.0645939	936.754	35.3306	0.030264	1.95198	2.7	0.578481		0.00100604	0.000494698	0.00329872	0.00164932	0.000220802	0.000169547	0.0806078	-0.0312728	0.000132832	0.037126	-0.130879	0.000100819	0.0103974
	0.00149902	0.000914361	0.000449616	0.00299811	0.000172784	0.0919373	0.375513	0.000142344	0.0387424	0.56559	0.000111755	0.011623	0.7996	8.35956e-05	0.00215329	1.02593	5134.71	3673.53	2197.26	8116.85	1288.75	1.624	0.22177	1181.34	3.46185	0.123347	1055.57	9.14889	0.0643391	933.824	35.1208	0.0301111	5.29338	2.7	0.296301		0.00101596	0.000499574	0.00333123	0.00166558	0.000222977	0.000170815	0.0805912	-0.0312312	0.000133655	0.0371828	-0.127788	0.000101304	0.0104346
	0.0015138	0.000923375	0.000454048	0.00302767	0.000173984	0.0920327	0.377843	0.000143196	0.0388297	0.571003	0.000112288	0.0116675	0.808882	8.38575e-05	0.00216573	1.03913	5084.59	3637.68	2175.82	8037.63	1279.86	1.62119	0.221234	1174.31	3.45179	0.122969	1050.55	9.10994	0.0640848	930.903	34.9122	0.0299586	14.6213	2.7	0.134927		0.00102597	0.000504497	0.00336407	0.001682	0.000225173	0.000172092	0.0805745	-0.0311844	0.000134483	0.0372395	-0.124663	0.000101791	0.0104719
	0.00152872	0.000932477	0.000458523	0.00305751	0.000175193	0.092128	0.380192	0.000144053	0.038917	0.576457	0.000112824	0.0117122	0.818226	8.41203e-05	0.00217824	1.05242	5034.97	3602.17	2154.58	7959.17	1271.02	1.61839	0.220698	1167.31	3.44176	0.122591	1045.56	9.07117	0.0638309	927.991	34.7049	0.0298066	37.3424	2.7	0.0454084		0.00103609	0.00050947	0.00339724	0.00169858	0.000227391	0.000173379	0.0805575	-0.0311322	0.000135316	0.0372962	-0.121502	0.000102281	0.0105093
	0.00154379	0.000941668	0.000463042	0.00308765	0.000176411	0.0922233	0.382562	0.000144916	0.0390045	0.581952	0.000113362	0.0117569	0.827633	8.43839e-05	0.00219081	1.06577	4985.82	3567.01	2133.55	7881.49	1262.24	1.61559	0.220162	1160.36	3.43176	0.122213	1040.59	9.03255	0.0635773	925.089	34.4988	0.029655	39.8804	2.7	0.0410793		0.0010463	0.000514491	0.00343073	0.00171532	0.000229631	0.000174675	0.0805405	-0.0310746	0.000136154	0.0373528	-0.118306	0.000102772	0.0105469
	0.00155901	0.000950951	0.000467605	0.00311809	0.000177637	0.0923186	0.384953	0.000145783	0.0390921	0.587489	0.000113903	0.0118019	0.837103	8.46483e-05	0.00220346	1.07921	4937.16	3532.2	2112.73	7804.56	1253.53	1.61279	0.219626	1153.45	3.42179	0.121836	1035.64	8.9941	0.0633242	922.196	34.2939	0.0295038	0.180107	5.499	18.8593		0.00105661	0.000519561	0.00346455	0.00173223	0.000231893	0.000175981	0.0805233	-0.0310115	0.000136997	0.0374094	-0.115075	0.000103267	0.0105845
	0.00157438	0.000960325	0.000472214	0.00314883	0.000178871	0.0924138	0.387363	0.000146656	0.0391799	0.593068	0.000114446	0.011847	0.846636	8.49135e-05	0.00221618	1.09272	4888.97	3497.72	2092.1	7728.39	1244.87	1.61	0.219091	1146.58	3.41185	0.121459	1030.72	8.95581	0.0630715	919.311	34.0902	0.029353	1.78887	5.499	2.11122		0.00106703	0.000524682	0.0034987	0.00174931	0.000234178	0.000177297	0.0805059	-0.0309428	0.000137846	0.0374659	-0.111808	0.000103763	0.0106222
	0.0015899	0.000969791	0.000476868	0.00317987	0.000180114	0.0925091	0.389794	0.000147534	0.0392677	0.598689	0.000114992	0.0118922	0.856232	8.51796e-05	0.00222897	1.10631	4841.25	3463.58	2071.69	7652.96	1236.27	1.60722	0.218556	1139.75	3.40193	0.121082	1025.82	8.91768	0.0628192	916.436	33.8877	0.0292026	4.77962	5.499	0.995172		0.00107755	0.000529853	0.00353319	0.00176655	0.000236485	0.000178622	0.0804884	-0.0308685	0.000138699	0.0375224	-0.108504	0.000104262	0.0106601
	0.00160557	0.000979351	0.000481568	0.00321122	0.000181366	0.0926043	0.392246	0.000148417	0.0393557	0.604352	0.000115541	0.0119376	0.865892	8.54465e-05	0.00224184	1.11997	4794	3429.78	2051.46	7578.26	1227.74	1.60444	0.218021	1132.97	3.39205	0.120706	1020.95	8.87971	0.0625672	913.57	33.6864	0.0290527	11.1773	5.499	0.562303		0.00108817	0.000535075	0.00356802	0.00178397	0.000238814	0.000179958	0.0804707	-0.0307885	0.000139558	0.0375788	-0.105165	0.000104763	0.010698
	0.0016214	0.000989004	0.000486314	0.00324288	0.000182626	0.0926995	0.394718	0.000149306	0.0394437	0.610058	0.000116092	0.0119832	0.875616	8.57143e-05	0.00225477	1.13371	4747.21	3396.3	2031.44	7504.29	1219.26	1.60166	0.217486	1126.22	3.38219	0.12033	1016.09	8.84189	0.0623157	910.712	33.4863	0.0289032	25.0991	5.499	0.311665		0.00109889	0.000540349	0.0036032	0.00180155	0.000241167	0.000181304	0.0804529	-0.0307027	0.000140423	0.0376351	-0.101789	0.000105267	0.010736
	0.00163738	0.000998753	0.000491107	0.00327485	0.000183895	0.0927947	0.397212	0.0001502	0.0395319	0.615807	0.000116646	0.0120289	0.885404	8.59829e-05	0.00226778	1.14754	4700.87	3363.15	2011.61	7431.05	1210.84	1.59889	0.216951	1119.51	3.37236	0.119954	1011.27	8.80424	0.0620646	907.864	33.2874	0.0287541	53.8686	5.499	0.153954		0.00110973	0.000545675	0.00363872	0.00181931	0.000243542	0.000182659	0.0804349	-0.0306111	0.000141292	0.0376914	-0.0983755	0.000105773	0.0107742
	0.00165352	0.0010086	0.000495947	0.00330713	0.000185173	0.0928899	0.399727	0.000151099	0.0396203	0.6216	0.000117202	0.0120747	0.895257	8.62523e-05	0.00228086	1.16143	4654.99	3330.32	1991.98	7358.52	1202.48	1.59612	0.216416	1112.84	3.36256	0.119578	1006.46	8.76675	0.061814	905.024	33.0896	0.0286055	109.241	5.499	0.0608002		0.00112067	0.000551053	0.00367459	0.00183725	0.000245941	0.000184025	0.0804168	-0.0305135	0.000142167	0.0377477	-0.0949252	0.000106282	0.0108124
	0.00166982	0.00101854	0.000500835	0.00333973	0.00018646	0.0929851	0.402263	0.000152004	0.0397087	0.627436	0.000117761	0.0121207	0.905175	8.65226e-05	0.00229401	1.17541	4609.55	3297.82	1972.54	7286.7	1194.18	1.59336	0.215882	1106.22	3.35279	0.119203	1001.68	8.72941	0.0615637	902.194	32.893	0.0284572					0.00113171	0.000556484	0.00371081	0.00185536	0.000248364	0.000185401	0.0803985	-0.0304099	0.000143048	0.0378038	-0.0914375	0.000106793	0.0108508
	0.00168629	0.00102858	0.000505771	0.00337266	0.000187756	0.0930803	0.40482	0.000152914	0.0397973	0.633316	0.000118323	0.0121669	0.915158	8.67937e-05	0.00230723	1.18947	4564.56	3265.63	1953.29	7215.57	1185.93	1.5906	0.215348	1099.63	3.34305	0.118828	996.916	8.69223	0.0613139	899.372	32.6976	0.0283094					0.00114287	0.000561968	0.0037474	0.00187365	0.00025081	0.000186787	0.0803801	-0.0303002	0.000143934	0.0378599	-0.087912	0.000107307	0.0108892
	0.00170291	0.00103872	0.000510756	0.0034059	0.00018906	0.0931754	0.4074	0.000153829	0.0398859	0.63924	0.000118888	0.0122132	0.925208	8.70656e-05	0.00232053	1.20361	4520.01	3233.76	1934.22	7145.15	1177.74	1.58785	0.214814	1093.08	3.33333	0.118453	992.178	8.65521	0.0610644	896.559	32.5033	0.028162					0.00115413	0.000567507	0.00378434	0.00189212	0.000253281	0.000188183	0.0803615	-0.0301844	0.000144825	0.037916	-0.0843485	0.000107823	0.0109278
	0.0017197	0.00104896	0.00051579	0.00343948	0.000190374	0.0932705	0.410001	0.00015475	0.0399747	0.645208	0.000119455	0.0122596	0.935323	8.73385e-05	0.00233391	1.21782	4475.89	3202.19	1915.34	7075.41	1169.61	1.5851	0.21428	1086.57	3.32364	0.118079	987.462	8.61834	0.0608154	893.755	32.3102	0.0280151					0.00116551	0.0005731	0.00382165	0.00191077	0.000255776	0.00018959	0.0803428	-0.0300623	0.000145722	0.0379719	-0.0807466	0.000108341	0.0109665
	0.00173665	0.0010593	0.000520873	0.00347339	0.000191697	0.0933656	0.412624	0.000155677	0.0400636	0.651221	0.000120025	0.0123063	0.945504	8.76121e-05	0.00234736	1.23212	4432.21	3170.94	1896.65	7006.35	1161.54	1.58236	0.213746	1080.1	3.31399	0.117704	982.769	8.58163	0.0605669	890.959	32.1182	0.0278685					0.001177	0.000578748	0.00385932	0.00192961	0.000258295	0.000191008	0.0803239	-0.0299338	0.000146625	0.0380278	-0.0771061	0.000108862	0.0110053
	0.00175377	0.00106974	0.000526007	0.00350763	0.000193029	0.0934607	0.415269	0.000156609	0.0401526	0.657279	0.000120597	0.012353	0.955753	8.78866e-05	0.00236088	1.24649	4388.94	3139.99	1878.14	6937.96	1153.52	1.57962	0.213213	1073.67	3.30435	0.117331	978.098	8.54507	0.0603187	888.173	31.9273	0.0277224					0.0011886	0.000584452	0.00389737	0.00194863	0.00026084	0.000192436	0.0803048	-0.029799	0.000147533	0.0380837	-0.0734268	0.000109385	0.0110441
	0.00177106	0.00108029	0.000531191	0.00354221	0.00019437	0.0935557	0.417937	0.000157546	0.0402418	0.663382	0.000121173	0.0124	0.966068	8.8162e-05	0.00237448	1.26095	4346.11	3109.34	1859.81	6870.24	1145.55	1.57688	0.212679	1067.27	3.29475	0.116957	973.45	8.50866	0.060071	885.395	31.7376	0.0275767					0.00120032	0.000590212	0.00393579	0.00196784	0.000263409	0.000193875	0.0802856	-0.0296577	0.000148446	0.0381395	-0.0697082	0.000109911	0.0110831
	0.00178852	0.00109094	0.000536426	0.00357713	0.000195721	0.0936507	0.420627	0.000158489	0.040331	0.669531	0.000121751	0.0124471	0.976451	8.84383e-05	0.00238816	1.27548	4303.69	3078.99	1841.65	6803.19	1137.64	1.57415	0.212146	1060.92	3.28518	0.116584	968.823	8.47241	0.0598237	882.626	31.549	0.0274315					0.00121215	0.000596029	0.00397459	0.00198724	0.000266003	0.000195324	0.0802663	-0.0295098	0.000149366	0.0381952	-0.0659501	0.00011044	0.0111222
	0.00180615	0.00110169	0.000541713	0.00361239	0.000197081	0.0937457	0.42334	0.000159438	0.0404204	0.675726	0.000122331	0.0124943	0.986902	8.87154e-05	0.00240191	1.2901	4261.68	3048.94	1823.68	6736.79	1129.78	1.57142	0.211613	1054.6	3.27563	0.116211	964.219	8.43631	0.0595768	879.865	31.3615	0.0272866					0.0012241	0.000601904	0.00401377	0.00200683	0.000268624	0.000196784	0.0802468	-0.0293552	0.000150291	0.0382508	-0.0621522	0.000110971	0.0111614
	0.00182395	0.00111255	0.000547052	0.00364801	0.00019845	0.0938407	0.426076	0.000160393	0.0405099	0.681967	0.000122915	0.0125417	0.997421	8.89934e-05	0.00241574	1.30479	4220.08	3019.18	1805.88	6671.03	1121.98	1.5687	0.21108	1048.32	3.26611	0.115838	959.636	8.40036	0.0593303	877.113	31.1751	0.0271422					0.00123617	0.000607836	0.00405334	0.00202662	0.00027127	0.000198256	0.0802271	-0.029194	0.000151221	0.0383063	-0.0583142	0.000111504	0.0112007
	0.00184193	0.00112352	0.000552444	0.00368397	0.000199829	0.0939357	0.428835	0.000161353	0.0405995	0.688254	0.000123501	0.0125893	1.00801	8.92722e-05	0.00242964	1.31957	4178.89	2989.71	1788.25	6605.92	1114.24	1.56599	0.210548	1042.07	3.25661	0.115465	955.076	8.36456	0.0590843	874.37	30.9898	0.0269983					0.00124835	0.000613827	0.0040933	0.00204659	0.000273941	0.000199738	0.0802073	-0.0290258	0.000152158	0.0383618	-0.0544358	0.00011204	0.0112401
	0.00186009	0.00113459	0.000557889	0.00372029	0.000201218	0.0940306	0.431618	0.000162319	0.0406892	0.694588	0.000124091	0.012637	1.01866	8.95519e-05	0.00244363	1.33443	4138.1	2960.53	1770.8	6541.44	1106.54	1.56327	0.210015	1035.87	3.24715	0.115093	950.536	8.32892	0.0588388	871.635	30.8056	0.0268547					0.00126066	0.000619876	0.00413365	0.00206677	0.00027664	0.000201231	0.0801873	-0.0288508	0.0001531	0.0384172	-0.0505167	0.000112579	0.0112796
	0.00187843	0.00114578	0.000563387	0.00375696	0.000202616	0.0941255	0.434423	0.000163291	0.040779	0.700969	0.000124683	0.0126849	1.02939	8.98325e-05	0.00245769	1.34938	4097.71	2931.63	1753.51	6477.59	1098.9	1.56057	0.209483	1029.7	3.23771	0.114721	946.019	8.29342	0.0585936	868.909	30.6225	0.0267116					0.00127308	0.000625986	0.00417441	0.00208714	0.000279365	0.000202736	0.0801672	-0.0286688	0.000154048	0.0384726	-0.0465567	0.00011312	0.0113192
	0.00189695	0.00115707	0.00056894	0.003794	0.000204024	0.0942204	0.437253	0.000164268	0.0408689	0.707398	0.000125277	0.0127329	1.04018	9.0114e-05	0.00247183	1.3644	4057.72	2903.02	1736.4	6414.37	1091.31	1.55786	0.208951	1023.56	3.2283	0.11435	941.523	8.25807	0.0583489	866.191	30.4404	0.0265689					0.00128563	0.000632155	0.00421556	0.00210772	0.000282116	0.000204251	0.0801469	-0.0284797	0.000155002	0.0385278	-0.0425552	0.000113664	0.0113589
	0.00191565	0.00116848	0.000574547	0.00383141	0.000205442	0.0943153	0.440106	0.000165252	0.040959	0.713874	0.000125875	0.0127811	1.05105	9.03964e-05	0.00248605	1.37951	4018.11	2874.68	1719.45	6351.76	1083.78	1.55516	0.208419	1017.47	3.21892	0.113979	937.048	8.22287	0.0581046	863.482	30.2595	0.0264266					0.00129831	0.000638385	0.00425712	0.0021285	0.000284895	0.000205778	0.0801265	-0.0282834	0.000155962	0.038583	-0.0385122	0.000114211	0.0113987
	0.00193453	0.00118	0.000580209	0.00386918	0.000206869	0.0944101	0.442983	0.000166241	0.0410491	0.720397	0.000126475	0.0128294	1.06198	9.06796e-05	0.00250034	1.3947	3978.89	2846.63	1702.67	6289.77	1076.3	1.55247	0.207888	1011.41	3.20956	0.113608	932.594	8.18782	0.0578608	860.781	30.0796	0.0262848					0.00131111	0.000644677	0.00429909	0.00214948	0.000287701	0.000207317	0.0801059	-0.0280798	0.000156928	0.0386381	-0.0344273	0.00011476	0.0114386
	0.0019536	0.00119163	0.000585928	0.00390732	0.000208307	0.0945049	0.445885	0.000167236	0.0411394	0.72697	0.000127079	0.0128779	1.07299	9.09637e-05	0.00251472	1.40997	3940.06	2818.84	1686.05	6228.37	1068.86	1.54978	0.207356	1005.39	3.20023	0.113237	928.162	8.15291	0.0576174	858.089	29.9007	0.0261434					0.00132403	0.000651031	0.00434147	0.00217067	0.000290535	0.000208867	0.0800851	-0.0278689	0.0001579	0.0386931	-0.0303001	0.000115312	0.0114786
	0.00197286	0.00120337	0.000591703	0.00394584	0.000209754	0.0945997	0.44881	0.000168237	0.0412298	0.73359	0.000127685	0.0129266	1.08406	9.12488e-05	0.00252918	1.42533	3901.6	2791.33	1669.59	6167.58	1061.48	1.54709	0.206825	999.398	3.19093	0.112867	923.751	8.11816	0.0573745	855.405	29.7229	0.0260024					0.00133708	0.000657447	0.00438427	0.00219207	0.000293396	0.000210428	0.0800642	-0.0276505	0.000158878	0.038748	-0.0261303	0.000115866	0.0115188
	0.00199231	0.00121524	0.000597534	0.00398474	0.000211212	0.0946945	0.451761	0.000169244	0.0413202	0.74026	0.000128294	0.0129754	1.09521	9.15347e-05	0.00254371	1.44077	3863.52	2764.08	1653.3	6107.38	1054.15	1.54441	0.206294	993.446	3.18166	0.112497	919.361	8.08354	0.057132	852.729	29.5462	0.0258619					0.00135026	0.000663927	0.00442749	0.00221368	0.000296286	0.000212001	0.0800432	-0.0274246	0.000159862	0.0388029	-0.0219176	0.000116423	0.011559
	0.00201195	0.00122722	0.000603423	0.00402403	0.000212679	0.0947892	0.454736	0.000170258	0.0414108	0.746979	0.000128906	0.0130244	1.10643	9.18215e-05	0.00255833	1.4563	3825.81	2737.1	1637.16	6047.77	1046.87	1.54174	0.205763	987.53	3.17241	0.112127	914.991	8.04908	0.05689	850.062	29.3705	0.0257218					0.00136357	0.00067047	0.00447114	0.0022355	0.000299204	0.000213586	0.0800219	-0.0271911	0.000160852	0.0388577	-0.0176618	0.000116983	0.0115993
	0.00203179	0.00123931	0.00060937	0.0040637	0.000214157	0.0948839	0.457736	0.000171277	0.0415015	0.753747	0.000129521	0.0130735	1.11772	9.21092e-05	0.00257303	1.47191	3788.47	2710.39	1621.18	5988.74	1039.65	1.53906	0.205232	981.648	3.16319	0.111758	910.642	8.01476	0.0566484	847.403	29.1959	0.0255821					0.00137701	0.000677078	0.00451522	0.00225754	0.000302151	0.000215183	0.0800006	-0.0269499	0.000161848	0.0389123	-0.0133625	0.000117545	0.0116397
	0.00205182	0.00125153	0.000615376	0.00410376	0.000215645	0.0949786	0.460761	0.000172302	0.0415924	0.760565	0.000130139	0.0131228	1.12909	9.23978e-05	0.00258781	1.4876	3751.49	2683.93	1605.36	5930.29	1032.47	1.5364	0.204702	975.802	3.15399	0.111389	906.314	7.98058	0.0564072	844.753	29.0222	0.0254428					0.00139059	0.000683751	0.00455974	0.0022798	0.000305127	0.000216791	0.079979	-0.0267008	0.00016285	0.0389669	-0.00901929	0.00011811	0.0116803
	0.00207205	0.00126387	0.000621441	0.00414422	0.000217144	0.0950732	0.463812	0.000173334	0.0416833	0.767433	0.00013076	0.0131723	1.14052	9.26873e-05	0.00260267	1.50338	3714.87	2657.74	1589.69	5872.41	1025.34	1.53373	0.204171	969.99	3.14482	0.11102	902.007	7.94655	0.0561665	842.111	28.8496	0.025304					0.0014043	0.00069049	0.00460469	0.00230227	0.000308132	0.000218412	0.0799573	-0.0264438	0.000163859	0.0390215	-0.00463195	0.000118678	0.0117209
	0.00209247	0.00127633	0.000627566	0.00418508	0.000218652	0.0951678	0.466888	0.000174371	0.0417743	0.774351	0.000131383	0.0132219	1.15203	9.29777e-05	0.00261762	1.51924	3678.61	2631.79	1574.17	5815.09	1018.26	1.53107	0.203641	964.214	3.13568	0.110652	897.72	7.91265	0.0559263	839.477	28.678	0.0251656					0.00141814	0.000697295	0.00465008	0.00232497	0.000311167	0.000220045	0.0799355	-0.0261787	0.000164873	0.0390759	-0.000200131	0.000119249	0.0117617
	0.0021131	0.00128891	0.000633751	0.00422634	0.000220172	0.0952624	0.46999	0.000175415	0.0418655	0.781321	0.00013201	0.0132717	1.16361	9.3269e-05	0.00263264	1.53519	3642.71	2606.11	1558.81	5758.33	1011.23	1.52842	0.203111	958.471	3.12657	0.110284	893.453	7.87891	0.0556865	836.851	28.5075	0.0250276					0.00143212	0.000704168	0.00469593	0.00234789	0.000314232	0.00022169	0.0799134	-0.0259056	0.000165894	0.0391302	0.0042765	0.000119822	0.0118025
	0.00213393	0.00130161	0.000639997	0.004268	0.000221702	0.095357	0.473118	0.000176465	0.0419567	0.788341	0.00013264	0.0133216	1.17527	9.35612e-05	0.00264776	1.55123	3607.15	2580.67	1543.6	5702.13	1004.24	1.52577	0.202582	952.763	3.11748	0.109916	889.207	7.8453	0.0554472	834.234	28.3379	0.0248901					0.00144624	0.000711108	0.00474222	0.00237104	0.000317327	0.000223347	0.0798913	-0.0256242	0.000166921	0.0391844	0.00879827	0.000120398	0.0118435
	0.00215497	0.00131444	0.000646304	0.00431008	0.000223242	0.0954515	0.476272	0.000177521	0.0420481	0.795413	0.000133273	0.0133717	1.187	9.38544e-05	0.00266295	1.56735	3571.94	2555.48	1528.53	5646.47	997.31	1.52312	0.202052	947.088	3.10841	0.109549	884.981	7.81184	0.0552083	831.624	28.1693	0.024753					0.00146049	0.000718116	0.00478898	0.00239441	0.000320452	0.000225017	0.0798689	-0.0253346	0.000167955	0.0392386	0.0133655	0.000120977	0.0118845
	0.00217621	0.0013274	0.000652674	0.00435257	0.000224793	0.095546	0.479453	0.000178584	0.0421395	0.802536	0.000133908	0.013422	1.19881	9.41485e-05	0.00267823	1.58355	3537.08	2530.54	1513.61	5591.36	990.423	1.52048	0.201523	941.448	3.09938	0.109182	880.775	7.77851	0.0549699	829.023	28.0018	0.0246163					0.00147489	0.000725193	0.00483619	0.00241802	0.000323608	0.000226699	0.0798464	-0.0250365	0.000168995	0.0392926	0.0179786	0.000121559	0.0119257
	0.00219767	0.00134049	0.000659107	0.00439548	0.000226355	0.0956404	0.48266	0.000179653	0.0422311	0.809711	0.000134547	0.0134724	1.21069	9.44434e-05	0.00269359	1.59985	3502.55	2505.84	1498.84	5536.78	983.584	1.51784	0.200994	935.841	3.09037	0.108815	876.589	7.74533	0.0547319	826.43	27.8352	0.02448					0.00148943	0.000732341	0.00488387	0.00244185	0.000326795	0.000228394	0.0798238	-0.0247299	0.000170042	0.0393466	0.0226377	0.000122143	0.0119669
	0.00221933	0.0013537	0.000665602	0.00443882	0.000227928	0.0957349	0.485893	0.000180729	0.0423228	0.816939	0.000135189	0.013523	1.22264	9.47394e-05	0.00270904	1.61623	3468.37	2481.38	1484.21	5482.74	976.793	1.51521	0.200465	930.267	3.08138	0.108448	872.422	7.71228	0.0544944	823.845	27.6696	0.0243442					0.00150411	0.000739558	0.00493202	0.00246593	0.000330014	0.000230101	0.079801	-0.0244146	0.000171095	0.0394004	0.0273434	0.00012273	0.0120083
	0.00224121	0.00136705	0.000672162	0.00448258	0.000229512	0.0958293	0.489154	0.000181811	0.0424145	0.824219	0.000135834	0.0135737	1.23467	9.50362e-05	0.00272457	1.6327	3434.51	2457.16	1469.72	5429.23	970.048	1.51258	0.199936	924.727	3.07243	0.108082	868.276	7.67938	0.0542574	821.268	27.505	0.0242088					0.00151894	0.000746847	0.00498064	0.00249024	0.000333264	0.000231821	0.079778	-0.0240907	0.000172154	0.0394542	0.0320959	0.00012332	0.0120497
	0.00226331	0.00138052	0.000678787	0.00452677	0.000231106	0.0959236	0.492442	0.000182899	0.0425064	0.831553	0.000136482	0.0136247	1.24678	9.53339e-05	0.00274019	1.64925	3400.99	2433.18	1455.38	5376.23	963.35	1.50996	0.199408	919.22	3.06349	0.107717	864.149	7.64661	0.0540209	818.7	27.3413	0.0240739					0.00153391	0.000754208	0.00502975	0.00251479	0.000336546	0.000233554	0.0797549	-0.0237579	0.00017322	0.0395078	0.0368955	0.000123913	0.0120913
	0.00228562	0.00139413	0.000685477	0.0045714	0.000232712	0.0960179	0.495757	0.000183994	0.0425984	0.83894	0.000137133	0.0136757	1.25896	9.56326e-05	0.0027559	1.66589	3367.79	2409.43	1441.17	5323.76	956.698	1.50734	0.198879	913.745	3.05459	0.107351	860.042	7.61398	0.0537848	816.139	27.1786	0.0239393					0.00154904	0.000761641	0.00507934	0.00253958	0.00033986	0.0002353	0.0797316	-0.0234161	0.000174293	0.0395614	0.0417426	0.000124509	0.0121329
	0.00230816	0.00140788	0.000692233	0.00461647	0.000234329	0.0961122	0.4991	0.000185095	0.0426905	0.84638	0.000137787	0.013727	1.27122	9.59323e-05	0.00277169	1.68262	3334.92	2385.91	1427.1	5271.79	950.092	1.50472	0.198351	908.303	3.04571	0.106986	855.955	7.58149	0.0535491	813.586	27.0169	0.0238052					0.00156431	0.000769147	0.00512941	0.00256462	0.000343207	0.000237059	0.0797081	-0.0230654	0.000175372	0.0396148	0.0466376	0.000125108	0.0121747
	0.00233091	0.00142175	0.000699055	0.00466198	0.000235957	0.0962065	0.502471	0.000186203	0.0427827	0.853874	0.000138444	0.0137784	1.28356	9.62328e-05	0.00278757	1.69944	3302.37	2362.62	1413.18	5220.34	943.531	1.50211	0.197824	902.894	3.03685	0.106622	851.886	7.54913	0.053314	811.042	26.8561	0.0236716					0.00157973	0.000776728	0.00517998	0.0025899	0.000346587	0.000238831	0.0796845	-0.0227054	0.000176458	0.0396682	0.0515808	0.000125709	0.0122166
	0.00235389	0.00143577	0.000705945	0.00470795	0.000237597	0.0963007	0.50587	0.000187318	0.042875	0.861423	0.000139105	0.0138299	1.29598	9.65344e-05	0.00280353	1.71635	3270.14	2339.56	1399.38	5169.39	937.016	1.4995	0.197296	897.516	3.02802	0.106258	847.838	7.51691	0.0530793	808.505	26.6963	0.0235383					0.0015953	0.000784383	0.00523105	0.00261543	0.00035	0.000240616	0.0796607	-0.0223362	0.00017755	0.0397214	0.0565725	0.000126313	0.0122585
	0.0023771	0.00144992	0.000712902	0.00475436	0.000239247	0.0963949	0.509297	0.000188439	0.0429674	0.869026	0.000139768	0.0138817	1.30847	9.68368e-05	0.00281959	1.73335	3238.22	2316.72	1385.72	5118.93	930.546	1.4969	0.196769	892.171	3.01922	0.105894	843.808	7.48483	0.0528451	805.976	26.5374	0.0234055					0.00161103	0.000792113	0.00528263	0.00264122	0.000353447	0.000242415	0.0796367	-0.0219576	0.00017865	0.0397745	0.0616131	0.000126921	0.0123006
	0.00240053	0.00146422	0.000719928	0.00480124	0.00024091	0.0964891	0.512753	0.000189567	0.0430598	0.876685	0.000140435	0.0139336	1.32104	9.71402e-05	0.00283573	1.75044	3206.61	2294.11	1372.2	5068.96	924.12	1.4943	0.196241	886.857	3.01044	0.10553	839.797	7.45288	0.0526114	803.455	26.3794	0.0232732					0.00162691	0.00079992	0.00533471	0.00266726	0.000356928	0.000244227	0.0796126	-0.0215695	0.000179756	0.0398276	0.0667029	0.000127531	0.0123428
	0.0024242	0.00147865	0.000727023	0.00484857	0.000242584	0.0965832	0.516237	0.000190702	0.0431524	0.884399	0.000141105	0.0139856	1.33369	9.74446e-05	0.00285196	1.76761	3175.31	2271.72	1358.81	5019.49	917.739	1.49171	0.195714	881.576	3.00169	0.105167	835.806	7.42106	0.0523781	800.942	26.2224	0.0231412					0.00164295	0.000807804	0.0053873	0.00269355	0.000360443	0.000246053	0.0795884	-0.0211718	0.000180869	0.0398805	0.0718424	0.000128144	0.012385
	0.0024481	0.00149323	0.000734189	0.00489638	0.000244269	0.0966773	0.51975	0.000191843	0.0432451	0.892168	0.000141778	0.0140378	1.34642	9.77499e-05	0.00286828	1.78488	3144.32	2249.54	1345.54	4970.5	911.402	1.48912	0.195188	876.325	2.99296	0.104804	831.834	7.38938	0.0521453	798.437	26.0663	0.0230097					0.00165914	0.000815765	0.00544042	0.00272011	0.000363993	0.000247892	0.0795639	-0.0207644	0.000181989	0.0399333	0.0770318	0.00012876	0.0124274
	0.00247223	0.00150795	0.000741424	0.00494465	0.000245966	0.0967713	0.523293	0.000192992	0.0433379	0.899994	0.000142454	0.0140902	1.35923	9.80561e-05	0.00288469	1.80223	3113.63	2227.59	1332.41	4921.98	905.109	1.48653	0.194661	871.106	2.98426	0.104442	827.88	7.35783	0.051913	795.939	25.9112	0.0228786					0.0016755	0.000823805	0.00549406	0.00274693	0.000367577	0.000249745	0.0795393	-0.0203472	0.000183116	0.039986	0.0822715	0.000129379	0.0124698
	0.00249661	0.00152281	0.000748731	0.0049934	0.000247675	0.0968653	0.526864	0.000194147	0.0434308	0.907876	0.000143133	0.0141428	1.37212	9.83633e-05	0.0029012	1.81968	3083.24	2205.84	1319.4	4873.94	898.859	1.48395	0.194135	865.918	2.97559	0.10408	823.945	7.32642	0.0516812	793.45	25.7569	0.022748					0.00169202	0.000831924	0.00554822	0.00277401	0.000371197	0.000251612	0.0795146	-0.01992	0.00018425	0.0400386	0.0875619	0.000130001	0.0125124
	0.00252122	0.00153783	0.000756111	0.00504263	0.000249396	0.0969593	0.530466	0.000195309	0.0435238	0.915814	0.000143816	0.0141955	1.38508	9.86715e-05	0.00291779	1.83721	3053.14	2184.31	1306.53	4826.37	892.652	1.48137	0.193609	860.761	2.96693	0.103718	820.029	7.29513	0.0514499	790.968	25.6036	0.0226177					0.0017087	0.000840123	0.00560292	0.00280136	0.000374852	0.000253492	0.0794897	-0.0194827	0.000185391	0.040091	0.0929033	0.000130626	0.0125551
	0.00254608	0.00155299	0.000763563	0.00509235	0.000251129	0.0970532	0.534097	0.000196478	0.0436169	0.92381	0.000144502	0.0142484	1.39813	9.89806e-05	0.00293447	1.85484	3023.34	2162.99	1293.77	4779.26	886.488	1.4788	0.193083	855.634	2.95831	0.103356	816.132	7.26398	0.051219	788.494	25.4511	0.0224879					0.00172554	0.000848403	0.00565816	0.00282897	0.000378544	0.000255387	0.0794646	-0.0190352	0.000186538	0.0401434	0.0982961	0.000131254	0.0125978
	0.00257118	0.0015683	0.000771088	0.00514255	0.000252873	0.0971471	0.537758	0.000197654	0.0437101	0.931863	0.000145191	0.0143014	1.41126	9.92907e-05	0.00295124	1.87256	2993.83	2141.88	1281.15	4732.61	880.367	1.47623	0.192557	850.538	2.94971	0.102996	812.253	7.23296	0.0509886	786.028	25.2996	0.0223586					0.00174255	0.000856764	0.00571395	0.00285686	0.000382271	0.000257296	0.0794393	-0.0185775	0.000187693	0.0401956	0.103741	0.000131885	0.0126407
	0.00259653	0.00158376	0.000778687	0.00519326	0.00025463	0.0972409	0.54145	0.000198837	0.0438034	0.939974	0.000145884	0.0143547	1.42447	9.96018e-05	0.00296811	1.89037	2964.61	2120.97	1268.64	4686.41	874.288	1.47366	0.192032	845.473	2.94113	0.102635	808.392	7.20207	0.0507587	783.569	25.1489	0.0222296					0.00175973	0.000865208	0.00577029	0.00288503	0.000386036	0.000259219	0.0794139	-0.0181093	0.000188856	0.0402477	0.109237	0.000132519	0.0126837
	0.00262213	0.00159937	0.000786362	0.00524446	0.000256399	0.0973347	0.545172	0.000200027	0.0438967	0.948144	0.00014658	0.014408	1.43777	9.99139e-05	0.00298507	1.90827	2935.67	2100.27	1256.26	4640.67	868.251	1.4711	0.191507	840.437	2.93258	0.102275	804.55	7.17131	0.0505293	781.118	24.9992	0.0221011					0.00177708	0.000873735	0.00582718	0.00291347	0.000389837	0.000261157	0.0793883	-0.0176305	0.000190025	0.0402997	0.114787	0.000133156	0.0127267
	0.00264798	0.00161514	0.000794112	0.00529617	0.000258181	0.0974285	0.548924	0.000201225	0.0439902	0.956371	0.000147279	0.0144616	1.45114	0.000100227	0.00300212	1.92627	2907.02	2079.77	1244	4595.38	862.255	1.46854	0.190982	835.432	2.92405	0.101915	800.726	7.14068	0.0503004	778.675	24.8503	0.021973					0.0017946	0.000882346	0.00588463	0.0029422	0.000393676	0.000263109	0.0793626	-0.0171411	0.000191201	0.0403516	0.120389	0.000133796	0.0127699
	0.00267408	0.00163106	0.000801938	0.00534838	0.000259975	0.0975222	0.552708	0.000202429	0.0440838	0.964658	0.000147981	0.0145153	1.4646	0.000100541	0.00301927	1.94435	2878.64	2059.47	1231.86	4550.52	856.301	1.46599	0.190457	830.456	2.91555	0.101555	796.921	7.11018	0.050072	776.239	24.7023	0.0218454					0.00181229	0.000891042	0.00594265	0.0029712	0.000397552	0.000265076	0.0793367	-0.0166408	0.000192385	0.0404033	0.126044	0.000134439	0.0128131
	0.00270045	0.00164714	0.000809841	0.00540112	0.000261781	0.0976158	0.556523	0.000203641	0.0441774	0.973004	0.000148687	0.0145692	1.47814	0.000100856	0.0030365	1.96253	2850.54	2039.37	1219.83	4506.11	850.389	1.46344	0.189933	825.51	2.90707	0.101196	793.133	7.07981	0.0498441	773.811	24.5552	0.0217182					0.00183015	0.000899824	0.00600124	0.0030005	0.000401467	0.000267057	0.0793106	-0.0161296	0.000193576	0.0404549	0.131753	0.000135085	0.0128565
	0.00272707	0.00166338	0.000817823	0.00545437	0.0002636	0.0977095	0.56037	0.00020486	0.0442712	0.981409	0.000149397	0.0146232	1.49177	0.000101172	0.00305384	1.98081	2822.72	2019.46	1207.93	4462.12	844.517	1.4609	0.189409	820.594	2.89862	0.100838	789.363	7.04956	0.0496166	771.391	24.4089	0.0215914					0.00184819	0.000908692	0.00606041	0.00303008	0.00040542	0.000269053	0.0792843	-0.0156074	0.000194775	0.0405064	0.137516	0.000135734	0.0129
	0.00275396	0.00167977	0.000825883	0.00550815	0.000265431	0.0978031	0.564248	0.000206086	0.044365	0.989875	0.000150109	0.0146774	1.50547	0.000101489	0.00307127	1.99917	2795.17	1999.75	1196.14	4418.57	838.685	1.45836	0.188885	815.706	2.89019	0.100479	785.611	7.01944	0.0493897	768.978	24.2635	0.021465					0.00186641	0.000917648	0.00612016	0.00305995	0.000409412	0.000271064	0.0792579	-0.015074	0.000195981	0.0405578	0.143334	0.000136387	0.0129435
	0.00278111	0.00169633	0.000834022	0.00556245	0.000267275	0.0978966	0.568158	0.00020732	0.0444589	0.998401	0.000150825	0.0147318	1.51927	0.000101807	0.00308879	2.01763	2767.89	1980.23	1184.46	4375.44	832.894	1.45582	0.188361	810.848	2.88179	0.100121	781.878	6.98945	0.0491632	766.573	24.119	0.0213391					0.00188481	0.000926691	0.0061805	0.00309012	0.000413443	0.00027309	0.0792313	-0.0145292	0.000197194	0.040609	0.149206	0.000137042	0.0129871
	0.00280853	0.00171306	0.000842242	0.0056173	0.000269132	0.0979901	0.572101	0.00020856	0.044553	1.00699	0.000151544	0.0147864	1.53314	0.000102126	0.00310641	2.03618	2740.87	1960.9	1172.9	4332.73	827.142	1.45329	0.187838	806.019	2.87341	0.0997639	778.161	6.95958	0.0489373	764.175	23.9753	0.0212136					0.0019034	0.000935824	0.00624144	0.00312059	0.000417514	0.000275131	0.0792046	-0.013973	0.000198415	0.0406601	0.155133	0.000137701	0.0130309
	0.00283622	0.00172994	0.000850543	0.00567268	0.000271002	0.0980835	0.576075	0.000209809	0.0446471	1.01563	0.000152267	0.0148411	1.5471	0.000102446	0.00312412	2.05483	2714.12	1941.76	1161.45	4290.44	821.431	1.45076	0.187314	801.219	2.86505	0.0994068	774.463	6.92984	0.0487118	761.785	23.8325	0.0210885					0.00192216	0.000945047	0.00630298	0.00315136	0.000421625	0.000277188	0.0791777	-0.0134053	0.000199644	0.0407111	0.161116	0.000138363	0.0130747
	0.00286418	0.001747	0.000858925	0.00572861	0.000272885	0.098177	0.580083	0.000211065	0.0447413	1.02434	0.000152994	0.014896	1.56115	0.000102767	0.00314194	2.07357	2687.62	1922.81	1150.12	4248.56	815.759	1.44824	0.186791	796.447	2.85672	0.0990501	770.782	6.90023	0.0484869	759.402	23.6905	0.0209638					0.00194111	0.000954361	0.00636512	0.00318243	0.000425777	0.000279259	0.0791506	-0.0128258	0.00020088	0.0407619	0.167155	0.000139028	0.0131187
	0.00289242	0.00176422	0.00086739	0.00578509	0.00027478	0.0982703	0.584124	0.000212328	0.0448356	1.03312	0.000153723	0.014951	1.57528	0.000103089	0.00315984	2.09241	2661.39	1904.04	1138.89	4207.1	810.126	1.44572	0.186269	791.703	2.84841	0.0986938	767.118	6.87074	0.0482624	757.027	23.5493	0.0208396					0.00196025	0.000963767	0.00642788	0.0032138	0.000429969	0.000281347	0.0791234	-0.0122344	0.000202123	0.0408126	0.173251	0.000139696	0.0131627
	0.00292094	0.00178161	0.000875939	0.00584213	0.000276689	0.0983636	0.588197	0.000213599	0.04493	1.04195	0.000154456	0.0150063	1.5895	0.000103412	0.00317785	2.11134	2635.41	1885.46	1127.77	4166.03	804.532	1.4432	0.185746	786.988	2.84013	0.0983379	763.472	6.84137	0.0480384	754.659	23.409	0.0207158					0.00197957	0.000973265	0.00649126	0.00324549	0.000434203	0.000283449	0.0790959	-0.0116311	0.000203375	0.0408632	0.179403	0.000140368	0.0132068
	0.00294974	0.00179918	0.000884571	0.00589973	0.000278612	0.0984569	0.592305	0.000214877	0.0450245	1.05084	0.000155193	0.0150617	1.60381	0.000103736	0.00319596	2.13036	2609.69	1867.05	1116.77	4125.37	798.976	1.44069	0.185224	782.301	2.83187	0.0979824	759.844	6.81213	0.047815	752.299	23.2695	0.0205924					0.00199909	0.000982857	0.00655526	0.00327749	0.000438478	0.000285568	0.0790684	-0.0110156	0.000204634	0.0409136	0.185612	0.000141043	0.013251
	0.00297882	0.00181691	0.000893289	0.0059579	0.000280547	0.0985501	0.596445	0.000216163	0.045119	1.0598	0.000155933	0.0151172	1.6182	0.000104061	0.00321416	2.14948	2584.22	1848.83	1105.87	4085.1	793.459	1.43818	0.184702	777.641	2.82364	0.0976273	756.232	6.78301	0.047592	749.945	23.1309	0.0204695					0.00201879	0.000992544	0.00661989	0.0033098	0.000442795	0.000287702	0.0790406	-0.0103878	0.000205901	0.0409638	0.191878	0.000141721	0.0132954
	0.00300819	0.00183483	0.000902093	0.00601665	0.000282496	0.0986433	0.60062	0.000217457	0.0452137	1.06882	0.000156677	0.015173	1.63268	0.000104387	0.00323246	2.1687	2558.99	1830.78	1095.07	4045.23	787.98	1.43567	0.18418	773.01	2.81543	0.0972726	752.638	6.75402	0.0473696	747.6	22.993	0.020347					0.0020387	0.00100233	0.00668517	0.00334243	0.000447155	0.000289852	0.0790127	-0.00974767	0.000207175	0.041014	0.198203	0.000142402	0.0133398
	0.00303785	0.00185291	0.000910983	0.00607597	0.000284459	0.0987364	0.60483	0.000218759	0.0453084	1.07791	0.000157424	0.0152289	1.64725	0.000104714	0.00325086	2.18801	2534.01	1812.91	1084.38	4005.74	782.539	1.43317	0.183659	768.406	2.80724	0.0969184	749.061	6.72514	0.0471476	745.261	22.856	0.0202249					0.00205879	0.0010122	0.00675108	0.00337539	0.000451557	0.000292019	0.0789846	-0.00909496	0.000208458	0.041064	0.204586	0.000143086	0.0133843
	0.0030678	0.00187118	0.000919962	0.00613588	0.000286435	0.0988295	0.609073	0.000220068	0.0454032	1.08706	0.000158175	0.0152849	1.66191	0.000105042	0.00326936	2.20742	2509.28	1795.22	1073.8	3966.64	777.135	1.43068	0.183137	763.83	2.79908	0.0965645	745.5	6.69639	0.0469262	742.93	22.7197	0.0201032					0.00207909	0.00102218	0.00681764	0.00340867	0.000456003	0.000294201	0.0789563	-0.00842954	0.000209749	0.0411138	0.211028	0.000143774	0.0134289
	0.00309805	0.00188963	0.000929028	0.00619638	0.000288425	0.0989225	0.613352	0.000221385	0.0454981	1.09628	0.00015893	0.0153412	1.67665	0.000105371	0.00328797	2.22693	2484.79	1777.69	1063.32	3927.93	771.769	1.42819	0.182616	759.28	2.79094	0.0962111	741.957	6.66776	0.0467052	740.606	22.5843	0.019982					0.00209959	0.00103225	0.00688487	0.00344227	0.000460493	0.0002964	0.0789279	-0.00775129	0.000211047	0.0411635	0.217528	0.000144465	0.0134736
	0.00312859	0.00190826	0.000938184	0.00625748	0.000290429	0.0990154	0.617665	0.00022271	0.0455931	1.10555	0.000159688	0.0153976	1.69149	0.000105701	0.00330667	2.24653	2460.53	1760.34	1052.94	3889.59	766.44	1.4257	0.182096	754.758	2.78282	0.0958581	738.431	6.63924	0.0464848	738.29	22.4497	0.0198612					0.00212029	0.00104243	0.00695275	0.00347621	0.000465027	0.000298615	0.0788993	-0.00706004	0.000212354	0.0412131	0.224089	0.000145159	0.0135184
	0.00315944	0.00192707	0.00094743	0.00631917	0.000292446	0.0991084	0.622014	0.000224043	0.0456882	1.1149	0.000160449	0.0154542	1.70641	0.000106032	0.00332547	2.26623	2436.52	1743.16	1042.66	3851.62	761.147	1.42321	0.181575	750.263	2.77473	0.0955055	734.921	6.61085	0.0462649	735.981	22.3158	0.0197408					0.00214119	0.0010527	0.0070213	0.00351049	0.000469605	0.000300847	0.0788705	-0.00635565	0.000213668	0.0412625	0.230709	0.000145857	0.0135632
	0.00319059	0.00194607	0.000956767	0.00638148	0.000294478	0.0992012	0.626398	0.000225384	0.0457833	1.12431	0.000161214	0.0155109	1.72142	0.000106364	0.00334438	2.28603	2412.73	1726.15	1032.49	3814.02	755.892	1.42073	0.181055	745.794	2.76666	0.0951533	731.428	6.58258	0.0460455	733.678	22.1828	0.0196208					0.0021623	0.00106307	0.00709054	0.0035451	0.000474228	0.000303095	0.0788416	-0.00563798	0.000214991	0.0413117	0.23739	0.000146558	0.0136082
	0.00322205	0.00196525	0.000966197	0.0064444	0.000296524	0.099294	0.630818	0.000226733	0.0458786	1.13379	0.000161983	0.0155678	1.73653	0.000106697	0.00336339	2.30593	2389.18	1709.3	1022.41	3776.8	750.672	1.41825	0.180535	741.353	2.75861	0.0948016	727.951	6.55443	0.0458266	731.384	22.0505	0.0195013					0.00218362	0.00107355	0.00716045	0.00358005	0.000478897	0.000305361	0.0788125	-0.00490686	0.000216322	0.0413608	0.244132	0.000147263	0.0136533
	0.00325381	0.00198463	0.000975719	0.00650795	0.000298584	0.0993868	0.635275	0.00022809	0.0459739	1.14333	0.000162756	0.0156249	1.75172	0.000107032	0.0033825	2.32592	2365.86	1692.61	1012.43	3739.93	745.488	1.41578	0.180015	736.937	2.75059	0.0944503	724.491	6.52639	0.0456082	729.096	21.919	0.0193821					0.00220514	0.00108413	0.00723105	0.00361535	0.000483612	0.000307643	0.0787832	-0.00416215	0.000217661	0.0414098	0.250934	0.00014797	0.0136984
	0.0032859	0.00200419	0.000985335	0.00657212	0.000300658	0.0994795	0.639767	0.000229455	0.0460693	1.15294	0.000163532	0.0156822	1.76701	0.000107367	0.00340172	2.34601	2342.77	1676.09	1002.55	3703.43	740.341	1.41331	0.179496	732.548	2.74259	0.0940994	721.048	6.49848	0.0453904	726.815	21.7883	0.0192634					0.00222688	0.00109482	0.00730235	0.003651	0.000488373	0.000309942	0.0787537	-0.0034037	0.000219009	0.0414585	0.257799	0.000148682	0.0137437
	0.00331829	0.00202395	0.000995046	0.00663692	0.000302746	0.0995722	0.644296	0.000230829	0.0461648	1.16262	0.000164312	0.0157396	1.78238	0.000107703	0.00342104	2.36621	2319.9	1659.73	992.762	3667.28	735.228	1.41085	0.178977	728.185	2.73462	0.093749	717.621	6.47068	0.045173	724.542	21.6584	0.0191452					0.00224884	0.00110561	0.00737435	0.00368699	0.000493181	0.000312258	0.0787241	-0.00263134	0.000220364	0.0415072	0.264725	0.000149396	0.013789
	0.00335101	0.00204391	0.00100485	0.00670236	0.00030485	0.0996648	0.648863	0.00023221	0.0462603	1.17236	0.000165096	0.0157972	1.79785	0.000108041	0.00344046	2.3865	2297.26	1643.53	983.072	3631.48	730.151	1.40839	0.178458	723.848	2.72666	0.093399	714.21	6.443	0.0449562	722.276	21.5292	0.0190273					0.00227101	0.0011165	0.00744707	0.00372335	0.000498036	0.000314592	0.0786943	-0.00184491	0.000221728	0.0415556	0.271714	0.000150114	0.0138344
	0.00338405	0.00206406	0.00101476	0.00676845	0.000306967	0.0997573	0.653466	0.0002336	0.0463559	1.18217	0.000165883	0.015855	1.81342	0.000108379	0.00345999	2.40688	2274.83	1627.49	973.476	3596.04	725.109	1.40593	0.177939	719.537	2.71873	0.0930494	710.815	6.41543	0.0447399	720.016	21.4008	0.0189099					0.0022934	0.00112751	0.0075205	0.00376006	0.000502939	0.000316943	0.0786643	-0.00104427	0.000223101	0.0416039	0.278766	0.000150836	0.0138799
	0.00341742	0.00208441	0.00102476	0.00683519	0.0003091	0.0998498	0.658107	0.000234998	0.0464517	1.19206	0.000166674	0.0159129	1.82907	0.000108719	0.00347962	2.42737	2252.63	1611.6	963.974	3560.94	720.102	1.40348	0.177421	715.251	2.71083	0.0927003	707.437	6.38798	0.0445241	717.764	21.2732	0.0187929					0.00231601	0.00113862	0.00759465	0.00379713	0.00050789	0.000319311	0.0786342	-0.000229255	0.000224482	0.0416521	0.285882	0.000151561	0.0139255
	0.00345111	0.00210496	0.00103486	0.00690258	0.000311247	0.0999422	0.662786	0.000236404	0.0465474	1.20201	0.000167469	0.0159711	1.84482	0.000109059	0.00349936	2.44796	2230.64	1595.87	954.566	3526.18	715.13	1.40103	0.176903	710.991	2.70294	0.0923516	704.074	6.36065	0.0443089	715.519	21.1463	0.0186763					0.00233884	0.00114984	0.00766954	0.00383457	0.00051289	0.000321697	0.0786039	0.000600307	0.000225872	0.0417001	0.293061	0.000152289	0.0139712
	0.00348514	0.00212571	0.00104505	0.00697064	0.000313409	0.100035	0.667503	0.000237819	0.0466433	1.21203	0.000168268	0.0160293	1.86066	0.000109401	0.00351921	2.46865	2208.87	1580.29	945.248	3491.76	710.192	1.39858	0.176385	706.757	2.69508	0.0920034	700.728	6.33343	0.0440941	713.281	21.0201	0.0185601					0.0023619	0.00116117	0.00774516	0.00387238	0.000517939	0.000324101	0.0785734	0.00144457	0.00022727	0.0417479	0.300304	0.000153021	0.014017
	0.0035195	0.00214667	0.00105535	0.00703938	0.000315586	0.100127	0.672258	0.000239242	0.0467392	1.22212	0.00016907	0.0160878	1.8766	0.000109744	0.00353916	2.48944	2187.31	1564.87	936.022	3457.68	705.288	1.39614	0.175868	702.547	2.68724	0.0916556	697.397	6.30633	0.0438799	711.05	20.8947	0.0184444					0.00238518	0.00117261	0.00782153	0.00391056	0.000523038	0.000326523	0.0785427	0.00230371	0.000228677	0.0417955	0.307612	0.000153756	0.0140629
	0.00355421	0.00216783	0.00106575	0.00710879	0.000317779	0.100219	0.677052	0.000240674	0.0468353	1.23228	0.000169877	0.0161464	1.89263	0.000110087	0.00355922	2.51033	2165.95	1549.59	926.886	3423.93	700.417	1.3937	0.175351	698.363	2.67943	0.0913083	694.082	6.27934	0.0436662	708.826	20.7701	0.0183291					0.0024087	0.00118417	0.00789866	0.00394912	0.000528187	0.000328963	0.0785119	0.00317789	0.000230092	0.041843	0.314985	0.000154495	0.0141088
	0.00358925	0.0021892	0.00107626	0.00717889	0.000319986	0.100311	0.681885	0.000242115	0.0469313	1.24251	0.000170687	0.0162052	1.90875	0.000110432	0.00357939	2.53132	2144.81	1534.47	917.839	3390.51	695.581	1.39127	0.174834	694.204	2.67164	0.0909614	690.783	6.25246	0.043453	706.609	20.6462	0.0182142					0.00243245	0.00119584	0.00797654	0.00398806	0.000533386	0.000331422	0.0784809	0.00406727	0.000231517	0.0418903	0.322424	0.000155238	0.0141549
	0.00362464	0.00221079	0.00108686	0.00724967	0.000322209	0.100403	0.686757	0.000243564	0.0470275	1.25281	0.000171501	0.0162642	1.92497	0.000110778	0.00359967	2.55241	2123.88	1519.49	908.88	3357.41	690.778	1.38884	0.174317	690.069	2.66387	0.0906149	687.5	6.2257	0.0432403	704.398	20.523	0.0180997					0.00245643	0.00120763	0.00805519	0.00402738	0.000538637	0.000333898	0.0784497	0.00497202	0.00023295	0.0419374	0.329928	0.000155984	0.014201
	0.00366038	0.00223258	0.00109758	0.00732116	0.000324447	0.100496	0.691668	0.000245021	0.0471237	1.26318	0.000172319	0.0163234	1.94129	0.000111125	0.00362005	2.5736	2103.15	1504.66	900.009	3324.64	686.008	1.38641	0.173801	685.959	2.65612	0.090269	684.232	6.19905	0.0430282	702.195	20.4005	0.0179856					0.00248065	0.00121953	0.00813462	0.00406709	0.000543939	0.000336393	0.0784183	0.00589233	0.000234392	0.0419843	0.337499	0.000156734	0.0142472
	0.00369647	0.00225459	0.00110839	0.00739335	0.000326701	0.100588	0.69662	0.000246488	0.04722	1.27363	0.00017314	0.0163827	1.9577	0.000111473	0.00364055	2.5949	2082.62	1489.97	891.224	3292.19	681.27	1.38399	0.173285	681.873	2.64839	0.0899235	680.98	6.17251	0.0428166	699.998	20.2788	0.017872					0.0025051	0.00123155	0.00821483	0.00410719	0.000549293	0.000338907	0.0783868	0.00682835	0.000235843	0.0420311	0.345137	0.000157487	0.0142935
	0.00373292	0.00227682	0.00111932	0.00746626	0.00032897	0.10068	0.701611	0.000247963	0.0473164	1.28414	0.000173966	0.0164422	1.97421	0.000111822	0.00366115	2.61629	2062.29	1475.43	882.525	3260.05	676.566	1.38157	0.172769	677.812	2.64069	0.0895784	677.743	6.14609	0.0426055	697.809	20.1577	0.0177588					0.0025298	0.00124368	0.00829584	0.00414769	0.0005547	0.00034144	0.0783551	0.00778027	0.000237302	0.0420777	0.352843	0.000158244	0.0143399
	0.00376973	0.00229927	0.00113035	0.00753988	0.000331255	0.100771	0.706643	0.000249447	0.0474128	1.29473	0.000174796	0.0165018	1.99082	0.000112173	0.00368187	2.63779	2042.16	1461.02	873.911	3228.23	671.894	1.37915	0.172254	673.775	2.63301	0.0892338	674.522	6.11977	0.042395	695.626	20.0374	0.017646					0.00255474	0.00125594	0.00837764	0.00418858	0.00056016	0.000343991	0.0783232	0.00874826	0.000238771	0.0421241	0.360616	0.000159004	0.0143864
	0.0038069	0.00232194	0.00114149	0.00761423	0.000333556	0.100863	0.711716	0.00025094	0.0475093	1.3054	0.000175629	0.0165617	2.00753	0.000112524	0.0037027	2.65939	2022.22	1446.76	865.381	3196.72	667.254	1.37674	0.171739	669.762	2.62535	0.0888897	671.316	6.09357	0.042185	693.45	19.9178	0.0175336					0.00257993	0.00126832	0.00846025	0.00422988	0.000565674	0.000346562	0.0782912	0.0097325	0.000240249	0.0421704	0.368457	0.000159768	0.0144329
	0.00384443	0.00234483	0.00115274	0.00768931	0.000335873	0.100955	0.71683	0.000252441	0.0476059	1.31613	0.000176467	0.0166217	2.02433	0.000112877	0.00372364	2.6811	2002.48	1432.64	856.935	3165.52	662.647	1.37433	0.171224	665.773	2.61772	0.0885461	668.125	6.06748	0.0419755	691.281	19.7989	0.0174216					0.00260536	0.00128082	0.00854368	0.00427159	0.000571241	0.000349151	0.0782589	0.0107332	0.000241736	0.0422164	0.376367	0.000160536	0.0144796
	0.00388234	0.00236795	0.0011641	0.00776513	0.000338206	0.101047	0.721985	0.000253952	0.0477025	1.32695	0.000177308	0.0166819	2.04123	0.00011323	0.00374469	2.7029	1982.94	1418.66	848.57	3134.62	658.071	1.37193	0.170709	661.808	2.6101	0.0882029	664.949	6.04149	0.0417665	689.119	19.6807	0.01731					0.00263105	0.00129344	0.00862793	0.00431371	0.000576864	0.00035176	0.0782265	0.0117505	0.000243233	0.0422623	0.384346	0.000161308	0.0145263
	0.00392062	0.00239129	0.00117557	0.0078417	0.000340556	0.101138	0.727182	0.000255472	0.0477993	1.33783	0.000178154	0.0167422	2.05823	0.000113585	0.00376585	2.72481	1963.58	1404.81	840.288	3104.02	653.527	1.36953	0.170195	657.866	2.60251	0.0878602	661.789	6.01562	0.0415581	686.963	19.5632	0.0171989					0.00265699	0.00130619	0.008713	0.00435625	0.000582542	0.000354388	0.0781939	0.0127845	0.000244738	0.0423079	0.392395	0.000162083	0.0145731
	0.00395928	0.00241487	0.00118715	0.00791903	0.000342921	0.10123	0.732421	0.000257001	0.047896	1.34879	0.000179004	0.0168027	2.07534	0.000113941	0.00378712	2.74683	1944.42	1391.1	832.086	3073.72	649.014	1.36713	0.169681	653.948	2.59494	0.0875179	658.643	5.98986	0.0413502	684.814	19.4464	0.0170882					0.00268319	0.00131906	0.00879892	0.0043992	0.000588276	0.000357037	0.0781612	0.0138356	0.000246253	0.0423534	0.400514	0.000162862	0.01462
	0.00399832	0.00243868	0.00119885	0.00799712	0.000345303	0.101321	0.737702	0.000258539	0.0479929	1.35983	0.000179857	0.0168634	2.09254	0.000114298	0.00380851	2.76895	1925.44	1377.52	823.964	3043.72	644.532	1.36474	0.169168	650.053	2.5874	0.0871762	655.513	5.9642	0.0411429	682.672	19.3303	0.0169779					0.00270964	0.00133206	0.00888569	0.00444258	0.000594066	0.000359704	0.0781282	0.0149038	0.000247777	0.0423987	0.408703	0.000163644	0.0146669
	0.00403775	0.00246272	0.00121067	0.00807598	0.000347702	0.101413	0.743026	0.000260086	0.0480898	1.37094	0.000180715	0.0169243	2.10984	0.000114656	0.00383002	2.79117	1906.64	1364.07	815.922	3014.01	640.081	1.36235	0.168654	646.181	2.57987	0.0868349	652.397	5.93865	0.0409361	680.537	19.2149	0.016868					0.00273636	0.00134519	0.00897331	0.00448638	0.000599913	0.000362392	0.0780951	0.0159894	0.000249311	0.0424438	0.416964	0.000164431	0.014714
	0.00407756	0.002487	0.0012226	0.00815562	0.000350117	0.101504	0.748393	0.000261642	0.0481867	1.38213	0.000181577	0.0169854	2.12724	0.000115015	0.00385164	2.8135	1888.03	1350.76	807.958	2984.59	635.661	1.35996	0.168141	642.332	2.57237	0.0864941	649.296	5.91321	0.0407298	678.408	19.1001	0.0167585					0.00276333	0.00135844	0.0090618	0.00453062	0.000605817	0.0003651	0.0780618	0.0170926	0.000250854	0.0424887	0.425296	0.000165221	0.0147611
	0.00411777	0.00251152	0.00123465	0.00823604	0.000352549	0.101596	0.753803	0.000263208	0.0482837	1.39339	0.000182443	0.0170466	2.14474	0.000115375	0.00387337	2.83593	1869.6	1337.57	800.071	2955.46	631.272	1.35758	0.167629	638.506	2.56488	0.0861538	646.21	5.88788	0.040524	676.286	18.986	0.0166494					0.00279058	0.00137183	0.00915116	0.0045753	0.00061178	0.000367828	0.0780283	0.0182134	0.000252406	0.0425334	0.4337	0.000166015	0.0148083
	0.00415837	0.00253628	0.00124682	0.00831726	0.000354998	0.101687	0.759256	0.000264783	0.0483808	1.40473	0.000183313	0.017108	2.16235	0.000115737	0.00389522	2.85846	1851.35	1324.52	792.262	2926.61	626.913	1.3552	0.167116	634.703	2.55742	0.085814	643.138	5.86265	0.0403188	674.171	18.8727	0.0165408					0.00281809	0.00138535	0.0092414	0.00462041	0.000617801	0.000370576	0.0779947	0.0193523	0.000253969	0.0425779	0.442177	0.000166813	0.0148556
	0.00419937	0.00256129	0.0012591	0.00839928	0.000357463	0.101778	0.764754	0.000266368	0.048478	1.41615	0.000184187	0.0171695	2.18005	0.000116099	0.00391718	2.8811	1833.28	1311.59	784.529	2898.04	622.584	1.35282	0.166604	630.923	2.54999	0.0854747	640.081	5.83754	0.0401142	672.062	18.7599	0.0164325					0.00284588	0.001399	0.00933253	0.00466597	0.000623881	0.000373345	0.0779608	0.0205092	0.000255541	0.0426222	0.450726	0.000167614	0.014903
	0.00424078	0.00258654	0.00127151	0.00848211	0.000359946	0.101869	0.770296	0.000267962	0.0485752	1.42765	0.000185065	0.0172313	2.19786	0.000116463	0.00393927	2.90385	1815.38	1298.78	776.872	2869.75	618.284	1.35045	0.166092	627.165	2.54257	0.0851358	637.039	5.81252	0.03991	669.96	18.6479	0.0163247					0.00287394	0.00141279	0.00942456	0.00471198	0.000630021	0.000376134	0.0779268	0.0216845	0.000257122	0.0426663	0.459349	0.00016842	0.0149504
	0.0042826	0.00261204	0.00128404	0.00856575	0.000362446	0.10196	0.775882	0.000269565	0.0486724	1.43923	0.000185948	0.0172932	2.21578	0.000116828	0.00396147	2.92671	1797.66	1286.11	769.289	2841.74	614.015	1.34808	0.165581	623.43	2.53517	0.0847975	634.011	5.78761	0.0397064	667.864	18.5365	0.0162173					0.00290227	0.00142671	0.0095175	0.00475844	0.000636221	0.000378945	0.0778926	0.0228783	0.000258714	0.0427102	0.468046	0.000169229	0.0149979
	0.00432483	0.0026378	0.0012967	0.00865022	0.000364964	0.102051	0.781513	0.000271178	0.0487697	1.45088	0.000186834	0.0173552	2.23379	0.000117193	0.00398378	2.94966	1780.12	1273.55	761.78	2814	609.775	1.34572	0.16507	619.717	2.5278	0.0844596	630.997	5.76281	0.0395034	665.775	18.4257	0.0161103					0.00293089	0.00144078	0.00961136	0.00480537	0.000642483	0.000381776	0.0778583	0.0240908	0.000260315	0.0427539	0.476817	0.000170042	0.0150455
	0.00436748	0.0026638	0.00130948	0.00873553	0.000367499	0.102142	0.78719	0.000272801	0.0488671	1.46262	0.000187725	0.0174175	2.25191	0.000117561	0.00400622	2.97273	1762.74	1261.12	754.344	2786.54	605.564	1.34336	0.164559	616.025	2.52045	0.0841223	627.998	5.73811	0.0393009	663.692	18.3156	0.0160037					0.00295978	0.00145497	0.00970614	0.00485275	0.000648805	0.000384628	0.0778237	0.0253223	0.000261926	0.0427974	0.485663	0.000170859	0.0150932
	0.00441054	0.00269007	0.00132238	0.00882167	0.000370051	0.102233	0.792912	0.000274433	0.0489645	1.47443	0.00018862	0.0174799	2.27014	0.000117929	0.00402877	2.9959	1745.53	1248.81	746.981	2759.34	601.382	1.341	0.164049	612.356	2.51312	0.0837854	625.013	5.71352	0.0390989	661.616	18.2062	0.0158975					0.00298896	0.00146931	0.00980186	0.0049006	0.00065519	0.000387502	0.077789	0.0265729	0.000263547	0.0428407	0.494584	0.00017168	0.0151409
	0.00445404	0.00271659	0.00133541	0.00890867	0.000372622	0.102324	0.79868	0.000276075	0.049062	1.48633	0.00018952	0.0175425	2.28847	0.000118298	0.00405145	3.01918	1728.49	1236.62	739.69	2732.4	597.23	1.33865	0.163539	608.709	2.50581	0.0834491	622.042	5.68903	0.0388975	659.547	18.0974	0.0157917					0.00301843	0.00148379	0.00989852	0.00494893	0.000661638	0.000390397	0.0777541	0.0278428	0.000265178	0.0428837	0.503581	0.000172505	0.0151887
	0.00449796	0.00274338	0.00134857	0.00899652	0.00037521	0.102414	0.804495	0.000277727	0.0491596	1.4983	0.000190423	0.0176053	2.3069	0.000118669	0.00407424	3.04257	1711.62	1224.55	732.47	2705.73	593.105	1.3363	0.163029	605.084	2.49852	0.0831133	619.086	5.66464	0.0386966	657.484	17.9892	0.0156863					0.0030482	0.00149842	0.00999613	0.00499773	0.000668149	0.000393314	0.077719	0.0291324	0.000266819	0.0429266	0.512655	0.000173334	0.0152366
	0.00454231	0.00277042	0.00136186	0.00908524	0.000377816	0.102505	0.810356	0.000279389	0.0492571	1.51036	0.000191331	0.0176682	2.32545	0.00011904	0.00409716	3.06606	1694.91	1212.6	725.321	2679.32	589.01	1.33395	0.162519	601.48	2.49125	0.0827779	616.143	5.64036	0.0384963	655.427	17.8817	0.0155814					0.00307825	0.00151318	0.0100947	0.00504701	0.000674724	0.000396252	0.0776837	0.0304417	0.00026847	0.0429692	0.521806	0.000174167	0.0152846
	0.0045871	0.00279774	0.00137529	0.00917484	0.00038044	0.102596	0.816264	0.000281061	0.0493548	1.5225	0.000192244	0.0177314	2.34409	0.000119413	0.00412019	3.08966	1678.37	1200.76	718.241	2653.17	584.942	1.33161	0.16201	597.897	2.484	0.0824431	613.214	5.61617	0.0382965	653.377	17.7748	0.0154768					0.0031086	0.0015281	0.0101943	0.00509678	0.000681364	0.000399213	0.0776482	0.0317709	0.000270132	0.0430116	0.531033	0.000175004	0.0153326
	0.00463234	0.00282532	0.00138884	0.00926532	0.000383082	0.102686	0.822219	0.000282743	0.0494525	1.53472	0.000193161	0.0177946	2.36285	0.000119787	0.00414335	3.11337	1661.99	1189.04	711.23	2627.27	580.903	1.32927	0.161501	594.336	2.47678	0.0821088	610.299	5.59209	0.0380972	651.333	17.6686	0.0153727					0.00313925	0.00154315	0.0102948	0.00514704	0.000688068	0.000402195	0.0776126	0.0331204	0.000271804	0.0430538	0.540339	0.000175845	0.0153807
	0.00467802	0.00285318	0.00140253	0.00935669	0.000385743	0.102776	0.828222	0.000284435	0.0495502	1.54702	0.000194082	0.0178581	2.38171	0.000120163	0.00416663	3.13719	1645.76	1177.43	704.288	2601.62	576.892	1.32693	0.160993	590.796	2.46957	0.081775	607.399	5.56811	0.0378985	649.296	17.563	0.0152689					0.0031702	0.00155836	0.0103963	0.0051978	0.000694839	0.0004052	0.0775768	0.0344903	0.000273486	0.0430958	0.549723	0.00017669	0.0154289
	0.00472415	0.00288131	0.00141635	0.00944896	0.000388422	0.102867	0.834273	0.000286137	0.049648	1.55941	0.000195007	0.0179217	2.40068	0.000120539	0.00419003	3.16111	1629.7	1165.94	697.414	2576.23	572.908	1.3246	0.160485	587.277	2.46239	0.0814417	604.511	5.54424	0.0377004	647.264	17.458	0.0151656					0.00320146	0.00157372	0.0104988	0.00524905	0.000701676	0.000408227	0.0775408	0.0358808	0.000275178	0.0431375	0.559187	0.000177539	0.0154771
	0.00477073	0.00290972	0.00143031	0.00954215	0.00039112	0.102957	0.840372	0.000287849	0.0497458	1.57188	0.000195937	0.0179856	2.41976	0.000120917	0.00421355	3.18515	1613.79	1154.56	690.606	2551.08	568.952	1.32227	0.159977	583.779	2.45523	0.0811089	601.638	5.52046	0.0375028	645.24	17.3536	0.0150626					0.00323302	0.00158923	0.0106024	0.00530081	0.000708581	0.000411277	0.0775046	0.0372922	0.000276881	0.0431791	0.568729	0.000178392	0.0155254
	0.00481778	0.00293841	0.0014444	0.00963625	0.000393836	0.103047	0.84652	0.000289571	0.0498437	1.58444	0.000196871	0.0180495	2.43895	0.000121295	0.0042372	3.20929	1598.04	1143.29	683.865	2526.18	565.023	1.31994	0.15947	580.302	2.44808	0.0807767	598.778	5.49678	0.0373057	643.221	17.2498	0.0149601					0.0032649	0.00160489	0.0107069	0.00535309	0.000715553	0.000414349	0.0774682	0.0387246	0.000278595	0.0432204	0.578351	0.000179249	0.0155738
	0.00486529	0.00296738	0.00145864	0.00973129	0.000396571	0.103137	0.852718	0.000291304	0.0499416	1.59708	0.00019781	0.0181137	2.45824	0.000121675	0.00426098	3.23355	1582.44	1132.13	677.19	2501.52	561.121	1.31762	0.158963	576.846	2.44096	0.080445	595.932	5.47321	0.0371092	641.209	17.1467	0.014858					0.00329709	0.00162071	0.0108125	0.00540588	0.000722594	0.000417445	0.0774317	0.0401784	0.000280319	0.0432614	0.588054	0.00018011	0.0156222
	0.00491327	0.00299664	0.00147301	0.00982726	0.000399326	0.103227	0.858964	0.000293047	0.0500396	1.6098	0.000198753	0.018178	2.47765	0.000122056	0.00428487	3.25791	1566.99	1121.08	670.58	2477.1	557.246	1.3153	0.158456	573.41	2.43386	0.0801138	593.099	5.44973	0.0369133	639.204	17.0441	0.0147563					0.0033296	0.00163668	0.0109192	0.00545919	0.000729703	0.000420563	0.077395	0.0416537	0.000282053	0.0433023	0.597838	0.000180975	0.0156707
	0.00496172	0.00302619	0.00148753	0.00992418	0.000402099	0.103317	0.865261	0.000294801	0.0501376	1.62262	0.000199701	0.0182425	2.49717	0.000122439	0.0043089	3.28238	1551.69	1110.13	664.035	2452.92	553.398	1.31299	0.15795	569.994	2.42678	0.0797831	590.28	5.42635	0.0367178	637.204	16.9422	0.0146549					0.00336243	0.00165281	0.0110269	0.00551302	0.000736883	0.000423705	0.0773581	0.0431508	0.000283799	0.0433429	0.607704	0.000181845	0.0157193
	0.00501065	0.00305603	0.00150219	0.0100221	0.000404892	0.103407	0.871608	0.000296564	0.0502356	1.63551	0.000200653	0.0183072	2.51679	0.000122822	0.00433305	3.30696	1536.55	1099.3	657.553	2428.98	549.576	1.31068	0.157444	566.599	2.41972	0.079453	587.475	5.40307	0.036523	635.211	16.8409	0.014554					0.00339559	0.0016691	0.0111356	0.00556739	0.000744133	0.00042687	0.077321	0.0446699	0.000285555	0.0433832	0.617651	0.000182719	0.0157679
	0.00506006	0.00308616	0.00151699	0.0101209	0.000407704	0.103497	0.878005	0.000298339	0.0503337	1.6485	0.00020161	0.018372	2.53653	0.000123207	0.00435732	3.33166	1521.55	1088.56	651.135	2405.27	545.781	1.30837	0.156938	563.225	2.41268	0.0791234	584.682	5.37989	0.0363287	633.224	16.7401	0.0144535					0.00342907	0.00168554	0.0112454	0.00562229	0.000751455	0.000430059	0.0772837	0.0462112	0.000287322	0.0434234	0.627681	0.000183597	0.0158166
	0.00510996	0.00311659	0.00153194	0.0102207	0.000410535	0.103587	0.884453	0.000300124	0.0504318	1.66157	0.000202571	0.0184371	2.55638	0.000123593	0.00438172	3.35646	1506.7	1077.94	644.779	2381.79	542.012	1.30606	0.156433	559.87	2.40566	0.0787943	581.903	5.35681	0.0361349	631.243	16.64	0.0143534					0.00346288	0.00170216	0.0113563	0.00567774	0.000758848	0.000433271	0.0772462	0.047775	0.0002891	0.0434632	0.637794	0.000184479	0.0158654
	0.00516035	0.00314732	0.00154704	0.0103215	0.000413386	0.103676	0.890953	0.00030192	0.05053	1.67473	0.000203537	0.0185022	2.57634	0.00012398	0.00440625	3.38137	1491.99	1067.42	638.486	2358.54	538.269	1.30376	0.155928	556.535	2.39867	0.0784658	579.137	5.33382	0.0359417	629.268	16.5404	0.0142537					0.00349702	0.00171893	0.0114683	0.00573373	0.000766314	0.000436508	0.0772086	0.0493615	0.000290889	0.0435029	0.64799	0.000185365	0.0159142
	0.00521124	0.00317835	0.00156228	0.0104233	0.000416257	0.103766	0.897504	0.000303726	0.0506282	1.68797	0.000204507	0.0185676	2.59642	0.000124368	0.00443091	3.4064	1477.42	1057	632.253	2335.52	534.552	1.30146	0.155423	553.22	2.39169	0.0781378	576.384	5.31094	0.0357491	627.3	16.4415	0.0141544					0.0035315	0.00173587	0.0115814	0.00579027	0.000773853	0.000439769	0.0771707	0.0509709	0.000292689	0.0435423	0.658271	0.000186256	0.0159631
	0.00526264	0.00320969	0.00157768	0.0105261	0.000419148	0.103855	0.904108	0.000305543	0.0507265	1.70131	0.000205482	0.0186331	2.6166	0.000124758	0.0044557	3.43153	1463	1046.68	626.082	2312.72	530.861	1.29917	0.154919	549.925	2.38473	0.0778103	573.644	5.28814	0.035557	625.338	16.3431	0.0140555					0.00356632	0.00175298	0.0116957	0.00584737	0.000781466	0.000443054	0.0771327	0.0526035	0.0002945	0.0435814	0.668636	0.00018715	0.0160121
	0.00531454	0.00324134	0.00159323	0.0106299	0.000422059	0.103945	0.910764	0.000307372	0.0508247	1.71474	0.000206462	0.0186988	2.6369	0.000125148	0.00448062	3.45678	1448.72	1036.46	619.971	2290.14	527.195	1.29688	0.154415	546.65	2.37779	0.0774834	570.918	5.26545	0.0353654	623.382	16.2453	0.0139569					0.00360149	0.00177025	0.011811	0.00590504	0.000789154	0.000446363	0.0770945	0.0542596	0.000296322	0.0436203	0.679087	0.00018805	0.0160611
	0.00536695	0.0032733	0.00160893	0.0107348	0.00042499	0.104034	0.917472	0.000309211	0.0509231	1.72825	0.000207447	0.0187647	2.65732	0.00012554	0.00450566	3.48214	1434.58	1026.34	613.919	2267.79	523.554	1.29459	0.153912	543.394	2.37088	0.0771571	568.204	5.24285	0.0351744	621.432	16.1481	0.0138588					0.003637	0.0017877	0.0119275	0.00596327	0.000796918	0.000449697	0.0770561	0.0559394	0.000298156	0.043659	0.689623	0.000188953	0.0161101
	0.00541988	0.00330558	0.00162478	0.0108406	0.000427941	0.104123	0.924234	0.000311061	0.0510214	1.74186	0.000208436	0.0188308	2.67785	0.000125934	0.00453084	3.50761	1420.58	1016.33	607.927	2245.65	519.939	1.2923	0.153409	540.157	2.36398	0.0768313	565.503	5.22034	0.034984	619.488	16.0514	0.0137611					0.00367286	0.00180531	0.0120451	0.00602208	0.000804757	0.000453056	0.0770175	0.0576431	0.000300001	0.0436974	0.700246	0.000189861	0.0161592
	0.00547333	0.00333817	0.00164079	0.0109475	0.000430913	0.104212	0.93105	0.000312922	0.0511198	1.75555	0.000209429	0.018897	2.6985	0.000126328	0.00455615	3.5332	1406.71	1006.4	601.993	2223.73	516.348	1.29002	0.152906	536.94	2.3571	0.076506	562.815	5.19793	0.0347941	617.55	15.9553	0.0136638					0.00370908	0.00182311	0.0121639	0.00608147	0.000812674	0.000456441	0.0769788	0.059371	0.000301857	0.0437356	0.710956	0.000190773	0.0162084
	0.0055273	0.00337109	0.00165696	0.0110555	0.000433906	0.104301	0.93792	0.000314794	0.0512182	1.76934	0.000210428	0.0189634	2.71926	0.000126724	0.00458159	3.5589	1392.98	996.58	596.117	2202.02	512.783	1.28774	0.152404	533.742	2.35024	0.0761813	560.14	5.17562	0.0346048	615.618	15.8598	0.0135669					0.00374565	0.00184107	0.0122839	0.00614145	0.000820669	0.00045985	0.0769398	0.0611233	0.000303725	0.0437734	0.721753	0.000191689	0.0162577
	0.00558181	0.00340433	0.00167329	0.0111646	0.000436919	0.10439	0.944844	0.000316677	0.0513166	1.78322	0.000211431	0.0190299	2.74013	0.000127121	0.00460716	3.58471	1379.38	986.852	590.298	2180.53	509.242	1.28547	0.151902	530.562	2.34341	0.0758571	557.477	5.1534	0.034416	613.692	15.7649	0.0134703					0.00378258	0.00185921	0.0124051	0.00620202	0.000828742	0.000463285	0.0769007	0.0629003	0.000305604	0.0438111	0.732637	0.00019261	0.0163069
	0.00563686	0.00343789	0.00168978	0.0112747	0.000439953	0.104479	0.951823	0.000318572	0.0514151	1.79719	0.000212439	0.0190967	2.76113	0.000127519	0.00463286	3.61063	1365.91	977.219	584.536	2159.24	505.725	1.28319	0.151401	527.402	2.33659	0.0755335	554.827	5.13127	0.0342278	611.773	15.6705	0.0133742					0.00381988	0.00187754	0.0125274	0.00626318	0.000836894	0.000466745	0.0768613	0.0647023	0.000307495	0.0438484	0.743611	0.000193536	0.0163563
	0.00569246	0.00347179	0.00170644	0.0113859	0.000443008	0.104568	0.958858	0.000320478	0.0515136	1.81126	0.000213452	0.0191636	2.78224	0.000127918	0.0046587	3.63667	1352.58	967.679	578.831	2138.17	502.233	1.28093	0.1509	524.261	2.32979	0.0752105	552.19	5.10924	0.0340401	609.859	15.5767	0.0132784					0.00385755	0.00189604	0.012651	0.00632495	0.000845126	0.000470231	0.0768218	0.0665296	0.000309397	0.0438856	0.754673	0.000194465	0.0164057
	0.0057486	0.00350603	0.00172325	0.0114982	0.000446084	0.104656	0.965948	0.000322395	0.0516121	1.82542	0.00021447	0.0192307	2.80346	0.000128319	0.00468467	3.66282	1339.38	958.233	573.181	2117.3	498.764	1.27866	0.150399	521.138	2.32301	0.074888	549.565	5.0873	0.033853	607.951	15.4834	0.0131831					0.00389559	0.00191472	0.0127758	0.00638733	0.000853439	0.000473743	0.0767821	0.0683823	0.000311312	0.0439224	0.765826	0.0001954	0.0164551
	0.00580529	0.0035406	0.00174023	0.0116116	0.000449182	0.104745	0.973094	0.000324324	0.0517107	1.83967	0.000215492	0.0192979	2.82481	0.000128721	0.00471077	3.68908	1326.3	948.879	567.586	2096.63	495.32	1.2764	0.149898	518.034	2.31626	0.074566	546.953	5.06545	0.0336665	606.049	15.3907	0.0130881					0.003934	0.00193359	0.0129018	0.00645032	0.000861834	0.000477282	0.0767422	0.0702608	0.000313238	0.043959	0.777068	0.000196338	0.0165046
	0.00586254	0.00357551	0.00175738	0.0117261	0.000452301	0.104834	0.980296	0.000326265	0.0518092	1.85401	0.00021652	0.0193653	2.84627	0.000129124	0.00473701	3.71546	1313.35	939.616	562.046	2076.16	491.9	1.27414	0.149399	514.948	2.30952	0.0742447	544.353	5.0437	0.0334805	604.154	15.2985	0.0129936					0.00397279	0.00195265	0.013029	0.00651394	0.000870311	0.000480846	0.0767022	0.0721653	0.000315176	0.0439953	0.788401	0.000197281	0.0165541
	0.00592036	0.00361077	0.0017747	0.0118418	0.000455442	0.104922	0.987556	0.000328217	0.0519078	1.86846	0.000217552	0.0194329	2.86786	0.000129528	0.00476339	3.74195	1300.53	930.444	556.56	2055.89	488.503	1.27188	0.148899	511.881	2.3028	0.0739239	541.765	5.02203	0.0332951	602.264	15.2069	0.0128994					0.00401196	0.00197189	0.0131575	0.00657818	0.000878871	0.000484438	0.0766619	0.0740961	0.000317126	0.0440313	0.799826	0.000198229	0.0166037
	0.00597875	0.00364637	0.00179219	0.0119586	0.000458605	0.10501	0.994872	0.00033018	0.0520064	1.88299	0.000218589	0.0195007	2.88956	0.000129934	0.0047899	3.76856	1287.84	921.361	551.127	2035.83	485.129	1.26963	0.1484	508.832	2.2961	0.0736037	539.19	5.00046	0.0331102	600.38	15.1158	0.0128056					0.00405152	0.00199132	0.0132873	0.00664306	0.000887515	0.000488056	0.0766214	0.0760534	0.000319088	0.0440671	0.811342	0.000199181	0.0166534
	0.00603772	0.00368233	0.00180985	0.0120765	0.000461789	0.105099	1.00225	0.000332156	0.0521051	1.89763	0.000219631	0.0195686	2.91138	0.000130341	0.00481654	3.79528	1275.27	912.367	545.747	2015.95	481.779	1.26738	0.147901	505.801	2.28942	0.073284	536.627	4.97898	0.0329259	598.502	15.0252	0.0127122					0.00409148	0.00201095	0.0134184	0.00670858	0.000896244	0.000491701	0.0765808	0.0780377	0.000321062	0.0441026	0.822951	0.000200138	0.0167031
	0.00609727	0.00371864	0.00182769	0.0121956	0.000464996	0.105187	1.00968	0.000334143	0.0522037	1.91236	0.000220679	0.0196367	2.93333	0.000130749	0.00484333	3.82211	1262.82	903.461	540.42	1996.27	478.452	1.26514	0.147403	502.789	2.28276	0.0729649	534.076	4.95759	0.0327422	596.629	14.9352	0.0126192					0.00413182	0.00203076	0.0135507	0.00677474	0.000905059	0.000495373	0.0765399	0.080049	0.000323049	0.0441378	0.834653	0.0002011	0.0167528
	0.0061574	0.00375531	0.0018457	0.0123159	0.000468225	0.105275	1.01717	0.000336142	0.0523024	1.92718	0.000221731	0.0197049	2.95539	0.000131159	0.00487025	3.84907	1250.49	894.641	535.145	1976.79	475.148	1.26289	0.146905	499.794	2.27611	0.0726464	531.537	4.93629	0.032559	594.763	14.8457	0.0125266					0.00417256	0.00205078	0.0136844	0.00684156	0.00091396	0.000499073	0.0764989	0.0820878	0.000325047	0.0441727	0.846449	0.000202066	0.0168025
	0.00621813	0.00379234	0.00186389	0.0124374	0.000471476	0.105363	1.02472	0.000338153	0.0524011	1.94211	0.000222788	0.0197734	2.97758	0.000131569	0.00489731	3.87613	1238.28	885.908	529.922	1957.49	471.867	1.26065	0.146407	496.817	2.26949	0.0723285	529.011	4.91508	0.0323764	592.902	14.7568	0.0124343					0.00421371	0.00207099	0.0138194	0.00690904	0.000922949	0.0005028	0.0764577	0.0841542	0.000327058	0.0442073	0.858339	0.000203036	0.0168524
	0.00627946	0.00382973	0.00188225	0.0125601	0.00047475	0.105451	1.03233	0.000340176	0.0524998	1.95713	0.00022385	0.019842	2.99989	0.000131981	0.00492451	3.90332	1226.19	877.26	524.749	1938.38	468.608	1.25842	0.14591	493.858	2.26289	0.0720112	526.496	4.89396	0.0321943	591.048	14.6683	0.0123425					0.00425526	0.00209139	0.0139557	0.00697718	0.000932026	0.000506555	0.0764163	0.0862486	0.000329081	0.0442417	0.870323	0.000204012	0.0169022
	0.00634139	0.0038675	0.0019008	0.012684	0.000478047	0.105538	1.04	0.000342211	0.0525985	1.97226	0.000224917	0.0199107	3.02232	0.000132395	0.00495185	3.93062	1214.22	868.696	519.627	1919.46	465.372	1.25618	0.145413	490.916	2.2563	0.0716944	523.993	4.87293	0.0320128	589.199	14.5804	0.0122511					0.00429722	0.002112	0.0140933	0.00704599	0.000941192	0.000510338	0.0763747	0.0883714	0.000331117	0.0442758	0.882403	0.000204992	0.0169521
	0.00640394	0.00390564	0.00191954	0.0128091	0.000481366	0.105626	1.04773	0.000344258	0.0526972	1.98748	0.000225989	0.0199797	3.04488	0.000132809	0.00497933	3.95803	1202.37	860.216	514.555	1900.72	462.158	1.25395	0.144917	487.992	2.24974	0.0713782	521.503	4.85199	0.0318318	587.356	14.4931	0.01216					0.0043396	0.00213282	0.0142323	0.00711549	0.000950448	0.000514149	0.0763329	0.0905226	0.000333166	0.0443095	0.894579	0.000205976	0.017002
	0.0064671	0.00394415	0.00193845	0.0129355	0.000484708	0.105714	1.05552	0.000346317	0.052796	2.0028	0.000227067	0.0200488	3.06755	0.000133225	0.00500695	3.98557	1190.63	851.819	509.532	1882.17	458.967	1.25173	0.144421	485.085	2.24319	0.0710626	519.024	4.83114	0.0316514	585.518	14.4062	0.0120693					0.00438239	0.00215383	0.0143727	0.00718567	0.000959794	0.000517989	0.0762909	0.0927028	0.000335227	0.044343	0.906852	0.000206966	0.017052
	0.00653089	0.00398304	0.00195755	0.0130631	0.000488074	0.105801	1.06337	0.000348389	0.0528947	2.01822	0.000228149	0.020118	3.09036	0.000133643	0.00503471	4.01321	1179.01	843.503	504.558	1863.8	455.797	1.2495	0.143926	482.196	2.23667	0.0707476	516.556	4.81037	0.0314716	583.687	14.3198	0.011979					0.00442561	0.00217506	0.0145145	0.00725654	0.000969233	0.000521857	0.0762488	0.094912	0.000337301	0.0443762	0.919222	0.00020796	0.017102
	0.0065953	0.00402232	0.00197684	0.0131919	0.000491463	0.105889	1.07129	0.000350473	0.0529935	2.03374	0.000229237	0.0201875	3.11329	0.000134061	0.00506261	4.04098	1167.5	835.269	499.633	1845.6	452.649	1.24728	0.143431	479.324	2.23016	0.0704332	514.101	4.78969	0.0312923	581.861	14.234	0.0118891					0.00446925	0.00219649	0.0146577	0.00732811	0.000978764	0.000525754	0.0762064	0.0971508	0.000339387	0.0444091	0.93169	0.000208959	0.0171521
	0.00666035	0.00406199	0.00199632	0.013322	0.000494875	0.105976	1.07926	0.00035257	0.0530923	2.04937	0.00023033	0.0202571	3.13634	0.000134481	0.00509065	4.06886	1156.1	827.115	494.756	1827.59	449.523	1.24506	0.142936	476.468	2.22367	0.0701194	511.657	4.7691	0.0311136	580.041	14.1486	0.0117996					0.00451332	0.00221814	0.0148023	0.00740039	0.000988388	0.00052968	0.0761638	0.0994193	0.000341487	0.0444417	0.944256	0.000209962	0.0172021
	0.00672605	0.00410204	0.002016	0.0134534	0.000498311	0.106063	1.0873	0.000354679	0.053191	2.0651	0.000231428	0.0203269	3.15952	0.000134902	0.00511884	4.09686	1144.82	819.041	489.927	1809.75	446.419	1.24285	0.142442	473.63	2.2172	0.0698061	509.225	4.7486	0.0309355	578.226	14.0638	0.0117104					0.00455783	0.00224	0.0149483	0.00747338	0.000998107	0.000533635	0.0761211	0.101718	0.000343599	0.044474	0.956921	0.000210971	0.0172522
	0.00679239	0.0041425	0.00203586	0.0135862	0.000501771	0.10615	1.0954	0.000356801	0.0532898	2.08093	0.000232531	0.0203968	3.18282	0.000135325	0.00514717	4.12498	1133.64	811.045	485.145	1792.08	443.336	1.24064	0.141948	470.809	2.21075	0.0694935	506.804	4.72819	0.0307579	576.417	13.9794	0.0116216					0.00460277	0.00226207	0.0150957	0.0075471	0.00100792	0.00053762	0.0760781	0.104047	0.000345725	0.044506	0.969686	0.000211984	0.0173024
	0.00685938	0.00418335	0.00205593	0.0137202	0.000505255	0.106237	1.10357	0.000358935	0.0533886	2.09686	0.000233639	0.0204669	3.20625	0.000135748	0.00517564	4.15322	1122.58	803.128	480.409	1774.58	440.275	1.23843	0.141455	468.005	2.20431	0.0691815	504.395	4.70786	0.0305809	574.614	13.8956	0.0115333					0.00464816	0.00228436	0.0152446	0.00762154	0.00101783	0.000541635	0.076035	0.106406	0.000347863	0.0445377	0.982551	0.000213002	0.0173526
	0.00692704	0.0042246	0.00207619	0.0138555	0.000508763	0.106324	1.11179	0.000361082	0.0534874	2.1129	0.000234753	0.0205372	3.22981	0.000136173	0.00520426	4.18157	1111.62	795.288	475.72	1757.26	437.234	1.23622	0.140962	465.217	2.1979	0.06887	501.998	4.68761	0.0304045	572.817	13.8123	0.0114453					0.004694	0.00230687	0.015395	0.00769671	0.00102784	0.000545679	0.0759917	0.108797	0.000350015	0.0445691	0.995516	0.000214026	0.0174027
	0.00699537	0.00426626	0.00209665	0.0139922	0.000512296	0.106411	1.12009	0.000363242	0.0535862	2.12904	0.000235872	0.0206076	3.2535	0.0001366	0.00523302	4.21005	1100.77	787.524	471.076	1740.11	434.215	1.23402	0.14047	462.446	2.1915	0.0685592	499.611	4.66745	0.0302286	571.025	13.7294	0.0113576					0.00474029	0.00232961	0.0155469	0.00777263	0.00103795	0.000549754	0.0759482	0.111219	0.00035218	0.0446001	1.00858	0.000215054	0.017453
	0.00706437	0.00430833	0.00211731	0.0141302	0.000515853	0.106498	1.12844	0.000365415	0.053685	2.14529	0.000236997	0.0206782	3.27731	0.000137028	0.00526193	4.23864	1090.02	779.836	466.478	1723.12	431.216	1.23182	0.139978	459.691	2.18513	0.068249	497.236	4.64738	0.0300532	569.238	13.647	0.0112704					0.00478704	0.00235256	0.0157003	0.0078493	0.00104815	0.000553859	0.0759044	0.113673	0.000354359	0.0446309	1.02175	0.000216086	0.0175032
	0.00713405	0.00435082	0.00213817	0.0142696	0.000519434	0.106584	1.13687	0.000367601	0.0537838	2.16164	0.000238126	0.020749	3.30126	0.000137457	0.00529098	4.26735	1079.38	772.223	461.924	1706.3	428.238	1.22962	0.139487	456.953	2.17877	0.0679393	494.873	4.62739	0.0298785	567.458	13.5652	0.0111835					0.00483424	0.00237575	0.0158551	0.00792672	0.00105846	0.000557994	0.0758605	0.116158	0.000356551	0.0446613	1.03502	0.000217124	0.0175535
	0.00720442	0.00439373	0.00215924	0.0144104	0.000523041	0.106671	1.14536	0.0003698	0.0538825	2.1781	0.000239262	0.0208199	3.32533	0.000137887	0.00532018	4.29618	1068.84	764.685	457.415	1689.64	425.281	1.22743	0.138995	454.231	2.17243	0.0676303	492.52	4.60749	0.0297043	565.682	13.4838	0.011097					0.00488192	0.00239916	0.0160115	0.00800491	0.00106886	0.000562161	0.0758164	0.118676	0.000358756	0.0446914	1.0484	0.000218167	0.0176038
	0.00727548	0.00443706	0.00218052	0.0145525	0.000526672	0.106757	1.15391	0.000372012	0.0539813	2.19467	0.000240402	0.020891	3.34954	0.000138319	0.00534953	4.32513	1058.41	757.22	452.95	1673.15	422.344	1.22524	0.138505	451.526	2.16611	0.0673219	490.179	4.58767	0.0295306	563.913	13.4029	0.0110109					0.00493006	0.0024228	0.0161695	0.00808387	0.00107937	0.000566358	0.0757721	0.121226	0.000360975	0.0447212	1.06188	0.000219215	0.0176541
	0.00734725	0.00448081	0.00220201	0.0146961	0.000530329	0.106844	1.16253	0.000374237	0.0540801	2.21134	0.000241548	0.0209623	3.37387	0.000138752	0.00537903	4.3542	1048.08	749.828	448.529	1656.82	419.427	1.22305	0.138015	448.836	2.1598	0.0670141	487.849	4.56794	0.0293575	562.149	13.3224	0.0109252					0.00497868	0.00244667	0.016329	0.00816361	0.00108998	0.000570587	0.0757276	0.12381	0.000363208	0.0447507	1.07546	0.000220268	0.0177045
	0.00741972	0.004525	0.00222371	0.0148411	0.00053401	0.10693	1.17122	0.000376475	0.0541789	2.22813	0.0002427	0.0210337	3.39834	0.000139187	0.00540867	4.38339	1037.84	742.508	444.151	1640.64	416.531	1.22087	0.137525	446.163	2.15352	0.0667069	485.53	4.54828	0.029185	560.39	13.2425	0.0108398					0.00502778	0.00247078	0.0164901	0.00824413	0.0011007	0.000574847	0.0756829	0.126427	0.000365455	0.0447798	1.08915	0.000221326	0.0177548
	0.00749291	0.00456963	0.00224562	0.0149875	0.000537718	0.107016	1.17998	0.000378727	0.0542776	2.24502	0.000243856	0.0211053	3.42293	0.000139623	0.00543846	4.4127	1027.71	735.259	439.815	1624.63	413.654	1.21869	0.137036	443.505	2.14725	0.0664004	483.222	4.52871	0.0290131	558.637	13.163	0.0107548					0.00507736	0.00249513	0.0166528	0.00832545	0.00111152	0.000579139	0.075638	0.129077	0.000367715	0.0448087	1.10295	0.000222389	0.0178052
	0.00756682	0.00461469	0.00226775	0.0151354	0.000541451	0.107102	1.1888	0.000380993	0.0543764	2.26202	0.000245019	0.021177	3.44766	0.00014006	0.00546841	4.44212	1017.68	728.081	435.522	1608.77	410.797	1.21651	0.136547	440.863	2.141	0.0660944	480.925	4.50923	0.0288417	556.89	13.084	0.0106702					0.00512743	0.00251972	0.0168171	0.00840758	0.00112244	0.000583463	0.075593	0.131761	0.000369989	0.0448372	1.11685	0.000223457	0.0178556
	0.00764146	0.0046602	0.00229009	0.0152847	0.00054521	0.107188	1.1977	0.000383272	0.0544751	2.27913	0.000246187	0.0212489	3.47253	0.000140499	0.0054985	4.47167	1007.74	720.974	431.271	1593.06	407.96	1.21433	0.136059	438.237	2.13477	0.0657891	478.638	4.48982	0.0286709	555.147	13.0054	0.010586					0.005178	0.00254455	0.016983	0.00849051	0.00113348	0.000587819	0.0755477	0.13448	0.000372278	0.0448653	1.13086	0.00022453	0.017906
	0.00771684	0.00470616	0.00231266	0.0154355	0.000548995	0.107273	1.20666	0.000385564	0.0545738	2.29635	0.00024736	0.021321	3.49752	0.000140938	0.00552874	4.50134	997.907	713.935	427.061	1577.51	405.143	1.21216	0.135571	435.627	2.12856	0.0654844	476.363	4.4705	0.0285006	553.411	12.9273	0.0105022					0.00522907	0.00256962	0.0171505	0.00857427	0.00114462	0.000592207	0.0755022	0.137233	0.00037458	0.0448931	1.14497	0.000225608	0.0179564
	0.00779296	0.00475257	0.00233545	0.0155877	0.000552806	0.107359	1.21569	0.00038787	0.0546726	2.31368	0.000248539	0.0213932	3.52265	0.00014138	0.00555914	4.53113	988.165	706.966	422.892	1562.11	402.345	1.20999	0.135084	433.032	2.12236	0.0651803	474.099	4.45126	0.0283309	551.679	12.8497	0.0104187					0.00528064	0.00259495	0.0173197	0.00865885	0.00115587	0.000596629	0.0754565	0.140021	0.000376897	0.0449206	1.1592	0.000226692	0.0180069
	0.00786983	0.00479944	0.00235846	0.0157415	0.000556644	0.107445	1.2248	0.00039019	0.0547712	2.33113	0.000249724	0.0214656	3.54792	0.000141823	0.00558968	4.56105	978.518	700.064	418.764	1546.86	399.567	1.20783	0.134597	430.452	2.11618	0.0648768	471.845	4.43211	0.0281618	549.954	12.7725	0.0103356					0.00533272	0.00262052	0.0174906	0.00874426	0.00116723	0.000601083	0.0754107	0.142845	0.000379228	0.0449478	1.17353	0.00022778	0.0180573
	0.00794747	0.00484678	0.00238171	0.0158968	0.000560509	0.10753	1.23397	0.000392524	0.0548699	2.34868	0.000250914	0.0215381	3.57331	0.000142267	0.00562038	4.59108	968.965	693.23	414.676	1531.76	396.807	1.20566	0.13411	427.888	2.11003	0.064574	469.602	4.41303	0.0279932	548.233	12.6958	0.0102528					0.00538531	0.00264634	0.0176631	0.00883052	0.0011787	0.00060557	0.0753646	0.145704	0.000381573	0.0449746	1.18797	0.000228874	0.0181078
	0.00802587	0.00489458	0.00240517	0.0160537	0.0005644	0.107615	1.24322	0.000394872	0.0549686	2.36635	0.00025211	0.0216109	3.59885	0.000142712	0.00565123	4.62124	959.506	686.462	410.629	1516.81	394.067	1.2035	0.133624	425.339	2.10388	0.0642718	467.37	4.39403	0.0278252	546.518	12.6196	0.0101704					0.00543842	0.00267242	0.0178374	0.00891763	0.00119029	0.000610091	0.0753183	0.148599	0.000383933	0.045001	1.20253	0.000229973	0.0181582
	0.00810504	0.00494285	0.00242888	0.016212	0.000568318	0.107701	1.25253	0.000397234	0.0550672	2.38414	0.000253312	0.0216837	3.62452	0.000143159	0.00568224	4.65151	950.139	679.761	406.62	1502	391.345	1.20134	0.133139	422.806	2.09776	0.0639702	465.148	4.37512	0.0276578	544.809	12.5438	0.0100884					0.00549205	0.00269875	0.0180134	0.0090056	0.00120199	0.000614646	0.0752718	0.151531	0.000386308	0.0450272	1.21719	0.000231078	0.0182087
	0.00818499	0.0049916	0.00245281	0.016372	0.000572263	0.107786	1.26192	0.000399609	0.0551658	2.40203	0.000254519	0.0217567	3.65033	0.000143607	0.0057134	4.68191	940.863	673.125	402.651	1487.34	388.643	1.19919	0.132654	420.287	2.09165	0.0636693	462.937	4.35628	0.0274909	543.104	12.4684	0.0100068					0.00554622	0.00272534	0.0181911	0.00909444	0.0012138	0.000619234	0.0752252	0.1545	0.000388697	0.0450529	1.23197	0.000232187	0.0182591
	0.00826574	0.00504083	0.00247698	0.0165335	0.000576236	0.107871	1.27138	0.000401999	0.0552644	2.42005	0.000255733	0.0218299	3.67627	0.000144057	0.00574471	4.71243	931.678	666.553	398.721	1472.82	385.959	1.19704	0.13217	417.784	2.08557	0.063369	460.736	4.33752	0.0273246	541.405	12.3935	0.00992555					0.00560092	0.0027522	0.0183706	0.00918415	0.00122573	0.000623857	0.0751783	0.157505	0.000391101	0.0450783	1.24686	0.000233302	0.0183096
	0.00834728	0.00509054	0.00250139	0.0166966	0.000580236	0.107956	1.28092	0.000404404	0.055363	2.43817	0.000256952	0.0219033	3.70235	0.000144508	0.00577618	4.74308	922.582	660.046	394.828	1458.44	383.293	1.19489	0.131686	415.295	2.07949	0.0630693	458.546	4.31885	0.0271588	539.711	12.319	0.00984466					0.00565616	0.00277932	0.0185518	0.00927476	0.00123777	0.000628514	0.0751313	0.160549	0.000393519	0.0451034	1.26186	0.000234423	0.0183601
	0.00842963	0.00514075	0.00252604	0.0168614	0.000584264	0.108041	1.29053	0.000406822	0.0554616	2.45642	0.000258176	0.0219768	3.72857	0.000144961	0.0058078	4.77384	913.575	653.602	390.974	1444.2	380.646	1.19274	0.131202	412.821	2.07344	0.0627703	456.366	4.30025	0.0269936	538.023	12.245	0.00976413					0.00571194	0.00280671	0.0187349	0.00936625	0.00124994	0.000633205	0.075084	0.16363	0.000395953	0.0451281	1.27697	0.000235548	0.0184105
	0.00851279	0.00519145	0.00255093	0.0170277	0.00058832	0.108125	1.30021	0.000409256	0.0555601	2.47478	0.000259407	0.0220504	3.75493	0.000145415	0.00583958	4.80473	904.657	647.221	387.158	1430.1	378.017	1.1906	0.130719	410.362	2.06741	0.0624719	454.196	4.28173	0.026829	536.34	12.1714	0.00968398					0.00576828	0.00283436	0.0189197	0.00945865	0.00126222	0.000637932	0.0750365	0.166749	0.000398402	0.0451524	1.2922	0.000236679	0.018461
	0.00859677	0.00524265	0.00257606	0.0171958	0.000592403	0.10821	1.30997	0.000411703	0.0556586	2.49326	0.000260643	0.0221242	3.78143	0.00014587	0.00587152	4.83575	895.825	640.903	383.379	1416.14	375.407	1.18846	0.130237	407.918	2.06139	0.0621742	452.037	4.26329	0.0266649	534.662	12.0983	0.00960419					0.00582517	0.00286229	0.0191064	0.00955197	0.00127462	0.000642694	0.0749889	0.169907	0.000400865	0.0451764	1.30755	0.000237816	0.0185115
	0.00868158	0.00529436	0.00260145	0.0173654	0.000596516	0.108294	1.3198	0.000414165	0.055757	2.51185	0.000261886	0.0221982	3.80807	0.000146327	0.00590361	4.86688	887.079	634.646	379.636	1402.32	372.814	1.18632	0.129755	405.488	2.05539	0.0618771	449.888	4.24493	0.0265014	532.989	12.0255	0.00952476					0.00588262	0.0028905	0.0192949	0.0096462	0.00128715	0.000647491	0.074941	0.173105	0.000403344	0.0452	1.32301	0.000238958	0.0185619
	0.00876723	0.00534657	0.00262708	0.0175368	0.000600656	0.108379	1.32971	0.000416642	0.0558554	2.53057	0.000263134	0.0222723	3.83484	0.000146785	0.00593586	4.89814	878.419	628.45	375.93	1388.63	370.239	1.18419	0.129273	403.072	2.0494	0.0615807	447.75	4.22664	0.0263385	531.322	11.9532	0.0094457					0.00594064	0.00291898	0.0194853	0.00974136	0.0012998	0.000652324	0.0748929	0.176341	0.000405838	0.0452232	1.33859	0.000240105	0.0186124
	0.00885372	0.00539931	0.00265297	0.0177098	0.000604826	0.108463	1.33969	0.000419134	0.0559538	2.5494	0.000264388	0.0223466	3.86176	0.000147245	0.00596827	4.92952	869.843	622.315	372.261	1375.07	367.683	1.18206	0.128792	400.671	2.04344	0.0612849	445.621	4.20844	0.0261761	529.66	11.8814	0.00936701					0.00599923	0.00294775	0.0196775	0.00983747	0.00131257	0.000657193	0.0748447	0.179618	0.000408348	0.0452461	1.35428	0.000241258	0.0186628
	0.00894107	0.00545256	0.00267911	0.0178845	0.000609024	0.108547	1.34976	0.000421641	0.0560522	2.56836	0.000265648	0.022421	3.88882	0.000147706	0.00600084	4.96103	861.351	616.24	368.627	1361.65	365.143	1.17993	0.128312	398.285	2.03749	0.0609897	443.503	4.19031	0.0260143	528.003	11.8099	0.00928868					0.0060584	0.00297679	0.0198717	0.00993452	0.00132547	0.000662099	0.0747962	0.182934	0.000410873	0.0452686	1.37009	0.000242417	0.0187132
	0.00902928	0.00550634	0.00270551	0.018061	0.000613251	0.108631	1.3599	0.000424162	0.0561505	2.58743	0.000266914	0.0224956	3.91603	0.000148168	0.00603357	4.99266	852.942	610.223	365.028	1348.36	362.622	1.1778	0.127832	395.912	2.03155	0.0606952	441.394	4.17225	0.025853	526.351	11.7389	0.00921071					0.00611815	0.00300612	0.0200678	0.0100325	0.00133849	0.00066704	0.0747475	0.186292	0.000413414	0.0452907	1.38602	0.000243581	0.0187636
	0.00911836	0.00556065	0.00273217	0.0182392	0.000617508	0.108715	1.37011	0.000426699	0.0562488	2.60663	0.000268186	0.0225703	3.94337	0.000148632	0.00606646	5.02442	844.615	604.266	361.465	1335.19	360.117	1.17568	0.127353	393.554	2.02564	0.0604013	439.296	4.15428	0.0256923	524.704	11.6683	0.00913311					0.0061785	0.00303575	0.0202658	0.0101315	0.00135164	0.000672019	0.0746987	0.18969	0.00041597	0.0453124	1.40207	0.00024475	0.018814
	0.00920832	0.00561549	0.00275909	0.0184192	0.000621794	0.108798	1.38041	0.000429251	0.056347	2.62595	0.000269464	0.0226452	3.97086	0.000149098	0.00609951	5.0563	836.369	598.367	357.937	1322.16	357.63	1.17356	0.126874	391.209	2.01974	0.0601082	437.208	4.13638	0.0255322	523.063	11.5981	0.00905587					0.00623944	0.00306566	0.0204658	0.0102315	0.00136492	0.000677035	0.0746496	0.19313	0.000418542	0.0453338	1.41824	0.000245926	0.0188644
	0.00929917	0.00567088	0.00278628	0.0186009	0.00062611	0.108882	1.39079	0.000431818	0.0564452	2.64539	0.000270749	0.0227202	3.9985	0.000149564	0.00613272	5.0883	828.204	592.525	354.443	1309.25	355.16	1.17144	0.126395	388.879	2.01386	0.0598156	435.129	4.11855	0.0253727	521.427	11.5284	0.00897899					0.00630098	0.00309587	0.0206677	0.0103324	0.00137833	0.000682088	0.0746003	0.196612	0.00042113	0.0453548	1.43453	0.000247106	0.0189148
	0.00939092	0.00572681	0.00281374	0.0187845	0.000630456	0.108966	1.40124	0.0004344	0.0565434	2.66496	0.000272039	0.0227954	4.02628	0.000150033	0.00616609	5.12043	820.118	586.74	350.983	1296.47	352.707	1.16933	0.125918	386.562	2.008	0.0595237	433.061	4.1008	0.0252137	519.795	11.459	0.00890248					0.00636313	0.00312637	0.0208716	0.0104344	0.00139187	0.000687178	0.0745508	0.200135	0.000423734	0.0453753	1.45094	0.000248293	0.0189651
	0.00948357	0.0057833	0.00284146	0.0189698	0.000634832	0.109049	1.41178	0.000436998	0.0566415	2.68465	0.000273336	0.0228707	4.0542	0.000150502	0.00619962	5.15269	812.112	581.012	347.556	1283.81	350.272	1.16721	0.12544	384.26	2.00215	0.0592325	431.002	4.08313	0.0250552	518.169	11.3901	0.00882632					0.00642589	0.00315718	0.0210776	0.0105373	0.00140554	0.000692307	0.0745011	0.203702	0.000426354	0.0453955	1.46747	0.000249485	0.0190154
	0.00957714	0.00584034	0.00286946	0.019157	0.000639238	0.109132	1.4224	0.000439611	0.0567396	2.70446	0.000274638	0.0229462	4.08227	0.000150974	0.00623332	5.18507	804.183	575.34	344.164	1271.28	347.853	1.1651	0.124964	381.971	1.99632	0.058942	428.953	4.06553	0.0248973	516.548	11.3215	0.00875052					0.00648927	0.00318829	0.0212856	0.0106413	0.00141935	0.000697474	0.0744513	0.207312	0.00042899	0.0454153	1.48413	0.000250683	0.0190657
	0.00967163	0.00589795	0.00289774	0.0193461	0.000643675	0.109215	1.4331	0.00044224	0.0568376	2.7244	0.000275947	0.0230218	4.11048	0.000151446	0.00626718	5.21758	796.332	569.723	340.804	1258.87	345.45	1.163	0.124487	379.695	1.99051	0.0586521	426.914	4.04801	0.02474	514.932	11.2534	0.00867509					0.00655328	0.00321971	0.0214956	0.0107463	0.00143329	0.000702679	0.0744012	0.210965	0.000431643	0.0454348	1.50091	0.000251886	0.0191159
	0.00976706	0.00595612	0.00292629	0.019537	0.000648143	0.109298	1.44388	0.000444885	0.0569355	2.74446	0.000277262	0.0230976	4.13884	0.000151921	0.0063012	5.25021	788.557	564.161	337.477	1246.58	343.064	1.1609	0.124012	377.433	1.98471	0.0583628	424.884	4.03056	0.0245833	513.321	11.1857	0.00860001					0.00661792	0.00325143	0.0217077	0.0108523	0.00144737	0.000707923	0.0743509	0.214662	0.000434311	0.0454538	1.51781	0.000253096	0.0191662
	0.00986342	0.00601487	0.00295512	0.0197298	0.000652641	0.109381	1.45474	0.000447545	0.0570334	2.76466	0.000278584	0.0231735	4.16735	0.000152396	0.00633539	5.28297	780.859	558.653	334.183	1234.41	340.695	1.15879	0.123536	375.185	1.97893	0.0580743	422.864	4.01318	0.0244271	511.715	11.1183	0.00852529					0.00668319	0.00328347	0.021922	0.0109594	0.00146159	0.000713206	0.0743004	0.218404	0.000436997	0.0454724	1.53484	0.000254311	0.0192164
	0.00996074	0.0060742	0.00298424	0.0199245	0.000657171	0.109464	1.46569	0.000450221	0.0571313	2.78497	0.000279911	0.0232495	4.19601	0.000152873	0.00636974	5.31585	773.235	553.199	330.921	1222.36	338.342	1.1567	0.123062	372.95	1.97317	0.0577864	420.854	3.99588	0.0242714	510.115	11.0514	0.00845093					0.00674911	0.00331583	0.0221383	0.0110675	0.00147594	0.000718528	0.0742497	0.22219	0.000439698	0.0454906	1.55199	0.000255532	0.0192665
	0.010059	0.00613412	0.00301365	0.0201211	0.000661732	0.109547	1.47672	0.000452914	0.0572291	2.80542	0.000281245	0.0233257	4.22482	0.000153352	0.00640426	5.34886	765.686	547.798	327.69	1210.42	336.005	1.1546	0.122588	370.728	1.96742	0.0574992	418.853	3.97865	0.0241163	508.519	10.9849	0.00837692					0.00681569	0.0033485	0.0223568	0.0111767	0.00149044	0.00072389	0.0741988	0.226022	0.000442417	0.0455084	1.56927	0.000256759	0.0193167
	0.0101583	0.00619462	0.00304334	0.0203196	0.000666324	0.109629	1.48783	0.000455622	0.0573269	2.826	0.000282586	0.0234021	4.25377	0.000153832	0.00643894	5.382	758.211	542.45	324.491	1198.61	333.685	1.15251	0.122114	368.52	1.96169	0.0572126	416.862	3.96149	0.0239618	506.928	10.9187	0.00830328					0.00688292	0.00338149	0.0225774	0.011287	0.00150508	0.000729292	0.0741476	0.229899	0.000445152	0.0455258	1.58668	0.000257991	0.0193668
	0.0102585	0.00625573	0.00307333	0.0205202	0.000670949	0.109712	1.49903	0.000458346	0.0574245	2.8467	0.000283932	0.0234786	4.28288	0.000154314	0.00647379	5.41527	750.808	537.154	321.324	1186.9	331.38	1.15042	0.121641	366.325	1.95597	0.0569267	414.88	3.94441	0.0238079	505.342	10.853	0.00822999					0.00695081	0.00341481	0.0228002	0.0113983	0.00151986	0.000734734	0.0740963	0.233822	0.000447904	0.0455428	1.60421	0.00025923	0.0194168
	0.0103597	0.00631743	0.00310361	0.0207227	0.000675605	0.109794	1.51032	0.000461087	0.0575222	2.86754	0.000285285	0.0235552	4.31213	0.000154797	0.00650881	5.44866	743.478	531.909	318.187	1175.32	329.092	1.14833	0.121169	364.143	1.95028	0.0566415	412.908	3.9274	0.0236545	503.761	10.7876	0.00815705					0.00701937	0.00344846	0.0230252	0.0115108	0.00153478	0.000740216	0.0740448	0.237792	0.000450673	0.0455593	1.62187	0.000260474	0.0194668
	0.010462	0.00637975	0.0031342	0.0209272	0.000680294	0.109876	1.52169	0.000463844	0.0576197	2.88851	0.000286645	0.023632	4.34154	0.000155282	0.00654399	5.48218	736.219	526.716	315.081	1163.84	326.819	1.14625	0.120697	361.973	1.9446	0.056357	410.945	3.91046	0.0235016	502.185	10.7226	0.00808447					0.00708861	0.00348244	0.0232524	0.0116244	0.00154985	0.00074574	0.0739931	0.241809	0.000453459	0.0455755	1.63966	0.000261725	0.0195168
	0.0105652	0.00644268	0.00316508	0.0211337	0.000685015	0.109958	1.53315	0.000466618	0.0577172	2.90961	0.000288011	0.0237089	4.37109	0.000155768	0.00657934	5.51582	729.031	521.574	312.005	1152.48	324.562	1.14417	0.120226	359.817	1.93893	0.0560732	408.991	3.89359	0.0233494	500.614	10.658	0.00801225					0.00715853	0.00351675	0.0234819	0.0117391	0.00156507	0.000751304	0.0739411	0.245874	0.000456263	0.0455912	1.65759	0.000262981	0.0195667
	0.0106694	0.00650623	0.00319627	0.0213423	0.000689769	0.11004	1.5447	0.000469408	0.0578147	2.93084	0.000289383	0.023786	4.4008	0.000156256	0.00661487	5.5496	721.914	516.482	308.959	1141.23	322.32	1.14209	0.119755	357.674	1.93328	0.05579	407.047	3.8768	0.0231976	499.048	10.5938	0.00794038					0.00722915	0.00355141	0.0237136	0.0118549	0.00158044	0.00075691	0.073889	0.249987	0.000459083	0.0456065	1.67564	0.000264244	0.0196166
	0.0107747	0.00657041	0.00322776	0.0215529	0.000694556	0.110122	1.55633	0.000472215	0.057912	2.9522	0.000290762	0.0238631	4.43067	0.000156745	0.00665055	5.5835	714.866	511.439	305.943	1130.09	320.094	1.14001	0.119285	355.543	1.92765	0.0555075	405.112	3.86007	0.0230465	497.487	10.53	0.00786886					0.00730046	0.0035864	0.0239477	0.0119719	0.00159596	0.000762558	0.0738366	0.254148	0.000461921	0.0456214	1.69382	0.000265512	0.0196664
	0.010881	0.00663523	0.00325956	0.0217656	0.000699376	0.110203	1.56805	0.000475038	0.0580093	2.9737	0.000292148	0.0239405	4.46068	0.000157236	0.00668641	5.61753	707.886	506.446	302.957	1119.05	317.883	1.13794	0.118816	353.425	1.92203	0.0552257	403.186	3.84342	0.0228959	495.93	10.4665	0.0077977					0.00737247	0.00362174	0.024184	0.01209	0.00161163	0.000768247	0.0737841	0.258357	0.000464776	0.0456358	1.71214	0.000266787	0.0197162
	0.0109884	0.00670068	0.00329168	0.0219804	0.000704229	0.110285	1.57987	0.000477878	0.0581066	2.99533	0.00029354	0.0240179	4.49085	0.000157728	0.00672244	5.65169	700.975	501.501	299.999	1108.13	315.688	1.13587	0.118347	351.32	1.91643	0.0549446	401.269	3.82684	0.0227458	494.379	10.4035	0.00772688					0.0074452	0.00365742	0.0244227	0.0122093	0.00162745	0.000773979	0.0737313	0.262617	0.00046765	0.0456499	1.73058	0.000268068	0.0197659
	0.0110968	0.00676678	0.00332411	0.0221974	0.000709116	0.110366	1.59177	0.000480736	0.0582037	3.0171	0.000294939	0.0240955	4.52118	0.000158222	0.00675864	5.68598	694.131	496.605	297.071	1097.31	313.508	1.1338	0.117878	349.227	1.91085	0.0546641	399.362	3.81033	0.0225963	492.832	10.3408	0.00765643					0.00751864	0.00369346	0.0246637	0.0123298	0.00164343	0.000779754	0.0736783	0.266926	0.00047054	0.0456634	1.74916	0.000269354	0.0198155
	0.0112063	0.00683353	0.00335687	0.0224165	0.000714037	0.110447	1.60376	0.00048361	0.0583008	3.039	0.000296344	0.0241733	4.55166	0.000158717	0.00679501	5.72039	687.354	491.756	294.171	1086.6	311.343	1.13174	0.11741	347.146	1.90528	0.0543844	397.463	3.79388	0.0224474	491.29	10.2784	0.00758632					0.00759281	0.00372985	0.0249072	0.0124515	0.00165957	0.000785571	0.0736251	0.271285	0.000473449	0.0456766	1.76788	0.000270647	0.0198651
	0.0113169	0.00690094	0.00338994	0.0226377	0.000718992	0.110529	1.61585	0.000486502	0.0583978	3.06104	0.000297756	0.0242512	4.58229	0.000159214	0.00683155	5.75494	680.643	486.955	291.299	1075.99	309.192	1.12968	0.116943	345.078	1.89973	0.0541053	395.573	3.77751	0.022299	489.753	10.2165	0.00751656					0.00766771	0.0037666	0.025153	0.0125744	0.00167586	0.000791432	0.0735718	0.275696	0.000476375	0.0456893	1.78673	0.000271947	0.0199147
	0.0114286	0.00696902	0.00342335	0.0228611	0.000723981	0.11061	1.62802	0.00048941	0.0584947	3.08322	0.000299175	0.0243292	4.61308	0.000159713	0.00686827	5.78961	673.998	482.201	288.455	1065.48	307.057	1.12762	0.116476	343.023	1.89419	0.053827	393.693	3.76121	0.0221512	488.221	10.1549	0.00744716					0.00774335	0.00380372	0.0254013	0.0126985	0.00169231	0.000797336	0.0735181	0.280157	0.00047932	0.0457016	1.80572	0.000273252	0.0199641
	0.0115414	0.00703777	0.00345708	0.0230868	0.000729005	0.11069	1.64029	0.000492336	0.0585916	3.10553	0.000300601	0.0244073	4.64403	0.000160213	0.00690515	5.82441	667.417	477.493	285.639	1055.08	304.936	1.12556	0.11601	340.979	1.88867	0.0535493	391.821	3.74498	0.0220039	486.694	10.0936	0.0073781					0.00781974	0.0038412	0.025652	0.0128238	0.00170892	0.000803285	0.0734643	0.28467	0.000482283	0.0457134	1.82484	0.000274564	0.0200135
	0.0116553	0.0071072	0.00349114	0.0233146	0.000734064	0.110771	1.65265	0.00049528	0.0586884	3.12799	0.000302033	0.0244856	4.67514	0.000160714	0.00694221	5.85934	660.901	472.831	282.851	1044.78	302.83	1.12351	0.115545	338.948	1.88317	0.0532723	389.958	3.72881	0.0218572	485.171	10.0328	0.0073094					0.00789688	0.00387904	0.0259052	0.0129503	0.0017257	0.000809277	0.0734103	0.289236	0.000485264	0.0457248	1.8441	0.000275882	0.0200629
	0.0117703	0.00717731	0.00352554	0.0235448	0.000739157	0.110852	1.66511	0.000498241	0.058785	3.15058	0.000303472	0.024564	4.7064	0.000161217	0.00697944	5.89441	654.448	468.214	280.09	1034.58	300.739	1.12146	0.11508	336.929	1.87768	0.052996	388.104	3.71271	0.0217111	483.653	9.97225	0.00724104					0.00797479	0.00391727	0.0261609	0.0130781	0.00174264	0.000815315	0.0733561	0.293855	0.000488263	0.0457357	1.8635	0.000277206	0.0201121
	0.0118865	0.00724811	0.00356028	0.0237772	0.000744286	0.110932	1.67766	0.00050122	0.0588816	3.17331	0.000304918	0.0246425	4.73782	0.000161722	0.00701685	5.9296	648.058	463.643	277.356	1024.48	298.661	1.11941	0.114616	334.921	1.8722	0.0527204	386.259	3.69669	0.0215655	482.14	9.9121	0.00717303					0.00805346	0.00395586	0.0264191	0.0132072	0.00175974	0.000821397	0.0733016	0.298526	0.000491281	0.0457462	1.88304	0.000278536	0.0201613
	0.0120038	0.00731962	0.00359536	0.0240119	0.000749451	0.111012	1.6903	0.000504216	0.0589781	3.19619	0.000306371	0.0247211	4.76941	0.000162228	0.00705443	5.96492	641.731	459.116	274.648	1014.48	296.599	1.11737	0.114152	332.926	1.86675	0.0524455	384.423	3.68073	0.0214204	480.631	9.85231	0.00710537					0.00813291	0.00399484	0.0266799	0.0133375	0.00177702	0.000827524	0.073247	0.303252	0.000494317	0.0457562	1.90272	0.000279873	0.0202104
	0.0121222	0.00739183	0.00363078	0.0242489	0.000754651	0.111092	1.70304	0.000507231	0.0590745	3.21921	0.000307831	0.0247999	4.80115	0.000162736	0.00709218	6.00037	635.465	454.634	271.967	1004.57	294.55	1.11532	0.113689	330.943	1.8613	0.0521714	382.595	3.66483	0.021276	479.128	9.79286	0.00703806					0.00821314	0.0040342	0.0269432	0.0134692	0.00179446	0.000833697	0.0731921	0.308032	0.000497372	0.0457657	1.92253	0.000281217	0.0202595
	0.0122419	0.00746475	0.00366656	0.0244882	0.000759887	0.111172	1.71588	0.000510263	0.0591709	3.24237	0.000309298	0.0248788	4.83305	0.000163246	0.00713012	6.03596	629.261	450.195	269.312	994.766	292.516	1.11328	0.113227	328.971	1.85588	0.0518979	380.776	3.64901	0.021132	477.629	9.73377	0.0069711					0.00829417	0.00407395	0.0272092	0.0136021	0.00181207	0.000839916	0.0731371	0.312867	0.000500446	0.0457748	1.94249	0.000282566	0.0203084
	0.0123627	0.0075384	0.00370268	0.02473	0.00076516	0.111252	1.72881	0.000513314	0.0592671	3.26567	0.000310772	0.0249579	4.86512	0.000163757	0.00716822	6.07167	623.117	445.799	266.683	985.054	290.496	1.11125	0.112765	327.012	1.85047	0.0516251	378.966	3.63325	0.0209886	476.135	9.67503	0.00690449					0.008376	0.00411409	0.0274777	0.0137363	0.00182985	0.000846181	0.0730818	0.317757	0.000503539	0.0457834	1.9626	0.000283923	0.0203573
	0.0124847	0.00761277	0.00373916	0.0249741	0.000770469	0.111332	1.74185	0.000516383	0.0593632	3.28911	0.000312252	0.025037	4.89734	0.00016427	0.0072065	6.10751	617.033	441.447	264.079	975.437	288.489	1.10921	0.112304	325.064	1.84507	0.051353	377.164	3.61756	0.0208458	474.645	9.61664	0.00683822					0.00845863	0.00415463	0.027749	0.0138719	0.00184781	0.000852492	0.0730263	0.322703	0.000506651	0.0457916	1.98284	0.000285285	0.020406
	0.0126079	0.00768787	0.00377601	0.0252206	0.000775815	0.111412	1.75498	0.00051947	0.0594593	3.31271	0.00031374	0.0251163	4.92973	0.000164784	0.00724496	6.14349	611.008	437.136	261.501	965.913	286.497	1.10718	0.111843	323.127	1.83969	0.0510816	375.371	3.60194	0.0207035	473.16	9.55859	0.00677229					0.00854208	0.00419556	0.0280229	0.0140088	0.00186594	0.000858851	0.0729706	0.327705	0.000509782	0.0457992	2.00323	0.000286655	0.0204547
	0.0127324	0.00776372	0.00381321	0.0254696	0.000781197	0.111491	1.76821	0.000522575	0.0595552	3.33644	0.000315235	0.0251957	4.96229	0.0001653	0.0072836	6.1796	605.042	432.868	258.948	956.483	284.518	1.10515	0.111383	321.202	1.83432	0.0508109	373.587	3.58638	0.0205618	471.68	9.50088	0.00670672					0.00862636	0.0042369	0.0282995	0.0141471	0.00188425	0.000865257	0.0729146	0.332765	0.000512933	0.0458064	2.02376	0.00028803	0.0205033
	0.012858	0.00784032	0.00385078	0.025721	0.000786617	0.11157	1.78153	0.000525699	0.0596511	3.36033	0.000316737	0.0252752	4.995	0.000165817	0.00732241	6.21583	599.135	428.642	256.421	947.144	282.553	1.10313	0.110924	319.289	1.82897	0.050541	371.811	3.57089	0.0204206	470.204	9.44352	0.00664149					0.00871146	0.00427865	0.0285789	0.0142867	0.00190274	0.00087171	0.0728585	0.337882	0.000516103	0.0458132	2.04444	0.000289413	0.0205518
	0.0129849	0.00791767	0.00388872	0.0259749	0.000792075	0.11165	1.79496	0.000528842	0.0597468	3.38436	0.000318246	0.0253548	5.02788	0.000166336	0.0073614	6.2522	593.285	424.457	253.917	937.897	280.602	1.1011	0.110465	317.386	1.82364	0.0502717	370.043	3.55546	0.02028	468.733	9.3865	0.0065766					0.00879741	0.0043208	0.028861	0.0144277	0.00192141	0.000878211	0.0728021	0.343057	0.000519292	0.0458194	2.06526	0.000290802	0.0206002
	0.0131131	0.00799579	0.00392704	0.0262313	0.00079757	0.111729	1.8085	0.000532003	0.0598424	3.40854	0.000319762	0.0254346	5.06093	0.000166857	0.00740057	6.28871	587.492	420.312	251.438	928.74	278.663	1.09908	0.110007	315.496	1.81832	0.0500031	368.284	3.5401	0.0201399	467.266	9.32981	0.00651206					0.00888421	0.00436338	0.0291459	0.0145701	0.00194026	0.000884761	0.0727456	0.34829	0.000522501	0.0458252	2.08623	0.000292197	0.0206485
	0.0132425	0.00807468	0.00396573	0.0264903	0.000803104	0.111808	1.82213	0.000535183	0.0599379	3.43286	0.000321286	0.0255145	5.09414	0.000167379	0.00743992	6.32534	581.756	416.208	248.984	919.672	276.739	1.09707	0.10955	313.616	1.81302	0.0497353	366.533	3.52481	0.0200004	465.805	9.27346	0.00644786					0.00897186	0.00440637	0.0294337	0.0147139	0.00195929	0.00089136	0.0726888	0.353583	0.00052573	0.0458304	2.10735	0.0002936	0.0206967
	0.0133732	0.00815434	0.0040048	0.0267518	0.000808675	0.111886	1.83586	0.000538382	0.0600334	3.45734	0.000322817	0.0255944	5.12752	0.000167903	0.00747945	6.3621	576.076	412.144	246.553	910.693	274.827	1.09505	0.109093	311.748	1.80773	0.0494682	364.79	3.50958	0.0198614	464.347	9.21744	0.00638401					0.00906038	0.00444978	0.0297242	0.0148592	0.00197851	0.000898007	0.0726318	0.358936	0.000528978	0.0458352	2.12861	0.000295009	0.0207448
	0.0135052	0.0082348	0.00404426	0.0270159	0.000814286	0.111965	1.8497	0.000541601	0.0601287	3.48197	0.000324355	0.0256745	5.16106	0.000168429	0.00751915	6.399	570.451	408.12	244.146	901.801	272.929	1.09304	0.108637	309.891	1.80245	0.0492018	363.056	3.49441	0.019723	462.894	9.16176	0.0063205					0.00914978	0.00449362	0.0300177	0.0150058	0.00199792	0.000904704	0.0725746	0.364349	0.000532247	0.0458395	2.15003	0.000296424	0.0207928
	0.0136385	0.00831605	0.00408411	0.0272826	0.000819935	0.112043	1.86365	0.000544838	0.0602238	3.50674	0.0003259	0.0257547	5.19478	0.000168956	0.00755904	6.43603	564.881	404.135	241.763	892.996	271.044	1.09103	0.108181	308.044	1.79719	0.0489361	361.33	3.47931	0.0195851	461.446	9.1064	0.00625733					0.00924005	0.0045379	0.0303141	0.0151539	0.00201752	0.000911451	0.0725172	0.369822	0.000535536	0.0458433	2.17159	0.000297847	0.0208407
	0.0137732	0.0083981	0.00412435	0.027552	0.000825623	0.112122	1.87769	0.000548095	0.0603189	3.53167	0.000327453	0.0258351	5.22866	0.000169485	0.00759911	6.4732	559.365	400.189	239.402	884.277	269.172	1.08902	0.107726	306.209	1.79195	0.0486711	359.612	3.46428	0.0194478	460.003	9.05138	0.00619451					0.00933122	0.00458261	0.0306133	0.0153035	0.00203731	0.000918248	0.0724596	0.375358	0.000538845	0.0458466	2.19331	0.000299276	0.0208884
	0.0139091	0.00848096	0.00416498	0.027824	0.000831351	0.1122	1.89185	0.000551371	0.0604139	3.55676	0.000329013	0.0259155	5.26271	0.000170016	0.00763935	6.51049	553.903	396.282	237.065	875.644	267.313	1.08702	0.107272	304.385	1.78672	0.0484068	357.902	3.4493	0.019311	458.563	8.99667	0.00613203					0.00942329	0.00462776	0.0309156	0.0154546	0.00205729	0.000925095	0.0724017	0.380955	0.000542174	0.0458493	2.21517	0.000300712	0.0209361
	0.0140464	0.00856464	0.00420602	0.0280987	0.000837118	0.112278	1.90611	0.000554667	0.0605087	3.58199	0.00033058	0.025996	5.29693	0.000170548	0.00767978	6.54792	548.495	392.413	234.751	867.094	265.467	1.08502	0.106819	302.572	1.7815	0.0481433	356.2	3.43439	0.0191748	457.129	8.9423	0.00606989					0.00951627	0.00467335	0.0312208	0.0156071	0.00207747	0.000931993	0.0723437	0.386614	0.000545524	0.0458516	2.23719	0.000302155	0.0209836
	0.0141851	0.00864915	0.00424746	0.0283762	0.000842925	0.112356	1.92047	0.000557982	0.0606034	3.60738	0.000332155	0.0260767	5.33132	0.000171082	0.00772039	6.58549	543.139	388.581	232.459	858.628	263.633	1.08302	0.106366	300.769	1.7763	0.0478805	354.507	3.41955	0.0190391	455.698	8.88824	0.00600809					0.00961016	0.0047194	0.0315291	0.0157612	0.00209784	0.000938943	0.0722854	0.392337	0.000548895	0.0458534	2.25937	0.000303605	0.021031
	0.0143251	0.00873449	0.00428931	0.0286563	0.000848772	0.112433	1.93495	0.000561318	0.060698	3.63293	0.000333737	0.0261574	5.36588	0.000171618	0.00776119	6.62318	537.836	384.787	230.19	850.245	261.812	1.08103	0.105914	298.977	1.77112	0.0476184	352.821	3.40477	0.0189039	454.273	8.8345	0.00594664					0.00970499	0.0047659	0.0318404	0.0159168	0.00211842	0.000945944	0.0722269	0.398124	0.000552286	0.0458546	2.28169	0.000305062	0.0210782
	0.0144665	0.00882067	0.00433157	0.0289393	0.00085466	0.112511	1.94953	0.000564673	0.0607925	3.65863	0.000335327	0.0262383	5.40061	0.000172155	0.00780216	6.66101	532.584	381.03	227.943	841.943	260.004	1.07903	0.105462	297.196	1.76594	0.047357	351.144	3.39005	0.0187693	452.852	8.78109	0.00588552					0.00980075	0.00481285	0.0321547	0.0160739	0.00213919	0.000952997	0.0721682	0.403975	0.000555699	0.0458554	2.30418	0.000306526	0.0211254
	0.0146093	0.00890771	0.00437424	0.029225	0.000860589	0.112588	1.96422	0.000568048	0.0608868	3.68448	0.000336925	0.0263192	5.43551	0.000172694	0.00784332	6.69898	527.384	377.309	225.717	833.723	258.208	1.07705	0.105011	295.425	1.76079	0.0470963	349.475	3.37539	0.0186353	451.435	8.72798	0.00582475					0.00989745	0.00486027	0.0324722	0.0162326	0.00216017	0.000960103	0.0721092	0.409891	0.000559132	0.0458556	2.32681	0.000307997	0.0211724
	0.0147535	0.0089956	0.00441734	0.0295136	0.000866558	0.112666	1.97902	0.000571443	0.060981	3.7105	0.00033853	0.0264003	5.47059	0.000173234	0.00788466	6.73708	522.234	373.625	223.514	825.582	256.425	1.07506	0.104561	293.665	1.75564	0.0468364	347.813	3.36079	0.0185018	450.022	8.6752	0.00576432					0.00999512	0.00490816	0.0327929	0.0163928	0.00218135	0.000967261	0.0720501	0.415873	0.000562586	0.0458553	2.34961	0.000309475	0.0212192
	0.0148992	0.00908437	0.00446086	0.029805	0.000872569	0.112743	1.99394	0.000574858	0.0610751	3.73667	0.000340143	0.0264815	5.50584	0.000173777	0.00792618	6.77531	517.135	369.977	221.332	817.521	254.654	1.07307	0.104111	291.916	1.75052	0.0465772	346.159	3.34626	0.0183688	448.614	8.62272	0.00570423					0.0100937	0.00495651	0.0331167	0.0165546	0.00220274	0.000974473	0.0719907	0.421921	0.000566062	0.0458545	2.37256	0.00031096	0.021266
	0.0150463	0.00917401	0.00450481	0.0300993	0.000878622	0.11282	2.00896	0.000578294	0.061169	3.76301	0.000341763	0.0265627	5.54127	0.000174321	0.00796789	6.81368	512.085	366.364	219.171	809.539	252.895	1.07109	0.103662	290.177	1.7454	0.0463187	344.513	3.33179	0.0182364	447.211	8.57056	0.00564448					0.0101933	0.00500535	0.0334437	0.0167181	0.00222433	0.000981738	0.0719311	0.428035	0.000569559	0.0458531	2.39567	0.000312452	0.0213126
	0.0151948	0.00926454	0.00454919	0.0303965	0.000884716	0.112896	2.0241	0.00058175	0.0612628	3.7895	0.000343391	0.0266441	5.57687	0.000174866	0.00800979	6.85218	507.085	362.787	217.031	801.635	251.148	1.06912	0.103214	288.448	1.7403	0.0460609	342.876	3.31738	0.0181045	445.812	8.5187	0.00558507					0.0102939	0.00505466	0.0337739	0.0168831	0.00224614	0.000989057	0.0718713	0.434217	0.000573078	0.0458512	2.41894	0.000313951	0.021359
	0.0153448	0.00935596	0.00459401	0.0306967	0.000890853	0.112973	2.03934	0.000585227	0.0613565	3.81615	0.000345027	0.0267255	5.61265	0.000175414	0.00805186	6.89082	502.134	359.244	214.912	793.808	249.413	1.06714	0.102767	286.73	1.73522	0.0458039	341.245	3.30303	0.0179731	444.417	8.46716	0.00552599					0.0103955	0.00510446	0.0341074	0.0170498	0.00226816	0.000996431	0.0718113	0.440467	0.000576618	0.0458488	2.44237	0.000315457	0.0214053
	0.0154963	0.00944828	0.00463927	0.0309998	0.000897032	0.11305	2.05471	0.000588725	0.06145	3.84297	0.00034667	0.0268071	5.6486	0.000175963	0.00809412	6.92959	497.231	355.736	212.814	786.057	247.691	1.06517	0.10232	285.021	1.73015	0.0455476	339.623	3.28874	0.0178423	443.026	8.41591	0.00546726					0.0104981	0.00515475	0.0344442	0.0172181	0.0022904	0.00100386	0.0717511	0.446786	0.00058018	0.0458458	2.46596	0.000316971	0.0214514
	0.0156493	0.00954152	0.00468498	0.0313059	0.000903254	0.113126	2.07018	0.000592244	0.0615434	3.86994	0.000348322	0.0268887	5.68473	0.000176514	0.00813657	6.9685	492.375	352.263	210.736	778.382	245.98	1.0632	0.101874	283.323	1.72509	0.0452921	338.008	3.27452	0.0177121	441.64	8.36498	0.00540887					0.0106017	0.00520553	0.0347844	0.0173881	0.00231285	0.00101134	0.0716906	0.453174	0.000583764	0.0458423	2.48971	0.000318492	0.0214974
	0.0158038	0.00963567	0.00473114	0.0316151	0.000909518	0.113202	2.08578	0.000595783	0.0616366	3.89708	0.000349981	0.0269704	5.72103	0.000177066	0.0081792	7.00754	487.567	348.823	208.679	770.781	244.281	1.06123	0.101428	281.635	1.72005	0.0450372	336.401	3.26035	0.0175824	440.258	8.31434	0.00535081					0.0107063	0.00525682	0.0351279	0.0175598	0.00233552	0.00101888	0.0716299	0.459632	0.00058737	0.0458383	2.51362	0.00032002	0.0215432
	0.0159598	0.00973076	0.00477775	0.0319273	0.000915827	0.113278	2.10149	0.000599344	0.0617297	3.92439	0.000351648	0.0270523	5.75752	0.00017762	0.00822202	7.04672	482.806	345.417	206.642	763.255	242.594	1.05927	0.100984	279.957	1.71502	0.0447831	334.802	3.24625	0.0174532	438.881	8.264	0.0052931					0.010812	0.00530861	0.0354748	0.0177332	0.00235841	0.00102648	0.0715691	0.466161	0.000590998	0.0458337	2.5377	0.000321555	0.0215889
	0.0161174	0.00982679	0.00482482	0.0322426	0.000922179	0.113354	2.11731	0.000602925	0.0618226	3.95186	0.000353323	0.0271342	5.79418	0.000178176	0.00826502	7.08604	478.092	342.044	204.624	755.803	240.918	1.05731	0.10054	278.289	1.71001	0.0445298	333.21	3.2322	0.0173246	437.508	8.21396	0.00523572					0.0109187	0.00536091	0.0358251	0.0179082	0.00238152	0.00103413	0.0715079	0.472761	0.000594649	0.0458285	2.56194	0.000323098	0.0216344
	0.0162766	0.00992376	0.00487235	0.032561	0.000928574	0.11343	2.13325	0.000606529	0.0619154	3.97949	0.000355006	0.0272162	5.83103	0.000178734	0.00830821	7.12549	473.423	338.704	202.627	748.423	239.254	1.05535	0.100096	276.631	1.70501	0.0442771	331.625	3.21821	0.0171965	436.139	8.16422	0.00517868					0.0110264	0.00541373	0.0361789	0.0180851	0.00240486	0.00104184	0.0714466	0.479433	0.000598322	0.0458228	2.58635	0.000324648	0.0216797
	0.0164373	0.0100217	0.00492036	0.0328826	0.000935014	0.113505	2.14931	0.000610153	0.062008	4.0073	0.000356697	0.0272982	5.86805	0.000179294	0.00835159	7.16508	468.8	335.396	200.648	741.115	237.602	1.05339	0.0996537	274.983	1.70002	0.0440252	330.049	3.20429	0.0170689	434.774	8.11477	0.00512198					0.0111352	0.00546706	0.0365362	0.0182636	0.00242843	0.0010496	0.071385	0.486178	0.000602018	0.0458166	2.61092	0.000326206	0.0217249
	0.0165996	0.0101206	0.00496883	0.0332073	0.000941499	0.113581	2.1655	0.0006138	0.0621005	4.03526	0.000358396	0.0273804	5.90526	0.000179855	0.00839516	7.2048	464.222	332.121	198.689	733.879	235.96	1.05144	0.0992118	273.345	1.69505	0.0437741	328.479	3.19042	0.0169419	433.414	8.06562	0.00506561					0.0112451	0.00552092	0.036897	0.018444	0.00245223	0.00105743	0.0713233	0.492995	0.000605736	0.0458098	2.63566	0.000327771	0.0217698
	0.0167635	0.0102205	0.00501778	0.0335353	0.000948028	0.113656	2.1818	0.000617468	0.0621928	4.0634	0.000360103	0.0274626	5.94265	0.000180418	0.00843891	7.24467	459.689	328.878	196.75	726.713	234.331	1.04949	0.0987706	271.717	1.69009	0.0435237	326.918	3.17661	0.0168154	432.058	8.01676	0.00500958					0.0113561	0.00557532	0.0372615	0.0186261	0.00247625	0.00106531	0.0712613	0.499887	0.000609477	0.0458024	2.66057	0.000329343	0.0218146
	0.016929	0.0103213	0.00506722	0.0338665	0.000954603	0.113731	2.19822	0.000621157	0.0622849	4.09171	0.000361819	0.0275449	5.98022	0.000180982	0.00848285	7.28466	455.2	325.667	194.829	719.617	232.712	1.04755	0.0983302	270.098	1.68514	0.043274	325.363	3.16286	0.0166894	430.706	7.96818	0.00495389					0.0114682	0.00563024	0.0376295	0.01881	0.00250052	0.00107325	0.0711991	0.506853	0.000613242	0.0457944	2.68564	0.000330923	0.0218592
	0.0170961	0.0104232	0.00511714	0.034201	0.000961223	0.113806	2.21476	0.000624869	0.0623769	4.12019	0.000363542	0.0276273	6.01797	0.000181549	0.00852697	7.3248	450.755	322.486	192.927	712.59	231.105	1.0456	0.0978904	268.488	1.68021	0.043025	323.816	3.14917	0.016564	429.359	7.9199	0.00489854					0.0115813	0.00568571	0.0380011	0.0189957	0.00252502	0.00108124	0.0711366	0.513895	0.000617029	0.0457859	2.71089	0.000332511	0.0219037
	0.017265	0.0105261	0.00516755	0.0345388	0.000967889	0.11388	2.23143	0.000628603	0.0624687	4.14884	0.000365274	0.0277098	6.05591	0.000182117	0.00857129	7.36508	446.354	319.337	191.043	705.632	229.508	1.04366	0.0974514	266.889	1.67529	0.0427768	322.277	3.13554	0.0164391	428.015	7.8719	0.00484352					0.0116956	0.00574173	0.0383765	0.0191833	0.00254975	0.0010893	0.0710739	0.521013	0.00062084	0.0457768	2.7363	0.000334106	0.0219479
	0.0174354	0.01063	0.00521846	0.03488	0.000974601	0.113955	2.24822	0.000632359	0.0625604	4.17766	0.000367013	0.0277924	6.09403	0.000182687	0.00861579	7.40549	441.995	316.219	189.178	698.742	227.923	1.04173	0.0970131	265.299	1.67039	0.0425294	320.744	3.12196	0.0163148	426.676	7.82418	0.00478885					0.0118111	0.00579829	0.0387555	0.0193727	0.00257473	0.00109742	0.0710111	0.528207	0.000624674	0.0457671	2.76189	0.000335708	0.021992
	0.0176076	0.0107349	0.00526987	0.0352245	0.00098136	0.114029	2.26513	0.000636138	0.0626519	4.20665	0.000368761	0.027875	6.13234	0.000183259	0.00866048	7.44604	437.679	313.131	187.331	691.919	226.349	1.03979	0.0965755	263.718	1.6655	0.0422827	319.219	3.10844	0.016191	425.341	7.77675	0.0047345					0.0119276	0.00585541	0.0391383	0.019564	0.00259995	0.0011056	0.070948	0.535479	0.000628532	0.0457569	2.78765	0.000337319	0.0220358
	0.0177815	0.0108408	0.00532179	0.0355724	0.000988165	0.114104	2.28217	0.000639939	0.0627432	4.23582	0.000370518	0.0279577	6.17083	0.000183833	0.00870536	7.48672	433.404	310.073	185.502	685.163	224.785	1.03786	0.0961387	262.147	1.66062	0.0420367	317.702	3.09498	0.0160677	424.01	7.7296	0.0046805					0.0120454	0.0059131	0.0395249	0.0197572	0.00262542	0.00111384	0.0708846	0.542829	0.000632414	0.045746	2.81358	0.000338937	0.0220794
	0.0179571	0.0109478	0.00537422	0.0359238	0.000995017	0.114178	2.29933	0.000643763	0.0628343	4.26516	0.000372283	0.0280404	6.20951	0.000184408	0.00875043	7.52755	429.172	307.045	183.691	678.472	223.233	1.03593	0.0957026	260.585	1.65576	0.0417915	316.191	3.08158	0.0159449	422.684	7.68273	0.00462682					0.0121642	0.00597135	0.0399153	0.0199523	0.00265113	0.00112214	0.0708211	0.550257	0.000636319	0.0457346	2.83969	0.000340563	0.0221229
	0.0181344	0.0110559	0.00542716	0.0362787	0.00100192	0.114252	2.31662	0.00064761	0.0629252	4.29468	0.000374056	0.0281232	6.24838	0.000184985	0.00879568	7.56852	424.981	304.047	181.897	671.847	221.691	1.03401	0.0952672	259.033	1.65091	0.041547	314.688	3.06824	0.0158227	421.361	7.63613	0.00457349					0.0122843	0.00603018	0.0403096	0.0201494	0.0026771	0.0011305	0.0707573	0.557765	0.000640248	0.0457226	2.86597	0.000342196	0.0221661
	0.0183135	0.011165	0.00548063	0.036637	0.00100886	0.114325	2.33404	0.000651479	0.063016	4.32437	0.000375837	0.0282061	6.28743	0.000185564	0.00884113	7.60962	420.831	301.078	180.122	665.287	220.159	1.03209	0.0948326	257.489	1.64607	0.0413032	313.191	3.05495	0.015701	420.043	7.58982	0.00452049					0.0124056	0.00608959	0.0407078	0.0203483	0.00270331	0.00113892	0.0706933	0.565354	0.000644202	0.0457099	2.89242	0.000343838	0.0222091
	0.0184944	0.0112752	0.00553462	0.036999	0.00101586	0.114399	2.35159	0.000655372	0.0631066	4.35424	0.000377627	0.0282891	6.32668	0.000186145	0.00888677	7.65086	416.721	298.137	178.363	658.79	218.639	1.03017	0.0943987	255.955	1.64125	0.0410603	311.702	3.04171	0.0155799	418.729	7.54377	0.00446783					0.012528	0.00614958	0.0411099	0.0205493	0.00272979	0.00114741	0.0706291	0.573023	0.00064818	0.0456967	2.91906	0.000345487	0.0222519
	0.018677	0.0113865	0.00558914	0.0373645	0.0010229	0.114472	2.36927	0.000659287	0.063197	4.38429	0.000379426	0.0283721	6.36611	0.000186728	0.00893259	7.69224	412.652	295.226	176.622	652.357	217.129	1.02825	0.0939656	254.43	1.63643	0.040818	310.22	3.02854	0.0154592	417.419	7.498	0.0044155					0.0126517	0.00621016	0.0415161	0.0207522	0.00275652	0.00115596	0.0705646	0.580774	0.000652183	0.0456829	2.94587	0.000347144	0.0222945
	0.0188615	0.0114989	0.0056442	0.0377336	0.00103	0.114546	2.38707	0.000663227	0.0632872	4.41452	0.000381233	0.0284551	6.40574	0.000187312	0.00897861	7.73377	408.622	292.343	174.897	645.987	215.629	1.02634	0.0935333	252.914	1.63164	0.0405765	308.745	3.01542	0.0153392	416.113	7.4525	0.00436351					0.0127765	0.00627134	0.0419262	0.0209572	0.00278351	0.00116457	0.0704999	0.588608	0.00065621	0.0456685	2.97285	0.000348809	0.0223368
	0.0190478	0.0116124	0.00569981	0.0381063	0.00103714	0.114619	2.40501	0.000667189	0.0633772	4.44493	0.000383048	0.0285383	6.44555	0.000187898	0.00902481	7.77543	404.631	289.488	173.19	639.679	214.139	1.02443	0.0931017	251.407	1.62685	0.0403358	307.277	3.00235	0.0152196	414.811	7.40728	0.00431185					0.0129026	0.00633312	0.0423404	0.0211642	0.00281076	0.00117325	0.070435	0.596525	0.000660261	0.0456534	3.00002	0.000350482	0.022379
	0.0192359	0.011727	0.00575596	0.0384828	0.00104433	0.114692	2.42308	0.000671175	0.0634671	4.47552	0.000384873	0.0286214	6.48556	0.000188487	0.00907121	7.81723	400.68	286.661	171.499	633.432	212.66	1.02252	0.0926708	249.909	1.62208	0.0400958	305.816	2.98934	0.0151005	413.513	7.36232	0.00426053					0.01303	0.00639551	0.0427587	0.0213732	0.00283828	0.00118199	0.0703699	0.604525	0.000664338	0.0456378	3.02737	0.000352163	0.0224209
	0.0194259	0.0118428	0.00581266	0.038863	0.00105157	0.114764	2.44128	0.000675185	0.0635567	4.50629	0.000386706	0.0287047	6.52576	0.000189076	0.00911779	7.85917	396.767	283.861	169.824	627.247	211.191	1.02062	0.0922407	248.42	1.61732	0.0398565	304.362	2.97639	0.014982	412.219	7.31762	0.00420954					0.0131586	0.00645851	0.0431811	0.0215843	0.00286606	0.00119079	0.0703045	0.612611	0.00066844	0.0456215	3.0549	0.000353852	0.0224625
	0.0196177	0.0119597	0.00586992	0.039247	0.00105886	0.114837	2.45962	0.000679219	0.0636461	4.53724	0.000388547	0.0287879	6.56616	0.000189668	0.00916457	7.90125	392.892	281.089	168.166	621.122	209.732	1.01872	0.0918114	246.94	1.61257	0.039618	302.915	2.96349	0.014864	410.929	7.27319	0.00415889					0.0132885	0.00652213	0.0436077	0.0217975	0.00289412	0.00119967	0.070239	0.620782	0.000672567	0.0456046	3.08261	0.000355549	0.0225039
	0.0198115	0.0120777	0.00592775	0.0396347	0.0010662	0.114909	2.47809	0.000683277	0.0637354	4.56838	0.000390398	0.0288713	6.60674	0.000190262	0.00921154	7.94348	389.055	278.344	166.524	615.056	208.284	1.01682	0.0913829	245.469	1.60784	0.0393803	301.474	2.95065	0.0147466	409.643	7.22903	0.00410857					0.0134197	0.00658639	0.0440386	0.0220128	0.00292244	0.0012086	0.0701732	0.629039	0.000676719	0.0455871	3.11051	0.000357255	0.0225451
	0.0200072	0.0121969	0.00598614	0.0400263	0.00107359	0.114981	2.4967	0.000687359	0.0638244	4.5997	0.000392257	0.0289546	6.64753	0.000190857	0.00925869	7.98584	385.256	275.626	164.898	609.05	206.845	1.01493	0.0909551	244.007	1.60312	0.0391433	300.041	2.93786	0.0146296	408.362	7.18512	0.00405858					0.0135522	0.00665127	0.0444737	0.0222302	0.00295105	0.00121761	0.0701071	0.637383	0.000680897	0.045569	3.13858	0.000358968	0.022586
	0.0202048	0.0123173	0.00604511	0.0404218	0.00108104	0.115053	2.51544	0.000691465	0.0639132	4.63121	0.000394125	0.0290381	6.68851	0.000191455	0.00930604	8.02835	381.493	272.934	163.288	603.103	205.416	1.01303	0.0905281	242.553	1.59841	0.0389071	298.614	2.92513	0.0145132	407.084	7.14148	0.00400893					0.0136859	0.00671679	0.0449131	0.0224498	0.00297993	0.00122668	0.0700409	0.645815	0.000685101	0.0455502	3.16685	0.00036069	0.0226267
	0.0204044	0.0124389	0.00610466	0.0408212	0.00108853	0.115125	2.53432	0.000695596	0.0640018	4.6629	0.000396002	0.0291215	6.72968	0.000192054	0.00935358	8.07099	377.767	270.269	161.694	597.213	203.997	1.01115	0.0901019	241.108	1.59372	0.0386716	297.194	2.91245	0.0143973	405.81	7.0981	0.00395962					0.013821	0.00678296	0.0453569	0.0226716	0.00300909	0.00123581	0.0699744	0.654336	0.000689331	0.0455308	3.1953	0.000362419	0.0226671
	0.020606	0.0125617	0.0061648	0.0412246	0.00109608	0.115197	2.55334	0.000699752	0.0640903	4.69478	0.000397887	0.029205	6.77105	0.000192655	0.00940131	8.11378	374.078	267.629	160.115	591.381	202.588	1.00926	0.0896764	239.671	1.58904	0.0384368	295.781	2.89982	0.014282	404.541	7.05497	0.00391064					0.0139575	0.00684978	0.0458051	0.0228955	0.00303854	0.00124502	0.0699077	0.662946	0.000693586	0.0455108	3.22393	0.000364157	0.0227072
	0.0208095	0.0126857	0.00622553	0.0416319	0.00110367	0.115269	2.5725	0.000703932	0.0641784	4.72685	0.000399782	0.0292886	6.81262	0.000193258	0.00944922	8.15671	370.425	265.016	158.552	585.606	201.189	1.00738	0.0892518	238.243	1.58436	0.0382029	294.375	2.88725	0.0141671	403.275	7.0121	0.00386199					0.0140953	0.00691725	0.0462577	0.0231217	0.00306827	0.00125429	0.0698407	0.671646	0.000697868	0.0454901	3.25276	0.000365904	0.0227471
	0.0210151	0.012811	0.00628685	0.0420433	0.00111133	0.11534	2.5918	0.000708137	0.0642664	4.75911	0.000401686	0.0293721	6.85439	0.000193863	0.00949733	8.19979	366.807	262.427	157.004	579.887	199.799	1.0055	0.0888279	236.823	1.57971	0.0379697	292.975	2.87473	0.0140528	402.013	6.96948	0.00381368					0.0142344	0.00698539	0.0467148	0.0233501	0.00309829	0.00126363	0.0697735	0.680437	0.000702176	0.0454688	3.28177	0.000367658	0.0227867
	0.0212227	0.0129375	0.00634878	0.0424588	0.00111903	0.115411	2.61123	0.000712367	0.0643542	4.79157	0.000403599	0.0294557	6.89636	0.000194469	0.00954563	8.243	363.225	259.864	155.471	574.224	198.419	1.00363	0.0884048	235.412	1.57506	0.0377372	291.582	2.86226	0.013939	400.755	6.92712	0.0037657					0.0143749	0.0070542	0.0471764	0.0235807	0.0031286	0.00127304	0.0697061	0.68932	0.00070651	0.0454469	3.31097	0.000369422	0.022826
	0.0214323	0.0130652	0.00641132	0.0428783	0.00112679	0.115482	2.63081	0.000716623	0.0644417	4.82421	0.00040552	0.0295394	6.93853	0.000195078	0.00959413	8.28636	359.677	257.326	153.953	568.617	197.048	1.00175	0.0879825	234.01	1.57043	0.0375055	290.195	2.84985	0.0138257	399.501	6.88501	0.00371806					0.0145169	0.00712369	0.0476426	0.0238137	0.0031592	0.00128252	0.0696385	0.698296	0.000710871	0.0454242	3.34036	0.000371193	0.0228651
	0.0216441	0.0131942	0.00647448	0.0433021	0.0011346	0.115553	2.65054	0.000720903	0.064529	4.85704	0.000407451	0.029623	6.9809	0.000195689	0.00964281	8.32986	356.164	254.813	152.45	563.064	195.687	0.999886	0.0875611	232.615	1.56581	0.0372745	288.816	2.83749	0.013713	398.251	6.84315	0.00367075					0.0146602	0.00719387	0.0481134	0.024049	0.0031901	0.00129208	0.0695706	0.707365	0.000715259	0.045401	3.36995	0.000372973	0.0229038
	0.0218579	0.0133244	0.00653826	0.04373	0.00114246	0.115623	2.67041	0.000725209	0.0646161	4.89007	0.000409392	0.0297067	7.02347	0.000196301	0.00969168	8.37351	352.686	252.325	150.961	557.565	194.335	0.99802	0.0871404	231.229	1.5612	0.0370443	287.442	2.82518	0.0136007	397.005	6.80153	0.00362377					0.0148049	0.00726473	0.0485889	0.0242865	0.00322131	0.0013017	0.0695025	0.716528	0.000719674	0.045377	3.39972	0.000374761	0.0229423
	0.0220738	0.013456	0.00660266	0.0441622	0.00115038	0.115694	2.69042	0.000729541	0.064703	4.92329	0.000411341	0.0297904	7.06625	0.000196915	0.00974075	8.4173	349.241	249.86	149.487	552.12	192.993	0.996158	0.0867205	229.852	1.5566	0.0368149	286.075	2.81293	0.013489	395.763	6.76017	0.00357713					0.0149511	0.00733629	0.0490691	0.0245265	0.00325281	0.00131139	0.0694342	0.725787	0.000724116	0.0453524	3.42969	0.000376558	0.0229805
	0.0222919	0.0135888	0.0066677	0.0445987	0.00115835	0.115764	2.71058	0.000733899	0.0647896	4.95671	0.0004133	0.0298742	7.10923	0.000197532	0.00979	8.46123	345.83	247.42	148.028	546.728	191.66	0.994299	0.0863015	228.482	1.55202	0.0365862	284.715	2.80072	0.0133778	394.525	6.71904	0.00353082					0.0150987	0.00740856	0.0495541	0.0247688	0.00328462	0.00132116	0.0693657	0.735142	0.000728585	0.0453272	3.45985	0.000378364	0.0230183
	0.0225122	0.013723	0.00673338	0.0450394	0.00116638	0.115834	2.73088	0.000738283	0.064876	4.99032	0.000415268	0.0299579	7.15241	0.00019815	0.00983944	8.50531	342.453	245.004	146.582	541.389	190.336	0.992444	0.0858832	227.121	1.54745	0.0363583	283.361	2.78857	0.0132671	393.29	6.67817	0.00348484					0.0152478	0.00748154	0.0500438	0.0250135	0.00331674	0.00133099	0.0692969	0.744593	0.000733082	0.0453013	3.49021	0.000380178	0.0230559
	0.0227346	0.0138585	0.00679971	0.0454846	0.00117447	0.115904	2.75133	0.000742692	0.0649622	5.02413	0.000417245	0.0300417	7.1958	0.00019877	0.00988908	8.54953	339.108	242.611	145.151	536.102	189.021	0.990592	0.0854658	225.767	1.54289	0.0361312	282.014	2.77647	0.013157	392.06	6.63753	0.0034392					0.0153983	0.00755523	0.0505384	0.0252607	0.00334917	0.0013409	0.0692279	0.754142	0.000737607	0.0452747	3.52077	0.000382001	0.0230932
	0.0229592	0.0139953	0.00686669	0.0459341	0.00118261	0.115974	2.77194	0.000747128	0.0650481	5.05814	0.000419232	0.0301254	7.23939	0.000199392	0.00993891	8.5939	335.796	240.241	143.734	530.866	187.715	0.988743	0.0850491	224.422	1.53834	0.0359048	280.673	2.76443	0.0130473	390.833	6.59714	0.00339389					0.0155504	0.00762965	0.0510379	0.0255102	0.00338192	0.00135089	0.0691586	0.76379	0.000742159	0.0452474	3.55152	0.000383833	0.0231302
	0.0231861	0.0141335	0.00693433	0.0463882	0.0011908	0.116043	2.79269	0.000751591	0.0651338	5.09235	0.000421228	0.0302092	7.28319	0.000200016	0.00998892	8.63841	332.516	237.895	142.33	525.682	186.419	0.986898	0.0846333	223.085	1.5338	0.0356791	279.338	2.75243	0.0129382	389.61	6.55699	0.00334891					0.0157039	0.00770481	0.0515424	0.0257623	0.00341498	0.00136095	0.0690892	0.773537	0.000746739	0.0452194	3.58247	0.000385673	0.0231668
	0.0234152	0.0142731	0.00700263	0.0468467	0.00119906	0.116113	2.81359	0.00075608	0.0652192	5.12676	0.000423233	0.030293	7.3272	0.000200642	0.0100391	8.68307	329.269	235.571	140.941	520.548	185.131	0.985055	0.0842184	221.756	1.52928	0.0354543	278.01	2.74048	0.0128296	388.391	6.51707	0.00330427					0.015859	0.0077807	0.0520519	0.0260169	0.00344837	0.00137108	0.0690195	0.783384	0.000751347	0.0451908	3.61362	0.000387522	0.0232031
	0.0236465	0.014414	0.00707161	0.0473098	0.00120737	0.116182	2.83464	0.000760595	0.0653044	5.16137	0.000425248	0.0303768	7.37141	0.00020127	0.0100895	8.72788	326.053	233.27	139.564	515.464	183.852	0.983217	0.0838042	220.434	1.52476	0.0352301	276.688	2.72859	0.0127215	387.176	6.47739	0.00325996					0.0160156	0.00785734	0.0525664	0.0262739	0.00348207	0.00138129	0.0689495	0.793333	0.000755984	0.0451615	3.64497	0.00038938	0.0232391
	0.0238802	0.0145563	0.00714126	0.0477774	0.00121573	0.116251	2.85585	0.000765138	0.0653893	5.19618	0.000427273	0.0304606	7.41584	0.0002019	0.0101401	8.77283	322.868	230.992	138.202	510.43	182.582	0.981381	0.0833909	219.121	1.52026	0.0350068	275.372	2.71674	0.0126139	385.964	6.43795	0.00321598					0.0161737	0.00793474	0.053086	0.0265336	0.00351611	0.00139157	0.0688794	0.803383	0.000760649	0.0451314	3.67652	0.000391247	0.0232748
	0.0241162	0.0147001	0.00721161	0.0482497	0.00122416	0.11632	2.87721	0.000769707	0.065474	5.23119	0.000429307	0.0305444	7.46047	0.000202531	0.0101909	8.81792	319.715	228.736	136.852	505.445	181.321	0.979549	0.0829784	217.815	1.51577	0.0347842	274.063	2.70495	0.0125068	384.756	6.39874	0.00317234					0.0163334	0.0080129	0.0536108	0.0267958	0.00355047	0.00140193	0.0688089	0.813537	0.000765343	0.0451007	3.70828	0.000393123	0.0233101
	0.0243545	0.0148452	0.00728264	0.0487267	0.00123264	0.116388	2.89872	0.000774304	0.0655584	5.26641	0.000431351	0.0306283	7.50532	0.000203165	0.0102419	8.86317	316.592	226.502	135.516	500.508	180.068	0.977721	0.0825668	216.517	1.51129	0.0345624	272.76	2.69321	0.0124002	383.553	6.35977	0.00312902					0.0164947	0.00809182	0.0541407	0.0270606	0.00358517	0.00141236	0.0687383	0.823794	0.000770066	0.0450693	3.74023	0.000395007	0.0233451
	0.0245952	0.0149918	0.00735437	0.0492084	0.00124118	0.116457	2.92039	0.000778928	0.0656426	5.30184	0.000433405	0.030712	7.55038	0.000203801	0.010293	8.90856	313.499	224.289	134.193	495.62	178.824	0.975896	0.082156	215.227	1.50683	0.0343413	271.463	2.68151	0.0122942	382.352	6.32102	0.00308605					0.0166576	0.00817153	0.054676	0.027328	0.0036202	0.00142288	0.0686674	0.834157	0.000774817	0.0450372	3.7724	0.000396901	0.0233797
	0.0248382	0.0151399	0.00742681	0.0496949	0.00124979	0.116525	2.94222	0.00078358	0.0657265	5.33747	0.000435468	0.0307958	7.59565	0.000204439	0.0103444	8.9541	310.437	222.099	132.882	490.78	177.589	0.974074	0.081746	213.945	1.50237	0.034121	270.172	2.66987	0.0121886	381.156	6.28251	0.0030434					0.0168221	0.00825202	0.0552165	0.027598	0.00365557	0.00143347	0.0685963	0.844625	0.000779598	0.0450043	3.80476	0.000398804	0.023414
	0.0250837	0.0152894	0.00749997	0.0501862	0.00125845	0.116593	2.96421	0.00078826	0.0658101	5.37331	0.000437541	0.0308796	7.64113	0.000205078	0.0103959	8.99979	307.405	219.929	131.585	485.987	176.362	0.972256	0.0813369	212.67	1.49793	0.0339015	268.887	2.65827	0.0120836	379.963	6.24422	0.00300109					0.0169882	0.0083333	0.0557624	0.0278708	0.00369129	0.00144414	0.068525	0.855199	0.000784408	0.0449708	3.83733	0.000400716	0.0234479
	0.0253316	0.0154404	0.00757384	0.0506823	0.00126717	0.116661	2.98635	0.000792967	0.0658935	5.40936	0.000439624	0.0309634	7.68683	0.00020572	0.0104476	9.04562	304.403	217.781	130.3	481.24	175.144	0.970441	0.0809286	211.403	1.49349	0.0336827	267.608	2.64673	0.0119791	378.774	6.20616	0.00295911					0.017156	0.00841538	0.0563137	0.0281462	0.00372735	0.00145489	0.0684534	0.865881	0.000789248	0.0449366	3.87011	0.000402637	0.0234814
	0.025582	0.0155928	0.00764844	0.0511834	0.00127595	0.116728	3.00865	0.000797702	0.0659766	5.44561	0.000441717	0.0310471	7.73275	0.000206364	0.0104995	9.0916	301.429	215.654	129.028	476.54	173.934	0.96863	0.0805212	210.143	1.48907	0.0334647	266.336	2.63523	0.011875	377.589	6.16833	0.00291746					0.0173254	0.00849827	0.0568705	0.0284244	0.00376376	0.00146571	0.0683816	0.876672	0.000794117	0.0449016	3.9031	0.000404567	0.0235146
	0.0258348	0.0157468	0.00772377	0.0516895	0.00128479	0.116796	3.03112	0.000802466	0.0660594	5.48208	0.00044382	0.0311309	7.77888	0.00020701	0.0105516	9.13774	298.485	213.548	127.768	471.886	172.732	0.966822	0.0801146	208.891	1.48466	0.0332475	265.069	2.62378	0.0117715	376.408	6.13073	0.00287614					0.0174965	0.00858197	0.0574328	0.0287054	0.00380052	0.00147662	0.0683096	0.887572	0.000799017	0.0448659	3.9363	0.000406506	0.0235474
	0.0260902	0.0159024	0.00779985	0.0522006	0.00129369	0.116863	3.05374	0.000807257	0.066142	5.51876	0.000445933	0.0312146	7.82522	0.000207657	0.0106039	9.18402	295.569	211.462	126.52	467.277	171.539	0.965018	0.0797089	207.646	1.48026	0.033031	263.809	2.61238	0.0116685	375.23	6.09334	0.00283516					0.0176693	0.0086665	0.0580007	0.0289891	0.00383763	0.00148761	0.0682373	0.898583	0.000803946	0.0448295	3.9697	0.000408455	0.0235799
	0.026348	0.0160594	0.00787668	0.0527167	0.00130265	0.11693	3.07653	0.000812078	0.0662242	5.55565	0.000448056	0.0312982	7.87179	0.000208307	0.0106564	9.23045	292.682	209.396	125.285	462.713	170.354	0.963217	0.0793041	206.409	1.47587	0.0328153	262.554	2.60103	0.011566	374.056	6.05618	0.00279451					0.0178438	0.00875186	0.0585742	0.0292756	0.00387511	0.00149868	0.0681648	0.909705	0.000808906	0.0447923	4.00332	0.000410412	0.0236119
	0.0266085	0.016218	0.00795426	0.053238	0.00131168	0.116997	3.09949	0.000816927	0.0663062	5.59276	0.000450189	0.0313819	7.91857	0.000208959	0.010709	9.27704	289.823	207.351	124.061	458.194	169.177	0.96142	0.0789001	205.179	1.4715	0.0326003	261.306	2.58973	0.011464	372.885	6.01924	0.00275419					0.01802	0.00883806	0.0591534	0.029565	0.00391295	0.00150983	0.068092	0.920939	0.000813896	0.0447545	4.03715	0.00041238	0.0236436
	0.0268715	0.0163782	0.0080326	0.0537645	0.00132077	0.117064	3.12261	0.000821805	0.0663879	5.63008	0.000452332	0.0314655	7.96557	0.000209613	0.0107619	9.32377	286.992	205.325	122.85	453.719	168.009	0.959626	0.078497	203.956	1.46713	0.0323861	260.063	2.57847	0.0113626	371.719	5.98252	0.0027142					0.018198	0.00892511	0.0597383	0.0298572	0.00395116	0.00152107	0.068019	0.932287	0.000818917	0.0447158	4.07119	0.000414356	0.0236749
	0.0271371	0.01654	0.00811172	0.0542961	0.00132992	0.11713	3.14589	0.000826712	0.0664693	5.66762	0.000454485	0.0315491	8.0128	0.000210269	0.0108149	9.37065	284.189	203.32	121.65	449.287	166.848	0.957836	0.0780948	202.741	1.46277	0.0321727	258.826	2.56727	0.0112616	370.555	5.94602	0.00267454					0.0183777	0.00901302	0.060329	0.0301524	0.00398973	0.00153239	0.0679458	0.943749	0.000823968	0.0446765	4.10545	0.000416342	0.0237057
	0.0274054	0.0167033	0.00819161	0.0548331	0.00133913	0.117197	3.16934	0.000831648	0.0665505	5.70537	0.000456649	0.0316327	8.06024	0.000210927	0.0108681	9.41769	281.413	201.334	120.462	444.899	165.695	0.956049	0.0776934	201.533	1.45843	0.0319601	257.596	2.55611	0.0111611	369.396	5.90973	0.00263522					0.0185593	0.00910179	0.0609256	0.0304504	0.00402868	0.00154379	0.0678723	0.955326	0.000829051	0.0446364	4.13992	0.000418338	0.0237362
	0.0276763	0.0168683	0.00827229	0.0553754	0.00134841	0.117263	3.19296	0.000836613	0.0666313	5.74335	0.000458822	0.0317162	8.10791	0.000211587	0.0109215	9.46488	278.664	199.367	119.286	440.553	164.551	0.954266	0.0772929	200.332	1.45409	0.0317482	256.371	2.545	0.0110611	368.24	5.87366	0.00259623					0.0187426	0.00919144	0.0615282	0.0307514	0.004068	0.00155527	0.0677987	0.967019	0.000834165	0.0445955	4.17461	0.000420343	0.0237663
	0.0279499	0.0170349	0.00835377	0.055923	0.00135775	0.117329	3.21675	0.000841608	0.0667118	5.78154	0.000461006	0.0317996	8.1558	0.000212249	0.0109751	9.51222	275.942	197.42	118.121	436.25	163.414	0.952487	0.0768933	199.138	1.44977	0.0315371	255.151	2.53393	0.0109617	367.088	5.8378	0.00255757					0.0189277	0.00928196	0.0621367	0.0310554	0.0041077	0.00156684	0.0677247	0.97883	0.00083931	0.0445539	4.20952	0.000422358	0.0237959
	0.0282262	0.0172032	0.00843604	0.0564761	0.00136716	0.117394	3.24071	0.000846633	0.0667921	5.81995	0.000463201	0.0318831	8.20391	0.000212913	0.0110289	9.55971	273.246	195.491	116.968	431.989	162.285	0.950711	0.0764946	197.952	1.44546	0.0313267	253.938	2.52291	0.0108627	365.939	5.80216	0.00251924					0.0191147	0.00937338	0.0627512	0.0313625	0.00414779	0.0015785	0.0676505	0.990759	0.000844487	0.0445116	4.24465	0.000424382	0.0238251
	0.0285053	0.0173731	0.00851913	0.0570347	0.00137663	0.11746	3.26485	0.000851688	0.066872	5.85858	0.000465406	0.0319664	8.25225	0.000213579	0.0110829	9.60736	270.577	193.581	115.826	427.77	161.164	0.948939	0.0760967	196.772	1.44115	0.0311171	252.73	2.51194	0.0107643	364.794	5.76673	0.00248124					0.0193035	0.0094657	0.0633719	0.0316725	0.00418827	0.00159024	0.0675761	1.00281	0.000849695	0.0444684	4.27999	0.000426416	0.0238539
	0.0287871	0.0175447	0.00860303	0.0575988	0.00138616	0.117525	3.28915	0.000856773	0.0669516	5.89744	0.000467621	0.0320498	8.30082	0.000214247	0.011137	9.65516	267.934	191.69	114.695	423.592	160.051	0.94717	0.0756998	195.599	1.43686	0.0309083	251.529	2.50102	0.0106663	363.653	5.73151	0.00244357					0.0194942	0.00955893	0.0639987	0.0319856	0.00422913	0.00160207	0.0675015	1.01498	0.000854936	0.0444245	4.31555	0.000428459	0.0238822
	0.0290717	0.0177181	0.00868776	0.0581685	0.00139576	0.11759	3.31363	0.000861888	0.0670309	5.93652	0.000469847	0.032133	8.34961	0.000214918	0.0111913	9.70311	265.317	189.818	113.575	419.454	158.945	0.945405	0.0753037	194.434	1.43258	0.0307003	250.332	2.49014	0.0105688	362.515	5.6965	0.00240624					0.0196867	0.00965307	0.0646317	0.0323019	0.00427039	0.00161399	0.0674266	1.02727	0.000860208	0.0443799	4.35134	0.000430513	0.0239101
	0.0293591	0.0178931	0.00877333	0.0587439	0.00140543	0.117655	3.33829	0.000867033	0.0671099	5.97583	0.000472083	0.0322162	8.39863	0.00021559	0.0112459	9.75122	262.725	187.964	112.465	415.357	157.847	0.943643	0.0749086	193.275	1.42831	0.030493	249.142	2.47931	0.0104719	361.38	5.6617	0.00236923					0.0198812	0.00974814	0.065271	0.0326213	0.00431205	0.001626	0.0673515	1.03968	0.000865513	0.0443345	4.38735	0.000432576	0.0239376
	0.0296494	0.0180698	0.00885973	0.059325	0.00141517	0.11772	3.36312	0.000872209	0.0671886	6.01536	0.00047433	0.0322994	8.44788	0.000216265	0.0113005	9.79949	260.158	186.127	111.367	411.3	156.756	0.941886	0.0745143	192.123	1.42405	0.0302865	247.957	2.46852	0.0103754	360.25	5.6271	0.00233256					0.0200776	0.00984415	0.0659167	0.0329438	0.00435411	0.00163809	0.0672761	1.05221	0.000870851	0.0442883	4.42358	0.000434649	0.0239646
	0.0299426	0.0182484	0.00894699	0.0599119	0.00142497	0.117784	3.38813	0.000877416	0.067267	6.05512	0.000476588	0.0323824	8.49736	0.000216941	0.0113554	9.84791	257.617	184.309	110.28	407.282	155.673	0.940132	0.0741209	190.979	1.41979	0.0300807	246.778	2.45778	0.0102794	359.122	5.59271	0.00229621					0.0202759	0.0099411	0.0665687	0.0332696	0.00439658	0.00165027	0.0672005	1.06487	0.000876221	0.0442413	4.46004	0.000436732	0.0239912
	0.0302387	0.0184286	0.00903511	0.0605045	0.00143484	0.117849	3.41331	0.000882654	0.0673451	6.09511	0.000478856	0.0324654	8.54707	0.00021762	0.0114105	9.89648	255.1	182.509	109.203	403.304	154.598	0.938381	0.0737285	189.841	1.41555	0.0298757	245.604	2.44708	0.010184	357.999	5.55853	0.0022602					0.0204763	0.010039	0.0672273	0.0335985	0.00443945	0.00166255	0.0671246	1.07766	0.000881624	0.0441935	4.49672	0.000438824	0.0240172
	0.0305377	0.0186107	0.00912409	0.0611031	0.00144478	0.117913	3.43868	0.000887923	0.0674228	6.13532	0.000481135	0.0325484	8.59702	0.000218301	0.0114657	9.94522	252.608	180.726	108.136	399.365	153.53	0.936634	0.0733369	188.709	1.41132	0.0296715	244.436	2.43643	0.010089	356.878	5.52454	0.00222451					0.0206786	0.0101379	0.0678923	0.0339308	0.00448274	0.00167491	0.0670485	1.09057	0.000887061	0.044145	4.53363	0.000440927	0.0240429
	0.0308397	0.0187946	0.00921395	0.0617076	0.00145478	0.117977	3.46423	0.000893223	0.0675002	6.17577	0.000483425	0.0326312	8.64719	0.000218984	0.0115211	9.99411	250.14	178.96	107.08	395.464	152.469	0.934891	0.0729463	187.585	1.4071	0.0294681	243.274	2.42583	0.00999455	355.762	5.49076	0.00218916					0.0208828	0.0102377	0.068564	0.0342663	0.00452645	0.00168737	0.0669722	1.10361	0.000892531	0.0440956	4.57077	0.00044304	0.024068
	0.0311447	0.0189803	0.00930469	0.0623181	0.00146486	0.11804	3.48995	0.000898555	0.0675773	6.21645	0.000485726	0.032714	8.6976	0.000219669	0.0115767	10.0432	247.696	177.212	106.035	391.601	151.416	0.933152	0.0725565	186.467	1.40289	0.0292654	242.117	2.41527	0.00990058	354.648	5.45718	0.00215414					0.0210892	0.0103385	0.0692424	0.0346052	0.00457058	0.00169991	0.0668956	1.11678	0.000898034	0.0440455	4.60814	0.000445163	0.0240926
	0.0314527	0.0191678	0.00939632	0.0629347	0.001475	0.118104	3.51587	0.000903918	0.067654	6.25736	0.000488037	0.0327967	8.74824	0.000220356	0.0116325	10.0924	245.277	175.481	104.999	387.776	150.37	0.931416	0.0721677	185.356	1.39868	0.0290635	240.966	2.40475	0.00980711	353.539	5.42381	0.00211944					0.0212975	0.0104404	0.0699275	0.0349474	0.00461513	0.00171255	0.0668188	1.13008	0.000903571	0.0439945	4.64573	0.000447296	0.0241168
	0.0317637	0.0193572	0.00948886	0.0635574	0.00148522	0.118167	3.54196	0.000909314	0.0677304	6.29851	0.00049036	0.0328793	8.79912	0.000221046	0.0116884	10.1417	242.88	173.766	103.974	383.988	149.331	0.929684	0.0717798	184.251	1.39449	0.0288623	239.82	2.39428	0.00971413	352.432	5.39062	0.00208508					0.021508	0.0105432	0.0706194	0.035293	0.00466011	0.00172529	0.0667418	1.14351	0.000909142	0.0439428	4.68356	0.000449439	0.0241405
	0.0320779	0.0195484	0.00958231	0.0641863	0.0014955	0.11823	3.56825	0.000914741	0.0678064	6.33989	0.000492694	0.0329618	8.85024	0.000221737	0.0117446	10.1913	240.507	172.069	102.958	380.237	148.299	0.927956	0.0713928	183.153	1.39031	0.0286619	238.679	2.38385	0.00962164	351.329	5.35764	0.00205104					0.0217205	0.010647	0.0713181	0.0356421	0.00470553	0.00173812	0.0666645	1.15707	0.000914747	0.0438902	4.72162	0.000451593	0.0241636
	0.0323951	0.0197416	0.00967668	0.0648215	0.00150586	0.118293	3.59472	0.000920201	0.0678822	6.38151	0.000495039	0.0330442	8.9016	0.000222431	0.0118009	10.2409	238.158	170.388	101.953	376.522	147.275	0.926231	0.0710068	182.062	1.38613	0.0284623	237.544	2.37347	0.00952965	350.23	5.32485	0.00201733					0.0219351	0.0107519	0.0720238	0.0359946	0.00475138	0.00175104	0.0665869	1.17077	0.000920387	0.0438369	4.75991	0.000453756	0.0241863
	0.0327156	0.0199366	0.00977197	0.0654629	0.00151629	0.118356	3.62137	0.000925693	0.0679575	6.42336	0.000497394	0.0331265	8.95319	0.000223127	0.0118573	10.2908	235.831	168.723	100.957	372.844	146.257	0.92451	0.0706217	180.977	1.38197	0.0282635	236.414	2.36313	0.00943815	349.134	5.29226	0.00198395					0.0221518	0.0108577	0.0727366	0.0363506	0.00479768	0.00176406	0.0665092	1.1846	0.000926061	0.0437827	4.79844	0.00045593	0.0242084
	0.0330392	0.0201336	0.00986821	0.0661107	0.00152679	0.118418	3.64822	0.000931218	0.0680325	6.46546	0.000499761	0.0332087	9.00502	0.000223825	0.011914	10.3408	233.527	167.075	99.9713	369.202	145.247	0.922793	0.0702375	179.898	1.37782	0.0280654	235.29	2.35284	0.00934715	348.042	5.25986	0.0019509					0.0223707	0.0109647	0.0734564	0.0367102	0.00484442	0.00177717	0.0664311	1.19856	0.00093177	0.0437277	4.83721	0.000458115	0.0242301
	0.033366	0.0203326	0.00996539	0.066765	0.00153736	0.118481	3.67526	0.000936776	0.0681072	6.5078	0.00050214	0.0332909	9.0571	0.000224525	0.0119708	10.391	231.245	165.442	98.9949	365.595	144.243	0.921079	0.0698542	178.826	1.37367	0.0278681	234.171	2.34258	0.00925663	346.952	5.22766	0.00191818					0.0225918	0.0110727	0.0741833	0.0370733	0.00489161	0.00179038	0.0663529	1.21267	0.000937513	0.0436718	4.87621	0.00046031	0.0242512
	0.033696	0.0205335	0.0100635	0.0674257	0.00154801	0.118543	3.70248	0.000942367	0.0681815	6.55037	0.000504529	0.0333729	9.10942	0.000225228	0.0120278	10.4413	228.986	163.826	98.0281	362.024	143.247	0.91937	0.0694719	177.76	1.36954	0.0276716	233.057	2.33237	0.00916661	345.867	5.19564	0.00188578					0.022815	0.0111817	0.0749175	0.03744	0.00493926	0.00180369	0.0662744	1.22691	0.000943292	0.0436152	4.91544	0.000462515	0.0242717
	0.0340294	0.0207364	0.0101626	0.0680931	0.00155872	0.118604	3.72991	0.000947991	0.0682555	6.59319	0.00050693	0.0334547	9.16198	0.000225932	0.012085	10.4918	226.749	162.225	97.0708	358.487	142.257	0.917663	0.0690905	176.701	1.36541	0.0274758	231.949	2.32221	0.00907708	344.784	5.16382	0.00185371					0.0230405	0.0112918	0.075659	0.0378104	0.00498736	0.0018171	0.0661956	1.24129	0.000949107	0.0435577	4.95492	0.000464731	0.0242917
	0.034366	0.0209414	0.0102627	0.068767	0.00156952	0.118666	3.75752	0.000953649	0.0683291	6.63626	0.000509342	0.0335365	9.21478	0.000226639	0.0121423	10.5424	224.533	160.64	96.1228	354.985	141.274	0.915961	0.06871	175.648	1.36129	0.0272808	230.846	2.31208	0.00898804	343.706	5.13219	0.00182197					0.0232682	0.011403	0.0764078	0.0381844	0.00503592	0.0018306	0.0661166	1.2558	0.000954957	0.0434994	4.99464	0.000466957	0.0243112
	0.034706	0.0211483	0.0103638	0.0694477	0.00158038	0.118727	3.78533	0.00095934	0.0684023	6.67956	0.000511766	0.0336182	9.26783	0.000227348	0.0121998	10.5933	222.34	159.071	95.184	351.518	140.298	0.914263	0.0683305	174.601	1.35718	0.0270865	229.748	2.302	0.00889949	342.63	5.10074	0.00179056					0.0234981	0.0115153	0.0771641	0.0385622	0.00508496	0.00184421	0.0660374	1.27046	0.000960843	0.0434402	5.03459	0.000469194	0.0243301
	0.0350493	0.0213573	0.0104658	0.0701351	0.00159132	0.118789	3.81334	0.000965065	0.0684751	6.72312	0.000514201	0.0336997	9.32113	0.00022806	0.0122575	10.6443	220.167	157.517	94.2544	348.084	139.329	0.912568	0.067952	173.561	1.35308	0.0268931	228.655	2.29197	0.00881144	341.558	5.06948	0.00175947					0.0237304	0.0116287	0.0779279	0.0389437	0.00513446	0.00185792	0.0659579	1.28527	0.000966765	0.0433802	5.07479	0.000471441	0.0243485
	0.0353961	0.0215684	0.0105689	0.0708294	0.00160234	0.11885	3.84154	0.000970824	0.0685476	6.76692	0.000516648	0.0337811	9.37467	0.000228773	0.0123153	10.6954	218.016	155.978	93.3339	344.683	138.366	0.910877	0.0675744	172.526	1.34899	0.0267003	227.568	2.28197	0.00872387	340.489	5.03841	0.00172871					0.0239649	0.0117432	0.0786993	0.039329	0.00518444	0.00187172	0.0658781	1.30021	0.000972724	0.0433193	5.11524	0.0004737	0.0243663
	0.0357463	0.0217816	0.010673	0.0715305	0.00161343	0.11891	3.86995	0.000976617	0.0686197	6.81097	0.000519107	0.0338623	9.42846	0.000229489	0.0123733	10.7467	215.886	154.454	92.4224	341.316	137.41	0.90919	0.0671977	171.498	1.34491	0.0265084	226.486	2.27202	0.00863678	339.424	5.00752	0.00169827					0.0242017	0.0118588	0.0794784	0.0397181	0.0052349	0.00188563	0.0657982	1.3153	0.000978718	0.0432576	5.15592	0.000475969	0.0243835
	0.0361	0.0219969	0.0107781	0.0722387	0.0016246	0.118971	3.89855	0.000982445	0.0686914	6.85528	0.000521577	0.0339435	9.48251	0.000230207	0.0124315	10.7982	213.777	152.945	91.5197	337.981	136.461	0.907506	0.066822	170.476	1.34084	0.0263172	225.408	2.2621	0.00855019	338.361	4.97682	0.00166815					0.024441	0.0119756	0.0802652	0.0401111	0.00528585	0.00189964	0.0657179	1.33054	0.00098475	0.0431951	5.19686	0.000478249	0.0244001
	0.0364572	0.0222143	0.0108842	0.0729538	0.00163585	0.119031	3.92736	0.000988307	0.0687628	6.89983	0.000524058	0.0340244	9.5368	0.000230927	0.0124899	10.8499	211.688	151.45	90.6259	334.679	135.518	0.905826	0.0664473	169.46	1.33677	0.0261268	224.336	2.25223	0.00846409	337.303	4.9463	0.00163837					0.0246825	0.0120935	0.0810598	0.040508	0.00533728	0.00191376	0.0656375	1.34593	0.000990819	0.0431316	5.23804	0.000480539	0.0244162
	0.036818	0.0224338	0.0109914	0.0736761	0.00164717	0.119091	3.95637	0.000994204	0.0688337	6.94463	0.000526552	0.0341053	9.59135	0.000231649	0.0125484	10.9017	209.619	149.97	89.7408	331.41	134.582	0.90415	0.0660735	168.45	1.33272	0.0259372	223.269	2.2424	0.00837847	336.247	4.91596	0.0016089					0.0249265	0.0122126	0.0818623	0.0409088	0.00538921	0.00192798	0.0655567	1.36146	0.000996924	0.0430673	5.27946	0.000482841	0.0244316
	0.0371823	0.0226556	0.0110996	0.0744056	0.00165858	0.119151	3.98558	0.00100014	0.0689043	6.98969	0.000529057	0.034186	9.64615	0.000232374	0.012607	10.9537	207.571	148.505	88.8643	328.172	133.652	0.902478	0.0657007	167.446	1.32867	0.0257483	222.208	2.23261	0.00829333	335.195	4.8858	0.00157976					0.0251729	0.0123329	0.0826729	0.0413137	0.00544164	0.0019423	0.0654758	1.37714	0.00100307	0.0430022	5.32114	0.000485154	0.0244464
	0.0375503	0.0228795	0.0112089	0.0751423	0.00167006	0.119211	4.015	0.0010061	0.0689745	7.03501	0.000531574	0.0342665	9.7012	0.000233101	0.0126659	11.0059	205.543	147.054	87.9964	324.966	132.728	0.900809	0.0653288	166.448	1.32463	0.0255602	221.151	2.22287	0.00820869	334.146	4.85582	0.00155094					0.0254217	0.0124543	0.0834914	0.0417225	0.00549457	0.00195673	0.0653946	1.39298	0.00100925	0.0429361	5.36307	0.000487478	0.0244607
	0.0379219	0.0231057	0.0113193	0.0758864	0.00168162	0.119271	4.04463	0.00101211	0.0690443	7.08058	0.000534103	0.0343469	9.75651	0.00023383	0.0127248	11.0582	203.534	145.617	87.1369	321.791	131.811	0.899145	0.0649579	165.456	1.3206	0.0253728	220.099	2.21316	0.00812453	333.1	4.82602	0.00152245					0.025673	0.012577	0.0843182	0.0421354	0.00554801	0.00197127	0.0653131	1.40896	0.00101547	0.0428692	5.40525	0.000489812	0.0244743
	0.0382972	0.0233341	0.0114307	0.0766378	0.00169326	0.11933	4.07446	0.00101815	0.0691136	7.12641	0.000536645	0.0344271	9.81208	0.000234561	0.012784	11.1107	201.546	144.194	86.2859	318.647	130.901	0.897484	0.064588	164.47	1.31658	0.0251862	219.052	2.20349	0.00804085	332.058	4.7964	0.00149427					0.0259268	0.0127008	0.0851531	0.0425524	0.00560196	0.00198591	0.0652314	1.4251	0.00102172	0.0428014	5.44768	0.000492158	0.0244873
	0.0386762	0.0235648	0.0115433	0.0773967	0.00170498	0.119389	4.10451	0.00102422	0.0691826	7.1725	0.000539198	0.0345071	9.8679	0.000235295	0.0128433	11.1634	199.576	142.785	85.4431	315.534	129.996	0.895826	0.0642191	163.49	1.31256	0.0250004	218.01	2.19387	0.00795766	331.019	4.76696	0.00146642					0.0261831	0.0128259	0.0859964	0.0429736	0.00565642	0.00200066	0.0651494	1.4414	0.00102802	0.0427327	5.49036	0.000494515	0.0244996
	0.039059	0.0237977	0.0116569	0.0781632	0.00171678	0.119448	4.13476	0.00103033	0.0692512	7.21885	0.000541763	0.034587	9.92399	0.000236031	0.0129027	11.2163	197.626	141.39	84.6086	312.451	129.098	0.894173	0.0638511	162.516	1.30856	0.0248154	216.973	2.18428	0.00787495	329.983	4.73768	0.00143889					0.0264419	0.0129522	0.086848	0.0433989	0.00571141	0.00201552	0.0650672	1.45785	0.00103435	0.0426631	5.5333	0.000496883	0.0245113
	0.0394456	0.024033	0.0117717	0.0789373	0.00172866	0.119506	4.16523	0.00103648	0.0693193	7.26546	0.000544341	0.0346667	9.98033	0.00023677	0.0129623	11.2693	195.695	140.008	83.7822	309.398	128.206	0.892523	0.0634841	161.547	1.30456	0.0246311	215.941	2.17474	0.00779272	328.95	4.70859	0.00141167					0.0267034	0.0130797	0.0877081	0.0438285	0.00576693	0.00203049	0.0649848	1.47445	0.00104072	0.0425927	5.57649	0.000499263	0.0245224
	0.0398361	0.0242706	0.0118876	0.0797191	0.00174062	0.119565	4.19591	0.00104266	0.0693871	7.31234	0.00054693	0.0347462	10.0369	0.00023751	0.0130221	11.3225	193.782	138.64	82.9639	306.375	127.32	0.890877	0.0631181	160.584	1.30057	0.0244475	214.914	2.16523	0.00771098	327.921	4.67966	0.00138478					0.0269674	0.0132085	0.0885768	0.0442623	0.00582298	0.00204557	0.0649021	1.49122	0.00104714	0.0425213	5.61994	0.000501654	0.0245328
	0.0402304	0.0245106	0.0120047	0.0805087	0.00175267	0.119623	4.2268	0.00104888	0.0694544	7.35948	0.000549532	0.0348255	10.0938	0.000238253	0.013082	11.3759	191.889	137.285	82.1536	303.382	126.441	0.889235	0.0627531	159.627	1.29659	0.0242648	213.892	2.15577	0.00762972	326.895	4.65091	0.00135821					0.027234	0.0133385	0.0894541	0.0447004	0.00587956	0.00206077	0.0648191	1.50815	0.00105359	0.042449	5.66365	0.000504056	0.0245425
	0.0406286	0.0247529	0.0121229	0.0813062	0.0017648	0.119681	4.25792	0.00105514	0.0695213	7.40688	0.000552146	0.0349047	10.1509	0.000238998	0.0131421	11.4295	190.014	135.944	81.3512	300.418	125.567	0.887597	0.0623891	158.676	1.29262	0.0240828	212.875	2.14634	0.00754895	325.872	4.62233	0.00133195					0.0275032	0.0134699	0.0903402	0.0451429	0.00593669	0.00207607	0.0647359	1.52524	0.00106008	0.0423758	5.70762	0.00050647	0.0245516
	0.0410309	0.0249977	0.0122422	0.0821116	0.00177701	0.119738	4.28925	0.00106143	0.0695878	7.45455	0.000554773	0.0349836	10.2083	0.000239746	0.0132023	11.4832	188.157	134.615	80.5566	297.482	124.699	0.885962	0.062026	157.73	1.28865	0.0239015	211.862	2.13695	0.00746865	324.852	4.59393	0.00130602					0.0277752	0.0136025	0.0912351	0.0455898	0.00599437	0.00209149	0.0646525	1.54249	0.00106661	0.0423017	5.75185	0.000508895	0.02456
	0.0414371	0.0252448	0.0123628	0.082925	0.00178931	0.119796	4.32079	0.00106776	0.0696539	7.5025	0.000557412	0.0350624	10.266	0.000240496	0.0132627	11.5371	186.318	133.3	79.7697	294.576	123.838	0.884331	0.061664	156.79	1.28469	0.0237211	210.855	2.1276	0.00738883	323.835	4.56569	0.00128039					0.0280498	0.0137364	0.0921389	0.0460412	0.00605259	0.00210702	0.0645688	1.5599	0.00107318	0.0422267	5.79635	0.000511332	0.0245677
	0.0418473	0.0254945	0.0124845	0.0837465	0.00180169	0.119853	4.35256	0.00107413	0.0697195	7.55071	0.000560064	0.0351409	10.3239	0.000241248	0.0133232	11.5913	184.497	131.997	78.9906	291.697	122.982	0.882704	0.0613029	155.856	1.28074	0.0235413	209.852	2.11829	0.0073095	322.822	4.53761	0.00125509					0.0283272	0.0138717	0.0930516	0.046497	0.00611137	0.00212266	0.0644848	1.57748	0.00107979	0.0421508	5.8411	0.00051378	0.0245747
	0.0422617	0.0257466	0.0126074	0.0845762	0.00181415	0.11991	4.38455	0.00108054	0.0697847	7.59919	0.000562728	0.0352193	10.3822	0.000242003	0.0133838	11.6455	182.694	130.707	78.219	288.847	122.132	0.88108	0.0609428	154.927	1.2768	0.0233624	208.854	2.10902	0.00723064	321.811	4.50971	0.0012301					0.0286073	0.0140082	0.0939735	0.0469574	0.00617072	0.00213842	0.0644006	1.59523	0.00108644	0.0420739	5.88612	0.00051624	0.0245811
	0.0426801	0.0260012	0.0127315	0.0854141	0.00182671	0.119967	4.41677	0.00108699	0.0698494	7.64795	0.000565405	0.0352974	10.4406	0.00024276	0.0134446	11.7	180.909	129.43	77.455	286.025	121.288	0.879461	0.0605838	154.003	1.27286	0.0231842	207.86	2.09979	0.00715227	320.804	4.48197	0.00120542					0.0288902	0.0141462	0.0949046	0.0474223	0.00623063	0.00215429	0.0643162	1.61314	0.00109313	0.0419961	5.93141	0.000518712	0.0245867
	0.0431027	0.0262583	0.0128569	0.0862604	0.00183934	0.120024	4.44921	0.00109347	0.0699138	7.69698	0.000568094	0.0353753	10.4994	0.000243519	0.0135055	11.7547	179.141	128.165	76.6985	283.23	120.45	0.877845	0.0602257	153.086	1.26894	0.0230068	206.872	2.09059	0.00707437	319.8	4.4544	0.00118106					0.0291759	0.0142854	0.0958449	0.0478919	0.00629112	0.00217029	0.0642315	1.63122	0.00109986	0.0419174	5.97696	0.000521196	0.0245915
	0.0435295	0.026518	0.0129835	0.0871151	0.00185207	0.12008	4.48187	0.00109999	0.0699776	7.74628	0.000570797	0.035453	10.5584	0.000244281	0.0135666	11.8095	177.39	126.912	75.9493	280.462	119.618	0.876232	0.0598686	152.173	1.26502	0.0228301	205.888	2.08143	0.00699695	318.8	4.42699	0.00115701					0.0294644	0.0144261	0.0967946	0.0483662	0.00635218	0.0021864	0.0641465	1.64948	0.00110663	0.0418378	6.02278	0.000523691	0.0245957
	0.0439606	0.0267802	0.0131113	0.0879784	0.00186488	0.120136	4.51476	0.00110655	0.070041	7.79587	0.000573512	0.0355305	10.6177	0.000245045	0.0136278	11.8645	175.656	125.672	75.2074	277.722	118.792	0.874624	0.0595126	151.266	1.26111	0.0226542	204.908	2.07231	0.00692002	317.802	4.39974	0.00113327					0.0297558	0.0145681	0.0977537	0.0488451	0.00641383	0.00220263	0.0640613	1.6679	0.00111345	0.0417572	6.06887	0.000526198	0.0245991
	0.044396	0.0270451	0.0132404	0.0888502	0.00187778	0.120192	4.54788	0.00111315	0.070104	7.84573	0.00057624	0.0356077	10.6773	0.000245811	0.0136891	11.9198	173.94	124.444	74.4728	275.008	117.971	0.873019	0.0591575	150.365	1.2572	0.022479	203.934	2.06323	0.00684355	316.807	4.37266	0.00110984					0.0300501	0.0147115	0.0987224	0.0493288	0.00647606	0.00221897	0.0639758	1.6865	0.0011203	0.0416756	6.11523	0.000528717	0.0246018
	0.0448356	0.0273126	0.0133707	0.0897307	0.00189077	0.120248	4.58123	0.00111979	0.0701665	7.89587	0.00057898	0.0356847	10.7371	0.00024658	0.0137506	11.9752	172.24	123.228	73.7453	272.321	117.156	0.871418	0.0588035	149.468	1.2533	0.0223046	202.964	2.05419	0.00676757	315.816	4.34574	0.00108673					0.0303473	0.0148564	0.0997008	0.0498174	0.00653889	0.00223544	0.0638901	1.70528	0.0011272	0.0415931	6.16186	0.000531249	0.0246037
	0.0452797	0.0275827	0.0135024	0.09062	0.00190385	0.120303	4.61482	0.00112647	0.0702286	7.9463	0.000581734	0.0357614	10.7972	0.000247351	0.0138122	12.0308	170.556	122.023	73.025	269.66	116.346	0.869821	0.0584505	148.577	1.24941	0.022131	201.998	2.04518	0.00669206	314.828	4.31898	0.00106392					0.0306475	0.0150026	0.100689	0.0503108	0.00660232	0.00225203	0.0638042	1.72423	0.00113414	0.0415097	6.20876	0.000533792	0.0246049
	0.0457282	0.0278555	0.0136353	0.0915182	0.00191702	0.120359	4.64863	0.00113319	0.0702901	7.997	0.000584501	0.0358379	10.8577	0.000248125	0.0138739	12.0865	168.889	120.831	72.3116	267.025	115.542	0.868227	0.0580985	147.692	1.24553	0.0219581	201.038	2.03621	0.00661703	313.842	4.29238	0.00104142					0.0309506	0.0151503	0.101687	0.0508091	0.00666635	0.00226874	0.0637179	1.74336	0.00114113	0.0414253	6.25594	0.000536347	0.0246053
	0.0461811	0.0281311	0.0137695	0.0924253	0.00193029	0.120414	4.68269	0.00113994	0.0703513	8.04799	0.000587281	0.0359142	10.9184	0.000248901	0.0139358	12.1425	167.239	119.65	71.6053	264.415	114.744	0.866637	0.0577475	146.812	1.24165	0.021786	200.081	2.02727	0.00654247	312.86	4.26593	0.00101922					0.0312567	0.0152995	0.102695	0.0513124	0.00673099	0.00228558	0.0636315	1.76266	0.00114815	0.0413399	6.30339	0.000538915	0.024605
	0.0466386	0.0284093	0.0139051	0.0933415	0.00194364	0.120468	4.71697	0.00114674	0.0704119	8.09927	0.000590074	0.0359902	10.9793	0.00024968	0.0139978	12.1987	165.604	118.48	70.9058	261.831	113.951	0.865051	0.0573975	145.937	1.23778	0.0216147	199.13	2.01838	0.00646839	311.881	4.23965	0.000997332					0.0315659	0.0154501	0.103713	0.0518207	0.00679625	0.00230254	0.0635447	1.78215	0.00115522	0.0412535	6.35112	0.000541494	0.0246038
	0.0471006	0.0286904	0.014042	0.0942667	0.00195708	0.120523	4.7515	0.00115358	0.0704721	8.15084	0.000592881	0.0360659	11.0406	0.000250461	0.0140599	12.2551	163.985	117.322	70.2132	259.273	113.163	0.863468	0.0570485	145.067	1.23392	0.0214441	198.183	2.00951	0.00639479	310.905	4.21352	0.000975748					0.0318782	0.0156022	0.104741	0.052334	0.00686214	0.00231962	0.0634578	1.80182	0.00116233	0.0411662	6.39913	0.000544086	0.0246019
	0.0475672	0.0289742	0.0141802	0.0952013	0.00197062	0.120577	4.78626	0.00116046	0.0705318	8.20269	0.0005957	0.0361414	11.1021	0.000251244	0.0141221	12.3116	162.382	116.176	69.5273	256.739	112.381	0.861889	0.0567006	144.202	1.23007	0.0212742	197.24	2.00069	0.00632166	309.932	4.18755	0.000954468					0.0321935	0.0157558	0.105779	0.0528525	0.00692864	0.00233683	0.0633705	1.82168	0.00116949	0.0410779	6.44741	0.000546691	0.0245991
	0.0480385	0.0292608	0.0143198	0.0961451	0.00198425	0.120631	4.82127	0.00116738	0.070591	8.25483	0.000598533	0.0362165	11.164	0.00025203	0.0141845	12.3684	160.795	115.04	68.8481	254.23	111.605	0.860314	0.0563537	143.343	1.22622	0.0211052	196.302	1.9919	0.006249	308.962	4.16173	0.00093349					0.032512	0.0159109	0.106828	0.0533761	0.00699579	0.00235417	0.063283	1.84172	0.00117669	0.0409886	6.49598	0.000549307	0.0245956
	0.0485144	0.0295503	0.0144608	0.0970983	0.00199797	0.120685	4.85652	0.00117434	0.0706497	8.30727	0.00060138	0.0362914	11.2261	0.000252818	0.0142469	12.4254	159.224	113.916	68.1755	251.745	110.834	0.858742	0.0560078	142.488	1.22238	0.0209368	195.368	1.98314	0.00617682	307.995	4.13606	0.000912812					0.0328337	0.0160675	0.107887	0.0539049	0.00706357	0.00237163	0.0631953	1.86194	0.00118393	0.0408984	6.54483	0.000551937	0.0245912
	0.0489951	0.0298427	0.0146031	0.0980611	0.00201179	0.120739	4.89201	0.00118134	0.0707079	8.36	0.00060424	0.0363661	11.2885	0.000253609	0.0143095	12.4825	157.667	112.802	67.5095	249.285	110.068	0.857174	0.055663	141.639	1.21855	0.0207693	194.439	1.97442	0.00610511	307.031	4.11055	0.000892435					0.0331585	0.0162257	0.108957	0.054439	0.007132	0.00238922	0.0631073	1.88236	0.00119122	0.0408071	6.59396	0.000554578	0.024586
	0.0494806	0.0301379	0.0147469	0.0990334	0.0020257	0.120792	4.92774	0.00118838	0.0707657	8.41303	0.000607113	0.0364404	11.3512	0.000254402	0.0143722	12.5399	156.126	111.699	66.85	246.849	109.307	0.85561	0.0553192	140.795	1.21472	0.0206024	193.514	1.96574	0.00603387	306.07	4.08519	0.000872356					0.0334866	0.0163854	0.110037	0.0549784	0.00720107	0.00240694	0.063019	1.90296	0.00119855	0.0407149	6.64338	0.000557233	0.0245799
	0.0499709	0.0304361	0.0148921	0.100015	0.00203971	0.120845	4.96373	0.00119547	0.0708229	8.46635	0.00061	0.0365144	11.4142	0.000255197	0.014435	12.5975	154.6	110.608	66.197	244.437	108.552	0.854049	0.0549764	139.955	1.2109	0.0204364	192.593	1.95709	0.00596311	305.113	4.05998	0.000852575					0.0338179	0.0165467	0.111128	0.0555232	0.00727081	0.00242479	0.0629305	1.92375	0.00120592	0.0406216	6.69308	0.000559899	0.0245731
	0.0504661	0.0307373	0.0150387	0.101007	0.00205381	0.120898	4.99996	0.0012026	0.0708797	8.51997	0.000612901	0.0365882	11.4775	0.000255996	0.0144979	12.6552	153.089	109.526	65.5503	242.048	107.802	0.852492	0.0546347	139.121	1.20709	0.0202711	191.677	1.94848	0.00589282	304.158	4.03493	0.00083309					0.0341526	0.0167096	0.11223	0.0560734	0.00734121	0.00244278	0.0628417	1.94474	0.00121335	0.0405274	6.74307	0.000562579	0.0245653
	0.0509662	0.0310414	0.0151867	0.102009	0.00206801	0.120951	5.03644	0.00120977	0.0709359	8.57389	0.000615816	0.0366616	11.5411	0.000256796	0.0145609	12.7132	151.592	108.456	64.9099	239.682	107.057	0.850939	0.054294	138.292	1.20328	0.0201065	190.765	1.9399	0.005823	303.206	4.01002	0.000813899					0.0344905	0.0168741	0.113343	0.0566292	0.00741227	0.00246089	0.0627527	1.96592	0.00122081	0.0404321	6.79335	0.000565271	0.0245567
	0.0514714	0.0313486	0.0153362	0.103021	0.00208231	0.121003	5.07317	0.00121698	0.0709916	8.62811	0.000618744	0.0367347	11.605	0.000257599	0.014624	12.7714	150.11	107.396	64.2758	237.34	106.317	0.849389	0.0539544	137.468	1.19948	0.0199427	189.858	1.93135	0.00575365	302.257	3.98526	0.000795002					0.0348318	0.0170402	0.114468	0.0571904	0.00748401	0.00247914	0.0626634	1.9873	0.00122833	0.0403358	6.84391	0.000567977	0.0245472
	0.0519815	0.0316588	0.0154872	0.104043	0.00209671	0.121055	5.11016	0.00122423	0.0710468	8.68264	0.000621686	0.0368075	11.6692	0.000258405	0.0146872	12.8298	148.643	106.346	63.6479	235.02	105.582	0.847843	0.0536157	136.648	1.19569	0.0197797	188.955	1.92284	0.00568477	301.311	3.96065	0.000776396					0.0351765	0.017208	0.115603	0.0577572	0.00755644	0.00249752	0.0625739	2.00887	0.00123588	0.0402385	6.89477	0.000570695	0.0245369
	0.0524967	0.0319722	0.0156396	0.105075	0.00211121	0.121107	5.1474	0.00123153	0.0711015	8.73746	0.000624642	0.03688	11.7337	0.000259213	0.0147505	12.8884	147.19	105.306	63.0261	232.723	104.853	0.8463	0.0532782	135.834	1.1919	0.0196174	188.056	1.91436	0.00561636	300.368	3.93618	0.000758081					0.0355246	0.0173773	0.11675	0.0583297	0.00762955	0.00251604	0.0624841	2.03064	0.00124349	0.0401402	6.94592	0.000573425	0.0245256
	0.0530171	0.0322886	0.0157936	0.106117	0.0021258	0.121159	5.1849	0.00123887	0.0711557	8.7926	0.000627612	0.0369521	11.7986	0.000260024	0.0148139	12.9472	145.751	104.277	62.4103	230.448	104.128	0.844761	0.0529417	135.024	1.18812	0.0194558	187.162	1.90592	0.00554843	299.428	3.91186	0.000740055					0.0358762	0.0175484	0.117908	0.0589079	0.00770335	0.00253469	0.062394	2.05261	0.00125114	0.0400409	6.99736	0.000576169	0.0245135
	0.0535427	0.0326081	0.015949	0.10717	0.0021405	0.121211	5.22265	0.00124626	0.0712094	8.84805	0.000630597	0.0370239	11.8637	0.000260837	0.0148774	13.0063	144.326	103.257	61.8006	228.196	103.409	0.843225	0.0526062	134.219	1.18435	0.019295	186.271	1.89751	0.00548096	298.491	3.88769	0.000722316					0.0362313	0.0177211	0.119078	0.0594919	0.00777785	0.00255348	0.0623037	2.07479	0.00125884	0.0399405	7.0491	0.000578926	0.0245004
	0.0540735	0.0329309	0.016106	0.108233	0.0021553	0.121262	5.26067	0.00125369	0.0712625	8.9038	0.000633595	0.0370954	11.9291	0.000261652	0.014941	13.0656	142.915	102.248	61.1968	225.965	102.694	0.841693	0.0522718	133.419	1.18058	0.019135	185.385	1.88913	0.00541396	297.557	3.86365	0.000704862					0.0365899	0.0178956	0.120259	0.0600816	0.00785306	0.00257241	0.0622131	2.09717	0.00126658	0.0398391	7.10113	0.000581696	0.0244864
	0.0546096	0.0332568	0.0162645	0.109307	0.00217019	0.121313	5.29895	0.00126116	0.0713151	8.95986	0.000636607	0.0371665	11.9948	0.000262471	0.0150046	13.125	141.518	101.248	60.5989	223.757	101.984	0.840165	0.0519384	132.624	1.17682	0.0189757	184.503	1.88078	0.00534743	296.625	3.83977	0.000687693					0.036952	0.0180717	0.121452	0.0606773	0.00792898	0.00259148	0.0621223	2.11975	0.00127437	0.0397367	7.15347	0.00058448	0.0244715
	0.055151	0.033586	0.0164246	0.110392	0.0021852	0.121364	5.33748	0.00126868	0.0713671	9.01624	0.000639634	0.0372373	12.0609	0.000263291	0.0150684	13.1847	140.134	100.258	60.0069	221.57	101.279	0.83864	0.0516061	131.833	1.17307	0.0188171	183.626	1.87247	0.00528137	295.697	3.81602	0.000670807					0.0373178	0.0182496	0.122657	0.0612789	0.00800562	0.00261068	0.0620312	2.14254	0.00128221	0.0396332	7.2061	0.000587276	0.0244557
	0.0556979	0.0339185	0.0165863	0.111487	0.0022003	0.121414	5.37629	0.00127624	0.0714186	9.07294	0.000642675	0.0373077	12.1272	0.000264115	0.0151322	13.2447	138.764	99.2783	59.4206	219.404	100.58	0.837118	0.0512749	131.047	1.16932	0.0186594	182.752	1.86419	0.00521578	294.772	3.79242	0.000654201					0.0376872	0.0184292	0.123875	0.0618865	0.00808299	0.00263003	0.0619398	2.16554	0.0012901	0.0395286	7.25903	0.000590086	0.0244389
	0.0562501	0.0342542	0.0167495	0.112593	0.00221551	0.121465	5.41536	0.00128384	0.0714696	9.12994	0.000645731	0.0373778	12.1939	0.000264941	0.0151961	13.3048	137.408	98.3077	58.8401	217.259	99.8845	0.835601	0.0509447	130.266	1.16559	0.0185023	181.883	1.85594	0.00515065	293.849	3.76895	0.000637875					0.0380603	0.0186106	0.125104	0.0625002	0.00816109	0.00264952	0.0618482	2.18874	0.00129804	0.039423	7.31226	0.000592909	0.0244212
	0.056808	0.0345934	0.0169144	0.113711	0.00223082	0.121515	5.45469	0.0012915	0.07152	9.18727	0.000648801	0.0374474	12.2609	0.000265769	0.0152601	13.3652	136.064	97.3465	58.2652	215.136	99.1942	0.834086	0.0506156	129.49	1.16185	0.018346	181.018	1.84773	0.00508599	292.929	3.74563	0.000621826					0.0384371	0.0187938	0.126345	0.0631199	0.00823993	0.00266915	0.0617563	2.21216	0.00130602	0.0393164	7.36579	0.000595746	0.0244024
	0.0573713	0.0349358	0.0170809	0.11484	0.00224624	0.121564	5.4943	0.00129919	0.0715699	9.24492	0.000651885	0.0375167	12.3282	0.0002666	0.0153242	13.4258	134.734	96.3948	57.6959	213.033	98.5087	0.832575	0.0502875	128.718	1.15813	0.0181904	180.156	1.83954	0.0050218	292.013	3.72245	0.000606053					0.0388176	0.0189788	0.127599	0.0637459	0.00831951	0.00268893	0.0616642	2.23579	0.00131405	0.0392087	7.41963	0.000598596	0.0243828
	0.0579403	0.0352817	0.017249	0.115979	0.00226176	0.121614	5.53418	0.00130694	0.0716192	9.30289	0.000654984	0.0375857	12.3958	0.000267434	0.0153883	13.4866	133.416	95.4523	57.1322	210.95	97.8279	0.831068	0.0499605	127.95	1.15441	0.0180356	179.299	1.83139	0.00495808	291.099	3.6994	0.000590553					0.0392019	0.0191655	0.128866	0.0643781	0.00839985	0.00270885	0.0615718	2.25964	0.00132214	0.0390999	7.47378	0.000601459	0.0243621
	0.058515	0.035631	0.0174188	0.117131	0.00227739	0.121663	5.57433	0.00131472	0.071668	9.36118	0.000658098	0.0376542	12.4638	0.00026827	0.0154525	13.5477	132.112	94.519	56.574	208.888	97.1519	0.829564	0.0496346	127.188	1.1507	0.0178816	178.446	1.82327	0.00489482	290.188	3.67649	0.000575326					0.03959	0.0193542	0.130145	0.0650167	0.00848094	0.00272892	0.0614792	2.28371	0.00133027	0.03899	7.52823	0.000604337	0.0243404
	0.0590954	0.0359838	0.0175902	0.118294	0.00229313	0.121712	5.61475	0.00132256	0.0717161	9.4198	0.000661227	0.0377223	12.5321	0.000269109	0.0155167	13.609	130.82	93.5949	56.0212	206.846	96.4804	0.828063	0.0493097	126.429	1.14699	0.0177283	177.598	1.81518	0.00483202	289.279	3.65372	0.000560369					0.039982	0.0195447	0.131437	0.0656616	0.0085628	0.00274914	0.0613862	2.30799	0.00133845	0.0388791	7.583	0.000607227	0.0243177
	0.0596816	0.0363402	0.0177633	0.119468	0.00230898	0.121761	5.65545	0.00133044	0.0717638	9.47875	0.00066437	0.03779	12.6007	0.000269951	0.015581	13.6706	129.541	92.6797	55.4738	204.824	95.8137	0.826566	0.0489859	125.676	1.14329	0.0175757	176.753	1.80712	0.00476969	288.374	3.63108	0.00054568					0.0403779	0.019737	0.132742	0.0663129	0.00864544	0.0027695	0.0612931	2.33249	0.00134668	0.0387671	7.63807	0.000610132	0.024294
	0.0602737	0.0367	0.0179381	0.120654	0.00232493	0.12181	5.69643	0.00133837	0.0718108	9.53802	0.000667528	0.0378573	12.6696	0.000270795	0.0156454	13.7324	128.274	91.7735	54.9318	202.822	95.1515	0.825072	0.0486632	124.927	1.1396	0.0174239	175.912	1.79909	0.00470783	287.472	3.60858	0.000531258					0.0407778	0.0199313	0.13406	0.0669707	0.00872885	0.00279001	0.0611996	2.35721	0.00135496	0.038654	7.69345	0.000613051	0.0242693
	0.0608716	0.0370634	0.0181147	0.121852	0.002341	0.121858	5.73769	0.00134634	0.0718573	9.59762	0.000670701	0.0379242	12.7389	0.000271641	0.0157098	13.7944	127.02	90.8761	54.3951	200.839	94.4939	0.823582	0.0483415	124.182	1.13591	0.0172728	175.075	1.79109	0.00464643	286.572	3.58621	0.0005171					0.0411816	0.0201274	0.135391	0.0676351	0.00881305	0.00281067	0.0611059	2.38216	0.00136329	0.0385398	7.74915	0.000615983	0.0242435
	0.0614756	0.0374305	0.018293	0.123062	0.00235717	0.121906	5.77923	0.00135436	0.0719032	9.65756	0.00067389	0.0379907	12.8085	0.000272491	0.0157742	13.8567	125.778	89.9875	53.8636	198.876	93.8408	0.822095	0.048021	123.442	1.13223	0.0171224	174.242	1.78312	0.0045855	285.675	3.56397	0.000503204					0.0415894	0.0203255	0.136736	0.0683062	0.00889804	0.00283149	0.0610119	2.40733	0.00137167	0.0384245	7.80516	0.000618929	0.0242167
	0.0620855	0.0378012	0.018473	0.124284	0.00237346	0.121954	5.82106	0.00136243	0.0719485	9.71783	0.000677093	0.0380568	12.8784	0.000273343	0.0158387	13.9192	124.548	89.1076	53.3372	196.932	93.1923	0.820612	0.0477015	122.706	1.12856	0.0169728	173.413	1.77518	0.00452502	284.781	3.54187	0.000489569					0.0420013	0.0205255	0.138094	0.0689839	0.00898384	0.00285246	0.0609177	2.43273	0.00138011	0.0383081	7.86149	0.000621889	0.0241889
	0.0627016	0.0381756	0.0186548	0.125519	0.00238986	0.122002	5.86317	0.00137055	0.0719932	9.77844	0.000680311	0.0381224	12.9487	0.000274198	0.0159032	13.982	123.33	88.2363	52.8161	195.006	92.5482	0.819131	0.0473831	121.974	1.1249	0.016824	172.588	1.76727	0.00446501	283.89	3.5199	0.000476192					0.0424173	0.0207275	0.139465	0.0696684	0.00907044	0.00287358	0.0608232	2.45836	0.00138859	0.0381906	7.91813	0.000624864	0.0241599
	0.0633238	0.0385537	0.0188384	0.126765	0.00240637	0.122049	5.90556	0.00137872	0.0720373	9.83939	0.000683545	0.0381875	13.0193	0.000275055	0.0159678	14.045	122.124	87.3734	52.3	193.1	91.9086	0.817655	0.0470657	121.247	1.12124	0.0166759	171.767	1.75939	0.00440547	283.001	3.49806	0.000463071					0.0428375	0.0209315	0.14085	0.0703598	0.00915786	0.00289485	0.0607285	2.48422	0.00139713	0.038072	7.9751	0.000627852	0.0241299
	0.0639522	0.0389356	0.0190238	0.128025	0.00242299	0.122096	5.94824	0.00138693	0.0720808	9.90067	0.000686794	0.0382523	13.0902	0.000275915	0.0160324	14.1083	120.93	86.519	51.7889	191.212	91.2734	0.816181	0.0467495	120.524	1.11759	0.0165285	170.95	1.75154	0.00434638	282.115	3.47635	0.000450204					0.0432618	0.0211375	0.14225	0.071058	0.0092461	0.00291628	0.0606334	2.51031	0.00140572	0.0379523	8.03238	0.000630855	0.0240988
	0.064587	0.0393213	0.019211	0.129296	0.00243973	0.122143	5.99122	0.00139519	0.0721237	9.9623	0.000690058	0.0383165	13.1615	0.000276778	0.0160971	14.1718	119.747	85.6729	51.2829	189.343	90.6426	0.814711	0.0464343	119.806	1.11395	0.0163818	170.137	1.74372	0.00428776	281.232	3.45477	0.000437589					0.0436903	0.0213455	0.143663	0.0717633	0.00933517	0.00293787	0.0605382	2.53663	0.00141436	0.0378315	8.08999	0.000633872	0.0240666
	0.065228	0.0397108	0.0194	0.130581	0.00245658	0.12219	6.03449	0.0014035	0.072166	10.0243	0.000693338	0.0383803	13.2332	0.000277643	0.0161617	14.2356	118.576	84.8351	50.7817	187.491	90.0161	0.813244	0.0461202	119.091	1.11031	0.0162359	169.327	1.73592	0.0042296	280.352	3.43331	0.000425224					0.0441231	0.0215556	0.14509	0.0724756	0.00942508	0.00295962	0.0604426	2.56319	0.00142305	0.0377095	8.14792	0.000636903	0.0240333
	0.0658755	0.0401042	0.0195909	0.131878	0.00247355	0.122236	6.07805	0.00141186	0.0722077	10.0866	0.000696633	0.0384437	13.3051	0.000278511	0.0162264	14.2997	117.417	84.0054	50.2855	185.658	89.394	0.811781	0.0458072	118.381	1.10668	0.0160908	168.522	1.72815	0.0041719	279.475	3.41199	0.000413106					0.0445602	0.0217677	0.146531	0.073195	0.00951583	0.00298152	0.0603468	2.58999	0.0014318	0.0375864	8.20617	0.000639948	0.0239989
	0.0665294	0.0405015	0.0197837	0.133189	0.00249063	0.122282	6.1219	0.00142027	0.0722488	10.1493	0.000699944	0.0385065	13.3775	0.000279382	0.0162911	14.364	116.268	83.1839	49.7941	183.843	88.7761	0.81032	0.0454953	117.676	1.10306	0.0159464	167.72	1.72041	0.00411466	278.6	3.39079	0.000401234					0.0450017	0.0219819	0.147987	0.0739216	0.00960743	0.00300359	0.0602507	2.61703	0.0014406	0.0374622	8.26476	0.000643009	0.0239633
	0.0671899	0.0409028	0.0199784	0.134512	0.00250783	0.122328	6.16606	0.00142873	0.0722893	10.2123	0.000703271	0.0385689	13.4502	0.000280255	0.0163558	14.4286	115.131	82.3704	49.3075	182.046	88.1626	0.808863	0.0451845	116.974	1.09945	0.0158027	166.922	1.7127	0.00405788	277.728	3.36972	0.000389604					0.0454476	0.0221982	0.149458	0.0746554	0.0096999	0.00302582	0.0601544	2.64431	0.00144945	0.0373369	8.32367	0.000646083	0.0239266
	0.067857	0.0413081	0.020175	0.135849	0.00252515	0.122374	6.21051	0.00143724	0.0723292	10.2756	0.000706613	0.0386308	13.5232	0.000281132	0.0164205	14.4935	114.005	81.5648	48.8257	180.266	87.5532	0.80741	0.0448748	116.277	1.09584	0.0156597	166.128	1.70502	0.00400156	276.859	3.34877	0.000378214					0.0458979	0.0224166	0.150943	0.0753966	0.00979323	0.00304821	0.0600578	2.67183	0.00145836	0.0372104	8.38291	0.000649172	0.0238887
	0.0685307	0.0417174	0.0203735	0.137199	0.00254259	0.122419	6.25526	0.0014458	0.0723684	10.3394	0.000709971	0.0386921	13.5966	0.000282011	0.0164852	14.5586	112.89	80.767	48.3485	178.503	86.9481	0.805959	0.0445661	115.584	1.09224	0.0155175	165.338	1.69736	0.0039457	275.992	3.32795	0.000367063					0.0463527	0.0226372	0.152444	0.0761453	0.00988744	0.00307076	0.0599609	2.69959	0.00146732	0.0370827	8.44248	0.000652276	0.0238497
	0.0692112	0.0421308	0.020574	0.138563	0.00256015	0.122464	6.30032	0.00145442	0.072407	10.4034	0.000713345	0.038753	13.6704	0.000282892	0.01655	14.624	111.786	79.9771	47.876	176.758	86.3471	0.804512	0.0442586	114.894	1.08865	0.015376	164.551	1.68973	0.0038903	275.128	3.30725	0.000356148					0.046812	0.02286	0.153959	0.0769014	0.00998253	0.00309348	0.0598638	2.72761	0.00147634	0.0369539	8.50238	0.000655395	0.0238095
	0.0698985	0.0425483	0.0207764	0.13994	0.00257783	0.122509	6.34569	0.00146308	0.0724449	10.4679	0.000716735	0.0388134	13.7445	0.000283777	0.0166147	14.6897	110.693	79.1949	47.4081	175.029	85.7503	0.803068	0.0439522	114.209	1.08507	0.0152353	163.768	1.68212	0.00383536	274.267	3.28667	0.000345466					0.0472759	0.0230849	0.155489	0.077665	0.0100785	0.00311636	0.0597663	2.75587	0.00148541	0.0368239	8.56262	0.000658528	0.0237681
	0.0705927	0.04297	0.0209808	0.141331	0.00259563	0.122554	6.39136	0.00147179	0.0724822	10.5327	0.000720141	0.0388732	13.819	0.000284664	0.0166794	14.7557	109.61	78.4203	46.9448	173.318	85.1576	0.801627	0.0436468	113.529	1.08149	0.0150953	162.989	1.67454	0.00378087	273.409	3.26621	0.000335015					0.0477444	0.023312	0.157035	0.0784363	0.0101754	0.00313941	0.0596687	2.78438	0.00149453	0.0366928	8.62319	0.000661677	0.0237256
	0.0712938	0.0433959	0.0211873	0.142737	0.00261355	0.122598	6.43734	0.00148056	0.0725189	10.5978	0.000723563	0.0389325	13.8939	0.000285554	0.0167441	14.822	108.538	77.6532	46.486	171.623	84.569	0.800189	0.0433426	112.852	1.07792	0.014956	162.214	1.66699	0.00372684	272.553	3.24588	0.000324793					0.0482176	0.0235414	0.158596	0.0792154	0.0102732	0.00316263	0.0595707	2.81314	0.00150371	0.0365605	8.6841	0.00066484	0.0236818
	0.072002	0.043826	0.0213957	0.144156	0.0026316	0.122642	6.48363	0.00148937	0.0725549	10.6633	0.000727001	0.0389913	13.9691	0.000286447	0.0168088	14.8886	107.476	76.8937	46.0317	169.945	83.9845	0.798755	0.0430394	112.179	1.07436	0.0148174	161.442	1.65946	0.00367327	271.7	3.22567	0.000314796					0.0486955	0.0237731	0.160173	0.0800022	0.0103719	0.00318602	0.0594725	2.84216	0.00151295	0.0364271	8.74535	0.000668018	0.0236368
	0.0727172	0.0442604	0.0216063	0.145589	0.00264976	0.122686	6.53023	0.00149824	0.0725903	10.7292	0.000730455	0.0390496	14.0448	0.000287342	0.0168734	14.9554	106.425	76.1415	45.5819	168.283	83.404	0.797323	0.0427374	111.51	1.07081	0.0146796	160.674	1.65196	0.00362016	270.85	3.20558	0.000305023					0.0491782	0.024007	0.161766	0.0807969	0.0104715	0.00320959	0.059374	2.87144	0.00152225	0.0362925	8.80695	0.000671212	0.0235905
	0.0734396	0.0446991	0.0218188	0.147037	0.00266806	0.12273	6.57715	0.00150716	0.072625	10.7955	0.000733926	0.0391073	14.1207	0.000288241	0.0169381	15.0226	105.384	75.3967	45.1364	166.637	82.8275	0.795895	0.0424364	110.845	1.06727	0.0145425	159.909	1.64448	0.0035675	270.002	3.1856	0.000295471					0.0496657	0.0242432	0.163375	0.0815996	0.010572	0.00323332	0.0592753	2.90097	0.0015316	0.0361566	8.86888	0.00067442	0.023543
	0.0741692	0.0451422	0.0220335	0.148499	0.00268648	0.122773	6.62438	0.00151614	0.072659	10.8621	0.000737414	0.0391644	14.1971	0.000289142	0.0170027	15.09	104.353	74.6592	44.6952	165.008	82.255	0.79447	0.0421366	110.184	1.06373	0.0144062	159.149	1.63702	0.00351529	269.157	3.16575	0.000286138					0.050158	0.0244817	0.164999	0.0824103	0.0106735	0.00325723	0.0591763	2.93077	0.001541	0.0360196	8.93116	0.000677644	0.0234943
	0.0749062	0.0455898	0.0222503	0.149976	0.00270502	0.122816	6.67194	0.00152517	0.0726924	10.9291	0.000740917	0.039221	14.2739	0.000290046	0.0170672	15.1578	103.332	73.9289	44.2584	163.394	81.6865	0.793048	0.0418378	109.527	1.06021	0.0142706	158.391	1.62959	0.00346354	268.314	3.14601	0.00027702					0.0506553	0.0247226	0.166641	0.0832291	0.010776	0.00328131	0.059077	2.96082	0.00155047	0.0358814	8.99378	0.000680883	0.0234443
	0.0756505	0.0460418	0.0224692	0.151468	0.00272369	0.122859	6.71981	0.00153425	0.0727251	10.9965	0.000744438	0.0392769	14.351	0.000290952	0.0171317	15.2259	102.321	73.2057	43.8258	161.796	81.1218	0.791629	0.0415402	108.874	1.05669	0.0141357	157.638	1.62219	0.00341225	267.474	3.12639	0.000268115					0.0511575	0.0249658	0.168298	0.0840561	0.0108794	0.00330556	0.0589775	2.99114	0.00155999	0.0357421	9.05676	0.000684138	0.023393
	0.0764023	0.0464983	0.0226903	0.152975	0.00274249	0.122902	6.76801	0.00154338	0.0727571	11.0642	0.000747975	0.0393324	14.4285	0.000291862	0.0171962	15.2942	101.32	72.4895	43.3975	160.214	80.5611	0.790213	0.0412437	108.225	1.05318	0.0140015	156.888	1.61481	0.00336141	266.637	3.10688	0.000259421					0.0516647	0.0252114	0.169972	0.0848914	0.0109837	0.00333	0.0588776	3.02173	0.00156957	0.0356015	9.12008	0.000687407	0.0233405
	0.0771616	0.0469593	0.0229135	0.154497	0.00276142	0.122944	6.81653	0.00155257	0.0727885	11.1324	0.000751528	0.0393872	14.5064	0.000292774	0.0172606	15.3629	100.329	71.7804	42.9733	158.647	80.0043	0.788801	0.0409482	107.58	1.04968	0.0138681	156.141	1.60745	0.00331102	265.803	3.08749	0.000250935					0.052177	0.0254595	0.171663	0.0857351	0.0110891	0.00335461	0.0587775	3.05258	0.00157921	0.0354597	9.18375	0.000690693	0.0232866
	0.0779285	0.047425	0.0231389	0.156034	0.00278048	0.122986	6.86538	0.00156181	0.0728192	11.2009	0.000755099	0.0394414	14.5847	0.00029369	0.017325	15.432	99.3474	71.0781	42.5533	157.095	79.4512	0.787391	0.0406539	106.939	1.04619	0.0137353	155.398	1.60011	0.00326108	264.971	3.06821	0.000242653					0.0526944	0.0257099	0.173372	0.0865872	0.0111954	0.0033794	0.0586772	3.0837	0.00158891	0.0353167	9.24778	0.000693994	0.0232314
	0.0787031	0.0478953	0.0233666	0.157587	0.00279967	0.123028	6.91456	0.00157111	0.0728491	11.2698	0.000758686	0.039495	14.6634	0.000294608	0.0173893	15.5013	98.3755	70.3828	42.1374	155.559	78.902	0.785984	0.0403607	106.301	1.04271	0.0136033	154.659	1.59279	0.00321159	264.141	3.04905	0.000234575					0.053217	0.0259629	0.175097	0.0874479	0.0113027	0.00340438	0.0585766	3.1151	0.00159866	0.0351725	9.31216	0.00069731	0.0231749
	0.0794854	0.0483703	0.0235964	0.159155	0.00281899	0.12307	6.96407	0.00158046	0.0728784	11.3391	0.00076229	0.0395481	14.7425	0.000295529	0.0174535	15.571	97.413	69.6942	41.7255	154.037	78.3566	0.78458	0.0400686	105.667	1.03923	0.0134721	153.923	1.5855	0.00316256	263.315	3.03	0.000226696					0.0537448	0.0262183	0.176839	0.0883172	0.011411	0.00342953	0.0584757	3.14677	0.00160848	0.035027	9.37689	0.000700643	0.023117
	0.0802757	0.04885	0.0238286	0.160739	0.00283844	0.123111	7.01391	0.00158987	0.072907	11.4087	0.000765912	0.0396004	14.822	0.000296452	0.0175176	15.641	96.4599	69.0123	41.3176	152.531	77.815	0.78318	0.0397777	105.037	1.03577	0.0133415	153.191	1.57823	0.00311398	262.49	3.01107	0.000219014					0.0542778	0.0264762	0.178599	0.0891952	0.0115203	0.00345487	0.0583745	3.17872	0.00161835	0.0348804	9.44199	0.000703991	0.0230579
	0.0810738	0.0493346	0.024063	0.162339	0.00285802	0.123152	7.06409	0.00159934	0.0729349	11.4788	0.00076955	0.0396522	14.9019	0.000297379	0.0175817	15.7113	95.5161	68.3371	40.9138	151.039	77.2771	0.781782	0.0394878	104.411	1.03232	0.0132117	152.462	1.57098	0.00306585	261.669	2.99224	0.000211526					0.0548162	0.0267367	0.180377	0.090082	0.0116306	0.00348039	0.058273	3.21094	0.00162829	0.0347325	9.50744	0.000707355	0.0229973
	0.0818799	0.0498239	0.0242997	0.163956	0.00287774	0.123193	7.11461	0.00160885	0.0729621	11.5493	0.000773206	0.0397033	14.9822	0.000298309	0.0176457	15.782	94.5816	67.6684	40.5138	149.561	76.7429	0.780387	0.0391991	103.788	1.02887	0.0130826	151.737	1.56375	0.00301816	260.85	2.97353	0.00020423					0.0553599	0.0269997	0.182173	0.0909777	0.0117419	0.0035061	0.0581713	3.24345	0.00163828	0.0345833	9.57326	0.000710735	0.0229354
	0.0826942	0.0503182	0.0245387	0.165588	0.0028976	0.123233	7.16546	0.00161843	0.0729886	11.6201	0.000776879	0.0397538	15.0629	0.000299241	0.0177096	15.853	93.6561	67.0063	40.1178	148.098	76.2124	0.778996	0.0389114	103.169	1.02544	0.0129543	151.015	1.55654	0.00297093	260.033	2.95492	0.000197123					0.0559091	0.0272653	0.183986	0.0918824	0.0118543	0.003532	0.0580693	3.27624	0.00164834	0.034433	9.63944	0.000714131	0.0228721
	0.0835166	0.0508173	0.0247801	0.167237	0.00291759	0.123274	7.21666	0.00162806	0.0730143	11.6914	0.000780569	0.0398036	15.1441	0.000300177	0.0177734	15.9244	92.7397	66.3507	39.7257	146.65	75.6856	0.777607	0.0386249	102.554	1.02201	0.0128266	150.296	1.54936	0.00292414	259.219	2.93643	0.000190201					0.0564637	0.0275335	0.185818	0.0927962	0.0119677	0.00355809	0.0579671	3.30931	0.00165846	0.0342814	9.70598	0.000717543	0.0228074
	0.0843472	0.0513215	0.0250239	0.168902	0.00293772	0.123314	7.2682	0.00163775	0.0730393	11.763	0.000784277	0.0398528	15.2256	0.000301115	0.0178371	15.9962	91.8322	65.7015	39.3373	145.215	75.1624	0.776221	0.0383395	101.943	1.0186	0.0126997	149.581	1.54219	0.0028778	258.408	2.91804	0.000183463					0.0570239	0.0278043	0.187669	0.0937191	0.0120822	0.00358436	0.0578646	3.34267	0.00166864	0.0341285	9.7729	0.000720972	0.0227413
	0.0851862	0.0518307	0.02527	0.170584	0.00295798	0.123353	7.32008	0.0016475	0.0730637	11.8351	0.000788002	0.0399013	15.3076	0.000302056	0.0179006	16.0682	90.9336	65.0586	38.9528	143.795	74.6428	0.774838	0.0380552	101.335	1.0152	0.0125735	148.869	1.53504	0.00283191	257.599	2.89976	0.000176905					0.0575897	0.0280778	0.189538	0.0946513	0.0121977	0.00361083	0.0577618	3.37631	0.00167888	0.0339744	9.84018	0.000724416	0.0226737
	0.0860336	0.052345	0.0255186	0.172283	0.00297839	0.123393	7.37232	0.0016573	0.0730872	11.9076	0.000791745	0.0399491	15.39	0.000303	0.0179641	16.1407	90.0437	64.4219	38.572	142.388	74.1268	0.773458	0.0377721	100.731	1.0118	0.012448	148.161	1.52791	0.00278646	256.793	2.88159	0.000170525					0.0581611	0.028354	0.191425	0.0955929	0.0123143	0.00363749	0.0576587	3.41025	0.00168918	0.033819	9.90783	0.000727877	0.0226047
	0.0868895	0.0528644	0.0257696	0.173999	0.00299893	0.123432	7.4249	0.00166717	0.0731101	11.9804	0.000795505	0.0399963	15.4729	0.000303947	0.0180275	16.2135	89.1626	63.7915	38.1949	140.995	73.6144	0.772081	0.0374901	100.13	1.00842	0.0123232	147.456	1.5208	0.00274146	255.989	2.86352	0.000164319					0.0587383	0.0286329	0.193332	0.0965439	0.012432	0.00366434	0.0575554	3.44448	0.00169954	0.0336624	9.97586	0.000731354	0.0225343
	0.087754	0.0533891	0.0260231	0.175732	0.00301961	0.123471	7.47784	0.00167709	0.0731322	12.0537	0.000799284	0.0400427	15.5561	0.000304897	0.0180907	16.2867	88.29	63.1672	37.8215	139.616	73.1055	0.770707	0.0372091	99.5329	1.00505	0.0121992	146.754	1.51371	0.0026969	255.188	2.84556	0.000158285					0.0593212	0.0289146	0.195258	0.0975045	0.0125508	0.00369139	0.0574517	3.47901	0.00170997	0.0335044	10.0443	0.000734848	0.0224624
	0.0886272	0.0539189	0.0262791	0.177483	0.00304044	0.12351	7.53113	0.00168707	0.0731535	12.1274	0.00080308	0.0400884	15.6398	0.00030585	0.0181538	16.3603	87.426	62.5491	37.4518	138.25	72.6001	0.769335	0.0369293	98.9394	1.00169	0.0120758	146.056	1.50663	0.00265279	254.389	2.82771	0.00015242					0.0599099	0.029199	0.197204	0.0984747	0.0126706	0.00371864	0.0573478	3.51384	0.00172046	0.0333453	10.113	0.000738359	0.0223891
	0.0895092	0.0544541	0.0265375	0.179252	0.00306141	0.123548	7.58478	0.0016971	0.0731742	12.2015	0.000806894	0.0401335	15.724	0.000306806	0.0182167	16.4343	86.5704	61.9369	37.0856	136.898	72.0983	0.767967	0.0366507	98.3494	0.998335	0.0119532	145.361	1.49958	0.00260912	253.593	2.80996	0.000146721					0.0605046	0.0294862	0.199168	0.0994547	0.0127916	0.00374608	0.0572437	3.54896	0.00173102	0.0331848	10.1822	0.000741886	0.0223143
	0.0904001	0.0549946	0.0267986	0.181038	0.00308252	0.123586	7.63878	0.0017072	0.073194	12.2761	0.000810726	0.0401778	15.8085	0.000307765	0.0182795	16.5086	85.7231	61.3308	36.7231	135.558	71.5998	0.766601	0.0363731	97.7629	0.994996	0.0118313	144.669	1.49254	0.00256589	252.799	2.79231	0.000141185					0.0611051	0.0297762	0.201153	0.100445	0.0129136	0.00377373	0.0571392	3.58438	0.00174164	0.033023	10.2517	0.000745429	0.0222379
	0.0912998	0.0555405	0.0270621	0.182842	0.00310377	0.123624	7.69315	0.00171736	0.0732131	12.351	0.000814576	0.0402213	15.8936	0.000308727	0.0183421	16.5834	84.8841	60.7305	36.364	134.232	71.1049	0.765238	0.0360967	97.18	0.991668	0.0117101	143.981	1.48551	0.00252311	252.008	2.77477	0.000135809					0.0617117	0.030069	0.203158	0.101444	0.0130369	0.00380157	0.0570345	3.62011	0.00175232	0.03286	10.3217	0.00074899	0.0221601
	0.0922087	0.0560919	0.0273283	0.184665	0.00312517	0.123662	7.74788	0.00172758	0.0732315	12.4264	0.000818444	0.0402641	15.9791	0.000309692	0.0184046	16.6585	84.0533	60.1361	36.0085	132.919	70.6133	0.763878	0.0358214	96.6005	0.988352	0.0115896	143.296	1.47851	0.00248076	251.219	2.75732	0.000130592					0.0623243	0.0303648	0.205183	0.102454	0.0131612	0.00382962	0.0569295	3.65615	0.00176307	0.0326957	10.392	0.000752567	0.0220807
	0.0931266	0.0566488	0.0275971	0.186505	0.00314672	0.1237	7.80298	0.00173785	0.073249	12.5022	0.000822331	0.0403062	16.065	0.00031066	0.0184669	16.7341	83.2306	59.5475	35.6565	131.618	70.1251	0.762521	0.0355472	96.0244	0.985047	0.0114699	142.614	1.47152	0.00243886	250.432	2.73998	0.000125528					0.0629431	0.0306634	0.207228	0.103474	0.0132867	0.00385787	0.0568243	3.69249	0.00177388	0.03253	10.4627	0.000756162	0.0219998
	0.0940539	0.0572112	0.0278685	0.188365	0.00316842	0.123737	7.85845	0.00174819	0.0732658	12.5785	0.000826236	0.0403475	16.1514	0.000311631	0.018529	16.81	82.4159	58.9647	35.3078	130.33	69.6403	0.761166	0.0352742	95.4518	0.981754	0.0113508	141.935	1.46454	0.00239739	249.648	2.72274	0.000120617					0.063568	0.030965	0.209294	0.104504	0.0134133	0.00388633	0.0567187	3.72915	0.00178476	0.0323631	10.5337	0.000759773	0.0219174
	0.0949904	0.0577793	0.0281426	0.190243	0.00319026	0.123774	7.91429	0.00175859	0.0732819	12.6551	0.00083016	0.0403881	16.2382	0.000312605	0.018591	16.8864	81.6092	58.3876	34.9626	129.055	69.1589	0.759814	0.0350023	94.8826	0.978472	0.0112325	141.26	1.45758	0.00235636	248.867	2.7056	0.000115854					0.0641993	0.0312695	0.211381	0.105545	0.0135411	0.003915	0.0566129	3.76612	0.00179571	0.0321948	10.6052	0.000763401	0.0218334
	0.0959363	0.0583531	0.0284193	0.19214	0.00321225	0.12381	7.9705	0.00176905	0.0732971	12.7322	0.000834102	0.0404279	16.3255	0.000313582	0.0186527	16.9632	80.8104	57.816	34.6208	127.792	68.6807	0.758465	0.0347315	94.3168	0.975203	0.0111148	140.588	1.45064	0.00231577	248.088	2.68856	0.000111237					0.0648368	0.031577	0.213489	0.106596	0.0136701	0.00394387	0.0565068	3.8034	0.00180672	0.0320252	10.6771	0.000767047	0.0217478
	0.0968918	0.0589326	0.0286988	0.194056	0.00323439	0.123847	8.02708	0.00177958	0.0733116	12.8098	0.000838062	0.0404669	16.4133	0.000314562	0.0187143	17.0405	80.0193	57.2501	34.2823	126.542	68.2059	0.757119	0.0344618	93.7543	0.971946	0.0109979	139.919	1.44371	0.00227561	247.311	2.67161	0.000106764					0.0654807	0.0318876	0.215618	0.107658	0.0138002	0.00397295	0.0564005	3.841	0.0018178	0.0318544	10.7493	0.00077071	0.0216606
	0.0978569	0.0595179	0.0289811	0.195992	0.00325669	0.123883	8.08405	0.00179016	0.0733253	12.8878	0.000842042	0.0405051	16.5016	0.000315545	0.0187757	17.1181	79.236	56.6897	33.947	125.304	67.7344	0.755775	0.0341933	93.1952	0.968701	0.0108817	139.253	1.43679	0.00223589	246.537	2.65476	0.000102431					0.066131	0.0322012	0.217768	0.10873	0.0139316	0.00400224	0.0562938	3.87892	0.00182895	0.0316821	10.822	0.00077439	0.0215718
	0.0988317	0.0601091	0.0292661	0.197947	0.00327913	0.123919	8.14139	0.00180081	0.0733381	12.9662	0.00084604	0.0405425	16.5903	0.000316531	0.0188368	17.1963	78.4603	56.1347	33.6151	124.077	67.2661	0.754434	0.0339259	92.6395	0.965468	0.0107662	138.59	1.42989	0.0021966	245.766	2.63801	9.82354e-05					0.0667879	0.0325178	0.219941	0.109813	0.0140641	0.00403175	0.0561869	3.91717	0.00184016	0.0315086	10.8951	0.000778088	0.0214815
	0.0998163	0.0607062	0.0295539	0.199922	0.00330173	0.123954	8.19912	0.00181152	0.0733502	13.0451	0.000850057	0.0405791	16.6796	0.000317521	0.0188977	17.2748	77.6922	55.5852	33.2864	122.863	66.801	0.753096	0.0336596	92.087	0.962248	0.0106514	137.931	1.423	0.00215775	244.996	2.62136	9.41744e-05					0.0674513	0.0328376	0.222135	0.110907	0.0141979	0.00406147	0.0560797	3.95573	0.00185144	0.0313337	10.9685	0.000781803	0.0213894
	0.100811	0.0613093	0.0298445	0.201916	0.00332449	0.12399	8.25723	0.00182229	0.0733615	13.1244	0.000854092	0.0406148	16.7693	0.000318513	0.0189584	17.3539	76.9316	55.041	32.9609	121.661	66.3392	0.751761	0.0333945	91.5378	0.959041	0.0105373	137.274	1.41613	0.00211933	244.229	2.6048	9.02452e-05					0.0681214	0.0331605	0.224351	0.112012	0.0143329	0.00409141	0.0559722	3.99463	0.00186279	0.0311575	11.0424	0.000785536	0.0212958
	0.101815	0.0619184	0.030138	0.203931	0.0033474	0.124025	8.31573	0.00183313	0.0733719	13.2042	0.000858147	0.0406497	16.8595	0.000319508	0.0190189	17.4333	76.1784	54.5022	32.6386	120.47	65.8805	0.750428	0.0331304	90.9919	0.955846	0.010424	136.621	1.40926	0.00208134	243.465	2.58833	8.64451e-05					0.0687982	0.0334866	0.22659	0.113128	0.0144691	0.00412156	0.0558645	4.03385	0.00187421	0.0309799	11.1167	0.000789287	0.0212005
	0.10283	0.0625336	0.0304343	0.205966	0.00337046	0.124059	8.37462	0.00184403	0.0733816	13.2845	0.000862222	0.0406838	16.9502	0.000320507	0.0190791	17.5133	75.4326	53.9686	32.3194	119.291	65.425	0.749098	0.0328676	90.4493	0.952665	0.0103113	135.971	1.40241	0.00204378	242.703	2.57196	8.27711e-05					0.0694817	0.0338159	0.228852	0.114256	0.0146065	0.00415193	0.0557565	4.07341	0.0018857	0.030801	11.1913	0.000793055	0.0211035
	0.103855	0.0631549	0.0307336	0.208022	0.00339368	0.124094	8.4339	0.00185499	0.0733904	13.3652	0.000866315	0.0407171	17.0414	0.000321508	0.0191391	17.5937	74.6941	53.4402	32.0034	118.124	64.9727	0.74777	0.0326058	89.9098	0.949496	0.0101993	135.324	1.39557	0.00200664	241.943	2.55568	7.92206e-05					0.0701722	0.0341484	0.231136	0.115394	0.0147453	0.00418252	0.0556482	4.1133	0.00189725	0.0306207	11.2664	0.000796841	0.0210048
	0.10489	0.0637825	0.0310358	0.210099	0.00341707	0.124128	8.49358	0.00186602	0.0733984	13.4463	0.000870428	0.0407494	17.1331	0.000322513	0.0191988	17.6746	73.9627	52.9169	31.6904	116.968	64.5235	0.746445	0.0323452	89.3736	0.94634	0.0100881	134.68	1.38874	0.00196994	241.186	2.53949	7.57907e-05					0.0708695	0.0344842	0.233443	0.116545	0.0148852	0.00421334	0.0555396	4.15352	0.00190888	0.0304391	11.3419	0.000800645	0.0209045
	0.105936	0.0644164	0.031341	0.212196	0.00344061	0.124162	8.55366	0.00187712	0.0734056	13.528	0.00087456	0.0407809	17.2253	0.000323521	0.0192582	17.756	73.2385	52.3988	31.3805	115.823	64.0773	0.745123	0.0320857	88.8406	0.943197	0.00997752	134.039	1.38192	0.00193366	240.431	2.5234	7.24786e-05					0.0715738	0.0348233	0.235774	0.117706	0.0150265	0.00424438	0.0554307	4.19409	0.00192058	0.0302561	11.4179	0.000804467	0.0208024
	0.106992	0.0650567	0.0316491	0.214315	0.00346431	0.124196	8.61413	0.00188828	0.0734119	13.6101	0.000878711	0.0408116	17.3181	0.000324532	0.0193174	17.8379	72.5214	51.8857	31.0736	114.689	63.6343	0.743803	0.0318274	88.3108	0.940068	0.00986766	133.401	1.37512	0.00189781	239.678	2.50739	6.92817e-05					0.0722852	0.0351657	0.238128	0.11888	0.015169	0.00427564	0.0553216	4.23499	0.00193235	0.0300717	11.4942	0.000808307	0.0206986
	0.108059	0.0657033	0.0319603	0.216455	0.00348817	0.124229	8.67501	0.00189951	0.0734174	13.6926	0.000882883	0.0408413	17.4113	0.000325546	0.0193762	17.9203	71.8112	51.3777	30.7697	113.567	63.1943	0.742486	0.0315702	87.7841	0.936952	0.00975851	132.766	1.36832	0.00186238	238.928	2.49148	6.61972e-05					0.0730037	0.0355114	0.240506	0.120065	0.0153129	0.00430713	0.0552122	4.27624	0.00194419	0.0298859	11.571	0.000812165	0.0205931
	0.109137	0.0663565	0.0322745	0.218617	0.0035122	0.124263	8.7363	0.0019108	0.073422	13.7757	0.000887073	0.0408701	17.5051	0.000326564	0.0194348	18.0033	71.108	50.8746	30.4688	112.455	62.7574	0.741171	0.0313141	87.2606	0.93385	0.00965006	132.135	1.36154	0.00182738	238.18	2.47565	6.32223e-05					0.0737294	0.0358606	0.242908	0.121263	0.015458	0.00433885	0.0551025	4.31784	0.0019561	0.0296988	11.6482	0.000816042	0.0204858
	0.110225	0.0670162	0.0325919	0.220801	0.00353639	0.124296	8.79799	0.00192216	0.0734258	13.8592	0.000891284	0.0408981	17.5994	0.000327584	0.0194931	18.0867	70.4117	50.3764	30.1708	111.354	62.3234	0.739859	0.0310591	86.7401	0.930761	0.00954231	131.506	1.35476	0.00179279	237.434	2.45991	6.03545e-05					0.0744624	0.0362132	0.245334	0.122472	0.0156045	0.00437079	0.0549925	4.35979	0.00196808	0.0295102	11.7258	0.000819937	0.0203767
	0.111324	0.0676825	0.0329123	0.223007	0.00356074	0.124328	8.86009	0.00193358	0.0734288	13.9433	0.000895515	0.0409251	17.6943	0.000328608	0.0195511	18.1707	69.7221	49.883	29.8757	110.264	61.8925	0.738549	0.0308053	86.2228	0.927685	0.00943526	130.88	1.34799	0.00175863	236.691	2.44426	5.7591e-05					0.0752028	0.0365692	0.247785	0.123694	0.0157523	0.00440297	0.0548822	4.40208	0.00198014	0.0293203	11.8038	0.00082385	0.0202659
	0.112435	0.0683555	0.0332359	0.225235	0.00358527	0.124361	8.92261	0.00194508	0.0734309	14.0278	0.000899765	0.0409511	17.7896	0.000329634	0.0196087	18.2552	69.0393	49.3945	29.5835	109.185	61.4646	0.737242	0.0305527	85.7085	0.924624	0.00932891	130.257	1.34124	0.00172489	235.95	2.42869	5.49293e-05					0.0759505	0.0369288	0.250261	0.124928	0.0159014	0.00443538	0.0547717	4.44473	0.00199227	0.029129	11.8823	0.000827782	0.0201533
	0.113557	0.0690352	0.0335626	0.227486	0.00360995	0.124393	8.98554	0.00195664	0.0734321	14.1127	0.000904036	0.0409763	17.8856	0.000330665	0.019666	18.3403	68.3631	48.9108	29.2942	108.116	61.0396	0.735938	0.0303011	85.1974	0.921576	0.00922325	129.637	1.33449	0.00169156	235.211	2.41321	5.23666e-05					0.0767058	0.0372918	0.252762	0.126174	0.0160519	0.00446803	0.0546609	4.48774	0.00200447	0.0289362	11.9612	0.000831732	0.0200388
	0.11469	0.0697218	0.0338926	0.229759	0.00363481	0.124425	9.04889	0.00196827	0.0734325	14.1982	0.000908326	0.0410004	17.9821	0.000331698	0.019723	18.4259	67.6936	48.4317	29.0076	107.058	60.6175	0.734636	0.0300507	84.6892	0.918541	0.0091183	129.02	1.32775	0.00165865	234.475	2.39782	4.99004e-05					0.0774687	0.0376585	0.255288	0.127433	0.0162037	0.00450091	0.0545498	4.5311	0.00201675	0.0287421	12.0405	0.000835701	0.0199226
	0.115835	0.0704153	0.0342258	0.232056	0.00365984	0.124456	9.11266	0.00197997	0.0734319	14.2842	0.000912637	0.0410237	18.0791	0.000332734	0.0197796	18.512	67.0305	47.9574	28.7239	106.01	60.1984	0.733336	0.0298015	84.1841	0.915521	0.00901404	128.406	1.32102	0.00162616	233.741	2.3825	4.75281e-05					0.0782392	0.0380287	0.25784	0.128705	0.0163569	0.00453403	0.0544384	4.57483	0.0020291	0.0285465	12.1203	0.000839689	0.0198045
	0.116991	0.0711157	0.0345623	0.234376	0.00368503	0.124488	9.17686	0.00199173	0.0734305	14.3707	0.000916968	0.0410459	18.1767	0.000333774	0.0198358	18.5988	66.374	47.4876	28.4429	104.972	59.7821	0.732039	0.0295533	83.682	0.912515	0.00891047	127.795	1.31429	0.00159407	233.009	2.36727	4.52472e-05					0.0790174	0.0384025	0.260418	0.12999	0.0165115	0.00456739	0.0543267	4.61892	0.00204152	0.0283496	12.2006	0.000843696	0.0196846
	0.118159	0.0718232	0.0349021	0.236719	0.0037104	0.124519	9.24148	0.00200357	0.0734283	14.4577	0.00092132	0.0410672	18.2749	0.000334817	0.0198917	18.6861	65.7239	47.0225	28.1647	103.944	59.3687	0.730745	0.0293063	83.1829	0.909522	0.00880761	127.187	1.30758	0.0015624	232.28	2.35213	4.30552e-05					0.0798035	0.0387801	0.263021	0.131287	0.0166675	0.00460099	0.0542148	4.66338	0.00205402	0.0281512	12.2812	0.000847722	0.0195628
	0.119338	0.0725377	0.0352452	0.239087	0.00373595	0.12455	9.30654	0.00201548	0.0734251	14.5452	0.000925692	0.0410874	18.3736	0.000335863	0.0199472	18.774	65.0801	46.5619	27.8892	102.926	58.9582	0.729453	0.0290605	82.6867	0.906544	0.00870543	126.581	1.30087	0.00153114	231.553	2.33706	4.09495e-05					0.0805975	0.0391613	0.265652	0.132598	0.0168249	0.00463483	0.0541026	4.70821	0.0020666	0.0279513	12.3623	0.000851766	0.0194391
	0.12053	0.0732595	0.0355916	0.241478	0.00376166	0.12458	9.37202	0.00202745	0.073421	14.6332	0.000930085	0.0411067	18.473	0.000336912	0.0200024	18.8626	64.4425	46.1058	27.6164	101.919	58.5505	0.728163	0.0288158	82.1935	0.90358	0.00860395	125.979	1.29418	0.00150029	230.828	2.32207	3.89279e-05					0.0813994	0.0395462	0.268309	0.133922	0.0169837	0.00466892	0.0539901	4.75341	0.00207925	0.02775	12.4439	0.00085583	0.0193135
	0.121733	0.0739885	0.0359415	0.243893	0.00378755	0.124611	9.43795	0.0020395	0.0734161	14.7217	0.000934499	0.0411249	18.5729	0.000337965	0.0200571	18.9517	63.8113	45.6541	27.3462	100.921	58.1456	0.726876	0.0285722	81.7033	0.900629	0.00850316	125.379	1.28748	0.00146985	230.105	2.30717	3.69877e-05					0.0822094	0.039935	0.270992	0.135259	0.0171439	0.00470325	0.0538773	4.79898	0.00209198	0.0275473	12.5259	0.000859913	0.019186
	0.122949	0.0747248	0.0362948	0.246333	0.00381362	0.124641	9.50431	0.00205162	0.0734102	14.8108	0.000938933	0.0411422	18.6734	0.000339021	0.0201114	19.0414	63.1861	45.2069	27.0787	99.9325	57.7435	0.725591	0.0283297	81.2159	0.897693	0.00840307	124.783	1.2808	0.00143981	229.385	2.29234	3.51267e-05					0.0830275	0.0403275	0.273703	0.13661	0.0173056	0.00473783	0.0537642	4.84493	0.00210478	0.0273432	12.6084	0.000864016	0.0190566
	0.124177	0.0754685	0.0366516	0.248798	0.00383986	0.12467	9.57111	0.00206381	0.0734034	14.9003	0.000943388	0.0411584	18.7745	0.00034008	0.0201653	19.1318	62.5671	44.764	26.8138	98.9539	57.3442	0.724308	0.0280884	80.7315	0.894771	0.00830366	124.189	1.27413	0.00141018	228.667	2.27759	3.33424e-05					0.0838539	0.040724	0.276442	0.137975	0.0174687	0.00477267	0.0536509	4.89126	0.00211767	0.0271375	12.6913	0.000868137	0.0189253
	0.125418	0.0762197	0.0370118	0.251288	0.00386629	0.1247	9.63835	0.00207607	0.0733957	14.9904	0.000947865	0.0411735	18.8762	0.000341143	0.0202187	19.2228	61.9541	44.3255	26.5515	97.985	56.9477	0.723028	0.0278483	80.25	0.891863	0.00820495	123.598	1.26746	0.00138095	227.951	2.26291	3.16327e-05					0.0846886	0.0411242	0.279209	0.139353	0.0176333	0.00480775	0.0535373	4.93797	0.00213063	0.0269305	12.7747	0.000872278	0.018792
	0.126671	0.0769785	0.0373756	0.253803	0.00389289	0.124729	9.70605	0.0020884	0.0733871	15.0811	0.000952362	0.0411876	18.9785	0.000342209	0.0202718	19.3145	61.3471	43.8912	26.2917	97.0254	56.5539	0.721751	0.0276092	79.7713	0.888969	0.00810693	123.009	1.2608	0.00135212	227.237	2.24831	2.9995e-05					0.0855316	0.0415285	0.282003	0.140745	0.0177993	0.00484308	0.0534233	4.98507	0.00214366	0.0267219	12.8586	0.000876439	0.0186567
	0.127937	0.0777449	0.037743	0.256343	0.00391968	0.124758	9.77419	0.00210081	0.0733776	15.1722	0.000956881	0.0412006	19.0814	0.000343278	0.0203243	19.4068	60.746	43.4611	26.0345	96.0753	56.1628	0.720475	0.0273713	79.2954	0.886089	0.00800959	122.424	1.25415	0.00132369	226.526	2.23379	2.84273e-05					0.0863832	0.0419367	0.284826	0.142152	0.0179669	0.00487867	0.0533091	5.03256	0.00215678	0.0265119	12.9429	0.00088062	0.0185195
	0.129215	0.078519	0.038114	0.25891	0.00394664	0.124787	9.84279	0.00211329	0.0733671	15.264	0.00096142	0.0412125	19.185	0.00034435	0.0203764	19.4998	60.1508	43.0353	25.7798	95.1344	55.7744	0.719202	0.0271346	78.8224	0.883223	0.00791294	121.841	1.24751	0.00129565	225.817	2.21933	2.69273e-05					0.0872433	0.0423488	0.287678	0.143573	0.0181359	0.00491452	0.0531947	5.08043	0.00216998	0.0263004	13.0277	0.00088482	0.0183802
	0.130507	0.0793008	0.0384886	0.261502	0.00397379	0.124815	9.91184	0.00212584	0.0733557	15.3562	0.000965982	0.0412234	19.2892	0.000345426	0.0204281	19.5935	59.5614	42.6136	25.5275	94.2027	55.3887	0.717932	0.026899	78.3523	0.880371	0.00781698	121.261	1.24087	0.00126802	225.11	2.20495	2.54928e-05					0.088112	0.0427651	0.290558	0.145008	0.0183064	0.00495063	0.0530799	5.12871	0.00218326	0.0260875	13.113	0.00088904	0.018239
	0.131812	0.0800906	0.0388669	0.264121	0.00400113	0.124843	9.98135	0.00213846	0.0733433	15.449	0.000970565	0.0412331	19.394	0.000346505	0.0204792	19.6879	58.9778	42.196	25.2778	93.28	55.0056	0.716664	0.0266645	77.8849	0.877534	0.00772171	120.684	1.23424	0.00124077	224.405	2.19065	2.41217e-05					0.0889895	0.0431854	0.293468	0.146457	0.0184785	0.00498699	0.0529648	5.17737	0.00219661	0.025873	13.1988	0.00089328	0.0180957
	0.133129	0.0808883	0.0392488	0.266767	0.00402865	0.124871	10.0513	0.00215116	0.07333	15.5424	0.000975169	0.0412418	19.4995	0.000347588	0.0205299	19.783	58.3998	41.7825	25.0304	92.3664	54.6252	0.715398	0.0264311	77.4203	0.87471	0.00762712	120.11	1.22763	0.00121392	223.703	2.17641	2.28119e-05					0.0898759	0.0436098	0.296408	0.147922	0.0186521	0.00502362	0.0528495	5.22644	0.00221005	0.0256571	13.285	0.00089754	0.0179504
	0.134461	0.081694	0.0396346	0.269439	0.00405636	0.124899	10.1218	0.00216394	0.0733158	15.6363	0.000979795	0.0412493	19.6056	0.000348674	0.02058	19.8788	57.8275	41.3731	24.7855	91.4617	54.2475	0.714134	0.0261989	76.9585	0.871901	0.00753321	119.538	1.22102	0.00118745	223.002	2.16224	2.15613e-05					0.0907711	0.0440384	0.299377	0.149401	0.0188273	0.00506051	0.0527339	5.27591	0.00222357	0.0254396	13.3717	0.00090182	0.017803
	0.135806	0.0825079	0.0400241	0.272139	0.00408425	0.124926	10.1927	0.00217679	0.0733006	15.7307	0.000984443	0.0412556	19.7124	0.000349763	0.0206296	19.9753	57.2608	40.9676	24.543	90.5659	53.8723	0.712873	0.0259678	76.4994	0.869105	0.00743999	118.969	1.21442	0.00116138	222.304	2.14814	2.03678e-05					0.0916754	0.0444712	0.302377	0.150895	0.019004	0.00509767	0.052618	5.32578	0.00223717	0.0252207	13.4589	0.00090612	0.0176536
	0.137164	0.0833299	0.0404174	0.274866	0.00411234	0.124954	10.2641	0.00218972	0.0732844	15.8258	0.000989113	0.0412609	19.8199	0.000350856	0.0206787	20.0725	56.6996	40.5661	24.3028	89.6788	53.4997	0.711614	0.0257379	76.043	0.866323	0.00734745	118.403	1.20782	0.00113569	221.608	2.1341	1.92296e-05					0.0925888	0.0449083	0.305407	0.152404	0.0191822	0.0051351	0.0525018	5.37606	0.00225085	0.0250002	13.5466	0.000910441	0.0175021
	0.138536	0.0841603	0.0408146	0.277621	0.00414062	0.12498	10.3359	0.00220272	0.0732673	15.9214	0.000993805	0.0412649	19.928	0.000351952	0.0207272	20.1706	56.1438	40.1685	24.065	88.8003	53.1297	0.710357	0.0255091	75.5894	0.863556	0.0072556	117.839	1.20124	0.00111038	220.914	2.12013	1.81446e-05					0.0935114	0.0453496	0.308468	0.153929	0.0193621	0.00517279	0.0523853	5.42675	0.00226461	0.0247782	13.6348	0.000914782	0.0173484
	0.139922	0.084999	0.0412157	0.280404	0.00416909	0.125007	10.4082	0.0022158	0.0732492	16.0176	0.000998518	0.0412678	20.0368	0.000353051	0.0207752	20.2694	55.5936	39.7748	23.8295	87.9304	52.7623	0.709102	0.0252814	75.1385	0.860802	0.00716443	117.278	1.19467	0.00108546	220.223	2.10623	1.71109e-05					0.0944433	0.0457953	0.31156	0.155469	0.0195435	0.00521075	0.0522686	5.47785	0.00227846	0.0245548	13.7235	0.000919144	0.0171927
	0.141323	0.0858461	0.0416208	0.283216	0.00419775	0.125033	10.4811	0.00222895	0.0732301	16.1143	0.00100325	0.0412695	20.1463	0.000354154	0.0208226	20.3689	55.0486	39.385	23.5963	87.069	52.3974	0.70785	0.0250549	74.6902	0.858062	0.00707393	116.72	1.18811	0.00106091	219.533	2.09238	1.61267e-05					0.0953846	0.0462453	0.314684	0.157025	0.0197266	0.00524899	0.0521515	5.52937	0.00229239	0.0243297	13.8127	0.000923526	0.0170348
	0.142737	0.0867018	0.0420298	0.286056	0.00422661	0.125059	10.5544	0.00224219	0.0732101	16.2117	0.00100801	0.04127	20.2565	0.000355261	0.0208695	20.4693	54.509	38.9989	23.3654	86.216	52.035	0.7066	0.0248295	74.2447	0.855336	0.00698412	116.165	1.18157	0.00103674	218.846	2.0786	1.51901e-05					0.0963353	0.0466997	0.31784	0.158597	0.0199112	0.00528751	0.0520342	5.58131	0.0023064	0.0241032	13.9024	0.000927929	0.0168748
	0.144166	0.0875661	0.0424428	0.288925	0.00425566	0.125085	10.6281	0.0022555	0.073189	16.3096	0.00101279	0.0412693	20.3674	0.00035637	0.0209157	20.5704	53.9747	38.6166	23.1367	85.3714	51.6751	0.705353	0.0246053	73.8017	0.852623	0.00689498	115.612	1.17503	0.00101295	218.161	2.06488	1.42993e-05					0.0972957	0.0471586	0.321028	0.160184	0.0200975	0.0053263	0.0519166	5.63367	0.0023205	0.0238751	13.9926	0.000932352	0.0167126
	0.145609	0.0884392	0.0428598	0.291823	0.00428491	0.125111	10.7024	0.00226889	0.073167	16.4082	0.0010176	0.0412674	20.479	0.000357484	0.0209613	20.6724	53.4456	38.238	22.9103	84.5349	51.3177	0.704107	0.0243822	73.3615	0.849924	0.00680652	115.061	1.16851	0.000989533	217.478	2.05122	1.34527e-05					0.0982657	0.047622	0.324248	0.161788	0.0202854	0.00536536	0.0517987	5.68646	0.00233469	0.0236455	14.0833	0.000936797	0.0165483
	0.147067	0.089321	0.043281	0.294751	0.00431436	0.125136	10.7772	0.00228236	0.0731439	16.5073	0.00102242	0.0412643	20.5913	0.0003586	0.0210063	20.7752	52.9216	37.8632	22.686	83.7067	50.9627	0.702864	0.0241602	72.9238	0.847239	0.00671874	114.514	1.162	0.000966485	216.797	2.03762	1.26485e-05					0.0992456	0.04809	0.327501	0.163408	0.020475	0.00540471	0.0516805	5.73968	0.00234896	0.0234143	14.1745	0.000941262	0.0163817
	0.14854	0.0902118	0.0437062	0.297709	0.00434401	0.125161	10.8525	0.0022959	0.0731199	16.607	0.00102727	0.0412599	20.7044	0.00035972	0.0210507	20.8789	52.4028	37.492	22.464	82.8865	50.6103	0.701623	0.0239393	72.4887	0.844567	0.00663164	113.969	1.1555	0.000943805	216.118	2.02407	1.1885e-05					0.100235	0.0485625	0.330788	0.165045	0.0206663	0.00544435	0.051562	5.79332	0.00236331	0.0231816	14.2663	0.000945749	0.0162129
	0.150028	0.0911115	0.0441357	0.300697	0.00437387	0.125186	10.9282	0.00230953	0.0730948	16.7074	0.00103214	0.0412543	20.8182	0.000360844	0.0210944	20.9834	51.889	37.1244	22.2441	82.0744	50.2602	0.700384	0.0237196	72.0563	0.841909	0.00654521	113.426	1.14902	0.000921492	215.442	2.01058	1.11606e-05					0.101235	0.0490397	0.334108	0.166698	0.0208592	0.00548426	0.0514433	5.8474	0.00237775	0.0229473	14.3586	0.000950256	0.016042
	0.151531	0.0920203	0.0445693	0.303716	0.00440392	0.12521	11.0045	0.00232324	0.0730688	16.8084	0.00103704	0.0412474	20.9328	0.000361971	0.0211375	21.0888	51.3802	36.7604	22.0264	81.2701	49.9126	0.699147	0.023501	71.6264	0.839264	0.00645945	112.886	1.14256	0.000899543	214.767	1.99714	1.04738e-05					0.102245	0.0495215	0.337462	0.168368	0.0210538	0.00552446	0.0513242	5.90192	0.00239228	0.0227114	14.4514	0.000954785	0.0158687
	0.153049	0.0929383	0.0450072	0.306765	0.00443418	0.125234	11.0813	0.00233703	0.0730417	16.9099	0.00104196	0.0412392	21.0481	0.000363102	0.0211799	21.1951	50.8764	36.3999	21.8108	80.4737	49.5673	0.697912	0.0232836	71.1991	0.836632	0.00637437	112.349	1.13611	0.000877955	214.095	1.98376	9.82293e-06					0.103265	0.050008	0.34085	0.170055	0.0212502	0.00556496	0.0512049	5.95688	0.0024069	0.022474	14.5447	0.000959336	0.0156933
	0.154583	0.0938656	0.0454494	0.309846	0.00446464	0.125258	11.1586	0.00235089	0.0730136	17.0121	0.0010469	0.0412298	21.1641	0.000364236	0.0212216	21.3023	50.3775	36.043	21.5973	79.6851	49.2245	0.69668	0.0230673	70.7743	0.834013	0.00628996	111.814	1.12968	0.000856726	213.425	1.97042	9.20659e-06					0.104295	0.0504994	0.344273	0.171759	0.0214482	0.00560574	0.0510853	6.01228	0.0024216	0.0222349	14.6386	0.000963907	0.0155155
	0.156133	0.0948022	0.045896	0.312958	0.00449531	0.125282	11.2364	0.00236484	0.0729844	17.115	0.00105186	0.041219	21.281	0.000365374	0.0212626	21.4104	49.8835	35.6896	21.3859	78.9042	48.884	0.69545	0.0228521	70.352	0.831408	0.00620622	111.282	1.12327	0.000835854	212.756	1.95714	8.6233e-06					0.105336	0.0509955	0.347731	0.173481	0.021648	0.00564681	0.0509654	6.06813	0.0024364	0.0219944	14.733	0.000968501	0.0153355
	0.157698	0.0957484	0.0463469	0.316102	0.00452619	0.125305	11.3148	0.00237888	0.0729542	17.2185	0.00105685	0.0412069	21.3986	0.000366515	0.0213029	21.5194	49.3943	35.3396	21.1765	78.1309	48.5459	0.694222	0.0226381	69.9323	0.828815	0.00612316	110.752	1.11688	0.000815337	212.09	1.9439	8.07163e-06					0.106387	0.0514965	0.351225	0.17522	0.0218495	0.00568818	0.0508452	6.12442	0.00245128	0.0217522	14.8279	0.000973116	0.0151531
	0.159279	0.096704	0.0468022	0.319278	0.00455728	0.125329	11.3936	0.00239299	0.072923	17.3226	0.00106186	0.0411935	21.517	0.00036766	0.0213425	21.6294	48.9099	34.993	20.9692	77.3651	48.2101	0.692996	0.0224252	69.5151	0.826236	0.00604076	110.225	1.1105	0.00079517	211.426	1.9307	7.55022e-06					0.107449	0.0520025	0.354754	0.176977	0.0220528	0.00572984	0.0507247	6.18117	0.00246625	0.0215084	14.9235	0.000977753	0.0149685
	0.160876	0.0976694	0.047262	0.322487	0.00458858	0.125352	11.473	0.00240719	0.0728907	17.4274	0.00106689	0.0411787	21.6363	0.000368808	0.0213813	21.7404	48.4302	34.6498	20.7639	76.6069	47.8766	0.691772	0.0222134	69.1003	0.823669	0.00595903	109.7	1.10415	0.000775353	210.764	1.91755	7.05773e-06					0.108522	0.0525133	0.358319	0.178751	0.0222578	0.00577181	0.0506039	6.23838	0.00248131	0.021263	15.0195	0.000982411	0.0147815
	0.16249	0.0986445	0.0477263	0.325729	0.00462009	0.125374	11.5529	0.00242147	0.0728574	17.5328	0.00107195	0.0411626	21.7563	0.00036996	0.0214193	21.8524	47.9552	34.3099	20.5606	75.856	47.5454	0.69055	0.0220027	68.688	0.821115	0.00587797	109.178	1.09783	0.000755883	210.104	1.90444	6.59287e-06					0.109605	0.0530292	0.361921	0.180544	0.0224646	0.00581407	0.0504828	6.29604	0.00249646	0.021016	15.1161	0.000987092	0.0145922
	0.16412	0.0996295	0.0481952	0.329003	0.00465181	0.125397	11.6334	0.00243583	0.072823	17.6389	0.00107703	0.0411452	21.8772	0.000371116	0.0214566	21.9653	47.4848	33.9734	20.3593	75.1124	47.2166	0.68933	0.0217932	68.2782	0.818574	0.00579757	108.658	1.09152	0.000736756	209.447	1.89138	6.15439e-06					0.110699	0.0535502	0.365559	0.182355	0.0226732	0.00585663	0.0503615	6.35417	0.0025117	0.0207674	15.2133	0.000991795	0.0144005
	0.165767	0.100624	0.0486686	0.332312	0.00468375	0.125419	11.7144	0.00245028	0.0727876	17.7456	0.00108214	0.0411263	21.9988	0.000372275	0.0214931	22.0793	47.019	33.6402	20.16	74.3761	46.8899	0.688113	0.0215849	67.8708	0.816046	0.00571784	108.141	1.08524	0.00071797	208.791	1.87835	5.74106e-06					0.111805	0.0540762	0.369235	0.184185	0.0228836	0.0058995	0.0502399	6.41276	0.00252704	0.0205172	15.3111	0.000996519	0.0142064
	0.16743	0.101629	0.0491467	0.335654	0.00471591	0.125441	11.7959	0.00246482	0.072751	17.853	0.00108727	0.0411061	22.1214	0.000373437	0.0215288	22.1944	46.5578	33.3102	19.9626	73.647	46.5656	0.686897	0.0213776	67.4658	0.813529	0.00563878	107.626	1.07899	0.000699523	208.137	1.86535	5.35173e-06					0.112922	0.0546074	0.372949	0.186034	0.0230959	0.00594268	0.0501179	6.47182	0.00254246	0.0202653	15.4094	0.00100127	0.0140099
	0.169111	0.102645	0.0496295	0.339031	0.00474828	0.125462	11.878	0.00247944	0.0727134	17.9611	0.00109242	0.0410845	22.2448	0.000374604	0.0215637	22.3104	46.1011	32.9834	19.7671	72.9251	46.2435	0.685684	0.0211715	67.0633	0.811025	0.00556038	107.114	1.07277	0.000681411	207.485	1.8524	4.98524e-06					0.11405	0.0551438	0.376701	0.187901	0.02331	0.00598617	0.0499957	6.53136	0.00255798	0.0200118	15.5083	0.00100604	0.013811
	0.170808	0.10367	0.050117	0.342442	0.00478088	0.125484	11.9606	0.00249414	0.0726748	18.0699	0.0010976	0.0410614	22.369	0.000375774	0.0215977	22.4276	45.6488	32.6598	19.5736	72.2101	45.9236	0.684473	0.0209665	66.6631	0.808534	0.00548264	106.604	1.06657	0.000663632	206.836	1.83947	4.64051e-06					0.115189	0.0556855	0.380491	0.189787	0.0235259	0.00602996	0.0498732	6.59136	0.0025736	0.0197567	15.6078	0.00101083	0.0136097
	0.172524	0.104706	0.0506092	0.345888	0.00481369	0.125505	12.0438	0.00250893	0.072635	18.1794	0.0011028	0.0410369	22.4942	0.000376947	0.0216309	22.5459	45.2009	32.3394	19.3819	71.5022	45.6059	0.683263	0.0207626	66.2654	0.806054	0.00540556	106.096	1.0604	0.000646184	206.188	1.82658	4.31648e-06					0.11634	0.0562325	0.38432	0.191693	0.0237436	0.00607407	0.0497504	6.65185	0.0025893	0.0194999	15.7078	0.00101564	0.0134059
	0.174256	0.105752	0.0511063	0.34937	0.00484673	0.125525	12.1275	0.00252381	0.0725941	18.2895	0.00110803	0.041011	22.6202	0.000378124	0.0216632	22.6652	44.7574	32.0221	19.1921	70.8011	45.2904	0.682056	0.0205599	65.87	0.803587	0.00532914	105.591	1.05427	0.000629062	205.543	1.81371	4.01212e-06					0.117503	0.0567848	0.388189	0.193618	0.0239633	0.00611849	0.0496273	6.71282	0.0026051	0.0192415	15.8085	0.00102048	0.0131997
	0.176006	0.106809	0.0516083	0.352887	0.00487999	0.125546	12.2118	0.00253878	0.0725522	18.4004	0.00111328	0.0409836	22.7471	0.000379305	0.0216946	22.7857	44.3183	31.7079	19.0041	70.1069	44.9771	0.680851	0.0203583	65.4769	0.801131	0.00525339	105.088	1.04816	0.000612265	204.899	1.80087	3.72645e-06					0.118677	0.0573426	0.392097	0.195563	0.0241848	0.00616323	0.0495039	6.77428	0.002621	0.0189815	15.9097	0.00102534	0.012991
	0.177775	0.107877	0.0521152	0.356441	0.00491347	0.125566	12.2967	0.00255383	0.0725091	18.512	0.00111856	0.0409548	22.8749	0.00038049	0.0217252	22.9074	43.8834	31.3968	18.818	69.4195	44.6659	0.679648	0.0201578	65.0862	0.798688	0.00517829	104.588	1.04209	0.00059579	204.258	1.78806	3.45852e-06					0.119863	0.0579058	0.396046	0.197528	0.0244083	0.00620829	0.0493803	6.83622	0.00263699	0.0187197	16.0116	0.00103022	0.0127798
	0.179561	0.108955	0.0526271	0.360031	0.00494718	0.125586	12.3821	0.00256897	0.072465	18.6243	0.00112386	0.0409245	23.0037	0.000381678	0.0217548	23.0302	43.4528	31.0887	18.6337	68.7387	44.3569	0.678447	0.0199585	64.6978	0.796256	0.00510384	104.09	1.03606	0.000579633	203.618	1.77526	3.20741e-06					0.121062	0.0584745	0.400035	0.199512	0.0246336	0.00625368	0.0492563	6.89866	0.00265307	0.0184563	16.1141	0.00103513	0.0125661
	0.181366	0.110045	0.053144	0.363658	0.00498112	0.125606	12.4681	0.0025842	0.0724197	18.7373	0.00112919	0.0408926	23.1334	0.00038287	0.0217834	23.1542	43.0263	30.7836	18.4512	68.0647	44.05	0.677247	0.0197603	64.3118	0.793835	0.00503006	103.595	1.03006	0.000563791	202.981	1.76249	2.97225e-06					0.122272	0.0590488	0.404065	0.201518	0.0248609	0.00629938	0.0491321	6.96159	0.00266926	0.0181912	16.2171	0.00104006	0.0123499
	0.183189	0.111145	0.0536659	0.367323	0.00501529	0.125626	12.5547	0.00259952	0.0723733	18.8511	0.00113454	0.0408593	23.264	0.000384066	0.0218112	23.2795	42.6041	30.4814	18.2705	67.3972	43.7453	0.67605	0.0195632	63.928	0.791427	0.00495693	103.101	1.02409	0.000548262	202.345	1.74974	2.7522e-06					0.123495	0.0596288	0.408136	0.203543	0.0250901	0.00634541	0.0490075	7.02502	0.00268554	0.0179245	16.3208	0.00104501	0.0121312
	0.185031	0.112257	0.054193	0.371025	0.00504969	0.125645	12.6419	0.00261493	0.0723258	18.9656	0.00113991	0.0408245	23.3956	0.000385265	0.0218379	23.406	42.1859	30.1823	18.0916	66.7362	43.4426	0.674855	0.0193672	63.5465	0.789029	0.00488445	102.61	1.01816	0.000533043	201.711	1.737	2.54643e-06					0.12473	0.0602144	0.41225	0.20559	0.0253212	0.00639177	0.0488827	7.08895	0.00270191	0.017656	16.4252	0.00104998	0.0119098
	0.186892	0.11338	0.0547252	0.374765	0.00508433	0.125664	12.7297	0.00263043	0.0722771	19.0808	0.00114532	0.0407881	23.5281	0.000386468	0.0218637	23.5337	41.7719	29.886	17.9143	66.0816	43.1421	0.673662	0.0191724	63.1673	0.786643	0.00481263	102.122	1.01228	0.00051813	201.08	1.72427	2.35419e-06					0.125978	0.0608058	0.416406	0.207657	0.0255543	0.00643846	0.0487576	7.15339	0.00271839	0.0173859	16.5301	0.00105498	0.011686
	0.188772	0.114515	0.0552626	0.378544	0.0051192	0.125683	12.818	0.00264602	0.0722273	19.1968	0.00115074	0.0407502	23.6617	0.000387675	0.0218885	23.6627	41.3618	29.5927	17.7389	65.4335	42.8436	0.672471	0.0189786	62.7904	0.784268	0.00474145	101.636	1.00643	0.00050352	200.45	1.71156	2.17471e-06					0.127238	0.0614029	0.420605	0.209746	0.0257894	0.00648548	0.0486322	7.21834	0.00273497	0.017114	16.6357	0.00106001	0.0114595
	0.190671	0.11566	0.0558053	0.382362	0.0051543	0.125701	12.907	0.00266171	0.0721764	19.3135	0.0011562	0.0407107	23.7962	0.000388886	0.0219122	23.793	40.9558	29.3022	17.5651	64.7917	42.5472	0.671282	0.018786	62.4157	0.781904	0.00467093	101.152	1.00062	0.00048921	199.823	1.69885	2.00729e-06					0.128512	0.0620059	0.424847	0.211856	0.0260265	0.00653283	0.0485065	7.28381	0.00275164	0.0168405	16.7419	0.00106505	0.0112304
	0.192589	0.116818	0.0563534	0.386219	0.00518964	0.12572	12.9965	0.00267748	0.0721243	19.431	0.00116167	0.0406696	23.9317	0.0003901	0.021935	23.9247	40.5538	29.0145	17.393	64.1561	42.2528	0.670094	0.0185946	62.0432	0.779551	0.00460106	100.67	0.994856	0.000475198	199.197	1.68615	1.85124e-06					0.129798	0.0626148	0.429133	0.213988	0.0262656	0.00658053	0.0483805	7.34979	0.00276841	0.0165652	16.8488	0.00107012	0.0109987
	0.194528	0.117987	0.0569067	0.390116	0.00522522	0.125738	13.0867	0.00269335	0.0720711	19.5493	0.00116718	0.0406269	24.0683	0.000391318	0.0219566	24.0577	40.1556	28.7297	17.2226	63.5268	41.9605	0.668909	0.0184042	61.6729	0.777209	0.00453183	100.191	0.989134	0.000461479	198.573	1.67346	1.7059e-06					0.131097	0.0632297	0.433463	0.216142	0.0265067	0.00662856	0.0482542	7.41629	0.00278529	0.0162882	16.9563	0.00107522	0.0107644
	0.196486	0.119169	0.0574656	0.394054	0.00526104	0.125756	13.1774	0.00270931	0.0720167	19.6684	0.00117271	0.0405827	24.2059	0.00039254	0.0219772	24.1921	39.7614	28.4476	17.0539	62.9035	41.6702	0.667726	0.018215	61.3049	0.774878	0.00446325	99.7139	0.983455	0.000448051	197.952	1.66076	1.57067e-06					0.13241	0.0638506	0.437838	0.218318	0.0267499	0.00667693	0.0481276	7.48331	0.00280226	0.0160095	17.0645	0.00108033	0.0105274
	0.198464	0.120362	0.0580298	0.398032	0.0052971	0.125773	13.2688	0.00272536	0.0719611	19.7882	0.00117826	0.0405368	24.3445	0.000393766	0.0219967	24.3279	39.371	28.1683	16.8868	62.2864	41.3818	0.666544	0.0180269	60.939	0.772557	0.00439532	99.2391	0.97782	0.00043491	197.332	1.64807	1.44493e-06					0.133735	0.0644776	0.442258	0.220516	0.026995	0.00672565	0.0480007	7.55087	0.00281934	0.0157291	17.1733	0.00108548	0.0102877
	0.200463	0.121567	0.0585997	0.402051	0.00533341	0.12579	13.3608	0.00274151	0.0719044	19.9089	0.00118385	0.0404893	24.4843	0.000394995	0.0220151	24.4651	38.9844	27.8917	16.7213	61.6753	41.0955	0.665365	0.0178399	60.5753	0.770247	0.00432803	98.7666	0.972231	0.000422054	196.714	1.63537	1.32812e-06					0.135075	0.0651107	0.446723	0.222737	0.0272423	0.00677471	0.0478736	7.61895	0.00283652	0.0154469	17.2828	0.00109064	0.0100454
	0.202483	0.122785	0.0591751	0.406112	0.00536996	0.125807	13.4534	0.00275775	0.0718465	20.0303	0.00118945	0.0404401	24.6251	0.000396229	0.0220323	24.6037	38.6016	27.6178	16.5575	61.0702	40.8112	0.664187	0.017654	60.2138	0.767947	0.00426138	98.2963	0.966687	0.000409478	196.098	1.62267	1.2197e-06					0.136428	0.0657501	0.451235	0.224981	0.0274916	0.00682412	0.0477461	7.68757	0.0028538	0.015163	17.393	0.00109583	0.00980036
	0.204523	0.124015	0.0597561	0.410214	0.00540675	0.125824	13.5467	0.00277409	0.0717874	20.1526	0.00119509	0.0403893	24.767	0.000397466	0.0220484	24.7439	38.2225	27.3466	16.3953	60.4709	40.5288	0.663011	0.0174692	59.8545	0.765657	0.00419538	97.8283	0.96119	0.00039718	195.484	1.60996	1.11915e-06					0.137795	0.0663957	0.455794	0.227247	0.027743	0.00687388	0.0476183	7.75673	0.00287119	0.0148773	17.5039	0.00110105	0.0095526
	0.206584	0.125258	0.0603428	0.414359	0.0054438	0.125841	13.6406	0.00279052	0.0717271	20.2757	0.00120075	0.0403368	24.91	0.000398707	0.0220634	24.8855	37.8471	27.078	16.2346	59.8776	40.2484	0.661838	0.0172856	59.4972	0.763378	0.00413001	97.3625	0.95574	0.000385156	194.872	1.59725	1.02599e-06					0.139175	0.0670476	0.460399	0.229538	0.0279965	0.006924	0.0474903	7.82644	0.00288868	0.0145899	17.6155	0.00110628	0.00930211
	0.208666	0.126513	0.0609353	0.418547	0.0054811	0.125857	13.7351	0.00280705	0.0716656	20.3996	0.00120644	0.0402827	25.0541	0.000399952	0.0220771	25.0287	37.4754	26.812	16.0755	59.29	39.9699	0.660666	0.0171031	59.1422	0.761109	0.00406528	96.8989	0.950338	0.000373403	194.262	1.58452	9.39745e-07					0.14057	0.0677059	0.465053	0.231851	0.0282521	0.00697447	0.047362	7.89669	0.00290627	0.0143007	17.7278	0.00111155	0.00904887
	0.21077	0.127781	0.0615336	0.422779	0.00551864	0.125873	13.8303	0.00282368	0.0716029	20.5244	0.00121215	0.0402268	25.1993	0.0004012	0.0220897	25.1734	37.1073	26.5487	15.918	58.7081	39.6933	0.659496	0.0169217	58.7892	0.758849	0.00400119	96.4375	0.944984	0.000361917	193.653	1.57178	8.59974e-07					0.141979	0.0683707	0.469754	0.234189	0.0285098	0.00702529	0.0472333	7.96749	0.00292397	0.0140097	17.8408	0.00111684	0.00879286
	0.212896	0.129062	0.0621377	0.427054	0.00555644	0.125889	13.9261	0.0028404	0.071539	20.65	0.00121789	0.0401692	25.3458	0.000402453	0.022101	25.3197	36.7428	26.2879	15.762	58.1319	39.4186	0.658328	0.0167414	58.4383	0.7566	0.00393774	95.9783	0.939678	0.000350696	193.047	1.55902	7.86258e-07					0.143402	0.0690419	0.474505	0.236551	0.0287697	0.00707648	0.0471044	8.03884	0.00294177	0.0137169	17.9545	0.00112215	0.00853407
	0.215043	0.130356	0.0627478	0.431374	0.0055945	0.125904	14.0226	0.00285722	0.0714739	20.7764	0.00122366	0.0401099	25.4934	0.00040371	0.022111	25.4676	36.3819	26.0297	15.6075	57.5614	39.1458	0.657161	0.0165622	58.0895	0.75436	0.00387492	95.5213	0.934422	0.000339735	192.443	1.54625	7.18201e-07					0.14484	0.0697198	0.479304	0.238937	0.0290317	0.00712803	0.0469752	8.11076	0.00295968	0.0134224	18.0689	0.00112749	0.00827248
	0.217213	0.131664	0.0633638	0.435738	0.00563281	0.12592	14.1197	0.00287414	0.0714076	20.9038	0.00122946	0.0400488	25.6421	0.00040497	0.0221198	25.6172	36.0244	25.7739	15.4545	56.9964	38.875	0.655997	0.0163842	57.7428	0.75213	0.00381273	95.0664	0.929214	0.000329032	191.84	1.53347	6.55425e-07					0.146293	0.0704043	0.484153	0.241348	0.0292959	0.00717994	0.0468457	8.18324	0.0029777	0.0131261	18.184	0.00113285	0.00800808
	0.219405	0.132984	0.0639859	0.440148	0.00567138	0.125935	14.2175	0.00289116	0.0713401	21.032	0.00123528	0.039986	25.7921	0.000406234	0.0221273	25.7684	35.6705	25.5207	15.303	56.4369	38.6059	0.654834	0.0162072	57.3982	0.74991	0.00375118	94.6138	0.924056	0.000318582	191.239	1.52066	5.97574e-07					0.14776	0.0710955	0.489053	0.243783	0.0295623	0.00723223	0.0467159	8.25628	0.00299583	0.0128279	18.2999	0.00113824	0.00774084
	0.22162	0.134318	0.0646141	0.444603	0.00571021	0.125949	14.316	0.00290827	0.0712713	21.1611	0.00124113	0.0399214	25.9433	0.000407503	0.0221335	25.9214	35.32	25.27	15.153	55.8829	38.3388	0.653674	0.0160314	57.0556	0.747699	0.00369025	94.1632	0.918947	0.000308383	190.64	1.50784	5.44313e-07					0.149243	0.0717934	0.494004	0.246244	0.0298308	0.00728488	0.0465858	8.32989	0.00301406	0.012528	18.4165	0.00114365	0.00747076
	0.223857	0.135666	0.0652484	0.449105	0.0057493	0.125964	14.4151	0.00292549	0.0712013	21.2911	0.00124701	0.0398551	26.0958	0.000408775	0.0221384	26.0761	34.973	25.0216	15.0045	55.3343	38.0735	0.652515	0.0158566	56.715	0.745498	0.00362996	93.7148	0.913888	0.000298431	190.043	1.49499	4.95325e-07					0.15074	0.0724982	0.499006	0.24873	0.0301016	0.0073379	0.0464554	8.40408	0.00303241	0.0122262	18.5339	0.00114909	0.00719782
	0.226118	0.137028	0.065889	0.453654	0.00578866	0.125978	14.5149	0.00294281	0.07113	21.422	0.00125291	0.0397869	26.2495	0.000410051	0.0221419	26.2325	34.6293	24.7758	14.8574	54.7911	37.81	0.651358	0.015683	56.3765	0.743305	0.00357029	93.2686	0.908878	0.000288722	189.448	1.48213	4.50308e-07					0.152253	0.07321	0.50406	0.251242	0.0303746	0.0073913	0.0463247	8.47885	0.00305086	0.0119227	18.6521	0.00115456	0.00692199
	0.228402	0.138403	0.0665358	0.45825	0.00582828	0.125992	14.6154	0.00296023	0.0710575	21.5538	0.00125884	0.0397169	26.4045	0.000411331	0.0221441	26.3908	34.289	24.5323	14.7117	54.2531	37.5483	0.650203	0.0155105	56.04	0.741122	0.00351124	92.8244	0.903918	0.000279253	188.855	1.46924	4.08983e-07					0.153781	0.0739286	0.509166	0.25378	0.0306498	0.00744507	0.0461937	8.5542	0.00306942	0.0116173	18.771	0.00116005	0.00664327
	0.23071	0.139793	0.0671889	0.462894	0.00586817	0.126006	14.7166	0.00297775	0.0709838	21.6865	0.0012648	0.0396451	26.5608	0.000412615	0.0221448	26.5509	33.952	24.2912	14.5675	53.7204	37.2885	0.649049	0.0153391	55.7055	0.738948	0.00345282	92.3824	0.899007	0.000270021	188.264	1.45634	3.71083e-07					0.155325	0.0746544	0.514326	0.256345	0.0309272	0.00749923	0.0460625	8.63014	0.00308809	0.01131	18.8906	0.00116557	0.00636164
	0.233042	0.141197	0.0678485	0.467586	0.00590832	0.12602	14.8185	0.00299538	0.0709088	21.8202	0.00127079	0.0395714	26.7183	0.000413903	0.0221441	26.7128	33.6183	24.0524	14.4247	53.1929	37.0304	0.647898	0.0151688	55.373	0.736783	0.00339502	91.9425	0.894146	0.000261022	187.674	1.44341	3.3636e-07					0.156885	0.0753872	0.51954	0.258935	0.031207	0.00755376	0.0459309	8.70667	0.00310688	0.011001	19.0111	0.00117111	0.00607708
	0.235398	0.142615	0.0685145	0.472327	0.00594875	0.126033	14.9211	0.0030131	0.0708325	21.9548	0.00127681	0.0394959	26.8773	0.000415195	0.022142	26.8767	33.2879	23.816	14.2832	52.6706	36.7742	0.646748	0.0149996	55.0424	0.734627	0.00333784	91.5046	0.889334	0.000252252	187.087	1.43047	3.04578e-07					0.158461	0.0761272	0.524807	0.261553	0.0314889	0.00760868	0.045799	8.7838	0.00312577	0.0106901	19.1324	0.00117668	0.00578957
	0.237778	0.144047	0.069187	0.477117	0.00598944	0.126046	15.0244	0.00303094	0.070755	22.0903	0.00128285	0.0394184	27.0375	0.000416491	0.0221384	27.0425	32.9607	23.5819	14.1432	52.1533	36.5196	0.6456	0.0148315	54.7139	0.73248	0.00328128	91.0689	0.88457	0.000243707	186.501	1.41751	2.75518e-07					0.160053	0.0768745	0.53013	0.264198	0.0317732	0.00766399	0.0456669	8.86153	0.00314478	0.0103773	19.2544	0.00118227	0.00549911
	0.240183	0.145495	0.0698661	0.481958	0.00603042	0.126059	15.1285	0.00304887	0.0706761	22.2269	0.00128893	0.0393391	27.1992	0.000417792	0.0221334	27.2102	32.6366	23.35	14.0045	51.6411	36.2669	0.644454	0.0146646	54.3873	0.730341	0.00322533	90.6352	0.879856	0.000235386	185.917	1.40453	2.48975e-07					0.161661	0.077629	0.535508	0.26687	0.0320598	0.00771969	0.0455344	8.93986	0.00316391	0.0100626	19.3773	0.00118789	0.00520566
	0.242613	0.146957	0.0705519	0.486848	0.00607166	0.126072	15.2332	0.00306691	0.070596	22.3644	0.00129503	0.0392579	27.3622	0.000419096	0.0221268	27.38	32.3158	23.1205	13.8671	51.1339	36.0159	0.643309	0.0144987	54.0626	0.728211	0.00317	90.2035	0.875189	0.000227283	185.335	1.39154	2.24755e-07					0.163286	0.078391	0.540943	0.26957	0.0323487	0.00777578	0.0454017	9.0188	0.00318314	0.00974614	19.501	0.00119354	0.00490923
	0.245068	0.148434	0.0712444	0.49179	0.00611319	0.126084	15.3387	0.00308506	0.0705146	22.5029	0.00130116	0.0391748	27.5266	0.000420404	0.0221187	27.5518	31.998	22.8931	13.7311	50.6317	35.7666	0.642167	0.0143339	53.7399	0.72609	0.00311529	89.774	0.870571	0.000219395	184.754	1.37854	2.02678e-07					0.164927	0.0791605	0.546434	0.272298	0.0326399	0.00783226	0.0452686	9.09835	0.00320249	0.00942775	19.6255	0.00119921	0.00460978
	0.247549	0.149927	0.0719437	0.496784	0.00615499	0.126097	15.4449	0.00310331	0.070432	22.6424	0.00130732	0.0390898	27.6925	0.000421716	0.0221091	27.7256	31.6834	22.668	13.5965	50.1343	35.5191	0.641026	0.0141702	53.4191	0.723977	0.00306118	89.3464	0.865999	0.000211719	184.176	1.36553	1.82576e-07					0.166585	0.0799374	0.551982	0.275054	0.0329334	0.00788915	0.0451353	9.17852	0.00322196	0.00910749	19.7509	0.00120491	0.00430731
	0.250055	0.151434	0.0726498	0.50183	0.00619708	0.126109	15.5519	0.00312166	0.070348	22.7829	0.00131351	0.0390027	27.8598	0.000423033	0.0220978	27.9016	31.3718	22.4451	13.4631	49.6418	35.2732	0.639887	0.0140077	53.1002	0.721872	0.00300769	88.9209	0.861475	0.000204251	183.599	1.35251	1.64292e-07					0.16826	0.080722	0.557589	0.277839	0.0332293	0.00794643	0.0450017	9.25932	0.00324154	0.00878533	19.8771	0.00121064	0.0040018
	0.252588	0.152958	0.0733629	0.506928	0.00623944	0.12612	15.6596	0.00314013	0.0702627	22.9244	0.00131972	0.0389138	28.0286	0.000424353	0.022085	28.0798	31.0633	22.2243	13.3311	49.1541	35.0291	0.638749	0.0138462	52.7832	0.719776	0.0029548	88.4974	0.856997	0.000196988	183.024	1.3395	1.47679e-07					0.169953	0.0815143	0.563254	0.280653	0.0335275	0.00800411	0.0448677	9.34074	0.00326124	0.00846127	20.0042	0.00121639	0.00369323
	0.255147	0.154496	0.0740829	0.51208	0.00628209	0.126132	15.768	0.0031587	0.070176	23.0669	0.00132597	0.0388228	28.1989	0.000425678	0.0220705	28.2601	30.7578	22.0058	13.2003	48.6712	34.7866	0.637614	0.0136858	52.4681	0.717688	0.00290252	88.076	0.852565	0.000189925	182.451	1.32649	1.32601e-07					0.171663	0.0823143	0.568978	0.283497	0.0338282	0.0080622	0.0447335	9.42279	0.00328106	0.0081353	20.1322	0.00122217	0.00338159
	0.257732	0.156051	0.07481	0.517286	0.00632503	0.126143	15.8772	0.00317738	0.0700881	23.2105	0.00133224	0.0387298	28.3708	0.000427006	0.0220544	28.4427	30.4553	21.7893	13.0708	48.193	34.5459	0.63648	0.0135265	52.1548	0.715608	0.00285084	87.6565	0.848179	0.000183061	181.879	1.31348	1.18931e-07					0.17339	0.0831222	0.574762	0.286369	0.0341312	0.0081207	0.044599	9.50548	0.00330099	0.00780743	20.261	0.00122798	0.00306685
	0.260345	0.157622	0.0755442	0.522546	0.00636826	0.126154	15.9872	0.00319617	0.0699988	23.3552	0.00133855	0.0386349	28.5441	0.000428339	0.0220367	28.6276	30.1557	21.575	12.9426	47.7194	34.3067	0.635348	0.0133683	51.8435	0.713536	0.00279976	87.239	0.843837	0.00017639	181.31	1.3005	1.06552e-07					0.175135	0.083938	0.580607	0.289272	0.0344366	0.0081796	0.0444642	9.5888	0.00332104	0.00747763	20.3907	0.00123382	0.00274901
	0.262985	0.159208	0.0762856	0.527862	0.00641178	0.126165	16.0979	0.00321507	0.0699082	23.5009	0.00134488	0.0385379	28.719	0.000429676	0.0220172	28.8148	29.8591	21.3627	12.8156	47.2505	34.0693	0.634217	0.0132113	51.5339	0.711472	0.00274928	86.8235	0.839539	0.00016991	180.742	1.28753	9.53534e-08					0.176898	0.0847618	0.586513	0.292205	0.0347444	0.00823893	0.0443291	9.67278	0.00334121	0.0071459	20.5213	0.00123968	0.00242805
	0.265652	0.160812	0.0770343	0.533233	0.00645558	0.126176	16.2095	0.00323408	0.0698163	23.6478	0.00135125	0.0384388	28.8956	0.000431017	0.021996	29.0043	29.5653	21.1525	12.6898	46.7862	33.8335	0.633089	0.0130553	51.2263	0.709416	0.0026994	86.41	0.835285	0.000163617	180.176	1.27459	8.52354e-08					0.17868	0.0855937	0.592481	0.295169	0.0350547	0.00829866	0.0441937	9.7574	0.00336151	0.00681224	20.6529	0.00124557	0.00210395
	0.268347	0.162431	0.0777903	0.538661	0.00649969	0.126186	16.3218	0.0032532	0.069723	23.7957	0.00135764	0.0383377	29.0737	0.000432362	0.021973	29.1963	29.2744	20.9444	12.5653	46.3263	33.5993	0.631962	0.0129004	50.9204	0.707367	0.00265012	85.9985	0.831074	0.000157507	179.612	1.26169	7.61037e-08					0.180479	0.0864337	0.598512	0.298163	0.0353674	0.00835882	0.0440579	9.84268	0.00338192	0.00647663	20.7853	0.00125149	0.0017767
	0.27107	0.164068	0.0785537	0.544146	0.00654409	0.126196	16.4349	0.00327244	0.0696284	23.9447	0.00136407	0.0382345	29.2534	0.000433712	0.0219483	29.3907	28.9864	20.7383	12.442	45.871	33.3667	0.630836	0.0127465	50.6164	0.705327	0.00260142	85.5889	0.826905	0.000151577	179.049	1.24883	6.78717e-08					0.182297	0.0872819	0.604606	0.301189	0.0356825	0.00841939	0.0439219	9.92862	0.00340245	0.00613907	20.9187	0.00125743	0.00144627
	0.273822	0.165721	0.0793246	0.549688	0.00658878	0.126206	16.5488	0.00329178	0.0695324	24.0948	0.00137052	0.0381293	29.4349	0.000435065	0.0219218	29.5876	28.7011	20.5342	12.3199	45.4201	33.1357	0.629713	0.0125938	50.3142	0.703293	0.00255332	85.1812	0.822777	0.000145824	178.489	1.23601	6.04594e-08					0.184134	0.0881385	0.610764	0.304247	0.0360001	0.00848039	0.0437857	10.0152	0.00342311	0.00579956	21.0531	0.0012634	0.00111266
	0.276603	0.167391	0.0801031	0.555289	0.00663378	0.126216	16.6635	0.00331124	0.0694351	24.2461	0.001377	0.0380219	29.618	0.000436423	0.0218935	29.787	28.4187	20.3321	12.199	44.9737	32.9063	0.628591	0.0124422	50.0138	0.701268	0.00250581	84.7755	0.81869	0.000140243	177.93	1.22326	5.37932e-08					0.18599	0.0890034	0.616987	0.307336	0.0363202	0.00854182	0.0436491	10.1025	0.00344388	0.00545807	21.1884	0.00126941	0.000775853
	0.279412	0.169078	0.0808892	0.560948	0.00667907	0.126226	16.7791	0.00333081	0.0693364	24.3985	0.00138352	0.0379124	29.8028	0.000437785	0.0218633	29.9891	28.139	20.132	12.0793	44.5315	32.6785	0.627471	0.0122916	49.7152	0.69925	0.00245889	84.3717	0.814643	0.000134832	177.373	1.21057	4.7805e-08					0.187865	0.0898768	0.623276	0.310458	0.0366427	0.00860367	0.0435122	10.1905	0.00346478	0.00511461	21.3247	0.00127543	0.000435824
	0.282251	0.170783	0.0816829	0.566667	0.00672468	0.126235	16.8954	0.00335049	0.0692363	24.5521	0.00139006	0.0378007	29.9894	0.000439152	0.0218312	30.1937	27.862	19.9338	11.9607	44.0937	32.4523	0.626352	0.0121422	49.4184	0.69724	0.00241255	83.9699	0.810636	0.000129587	176.817	1.19795	4.24324e-08					0.189759	0.0907588	0.62963	0.313612	0.0369678	0.00866596	0.043375	10.2791	0.00348581	0.00476917	21.4619	0.00128149	9.25612e-05
	0.28512	0.172506	0.0824845	0.572447	0.00677058	0.126244	17.0126	0.00337029	0.0691348	24.7069	0.00139664	0.037687	30.1777	0.000440522	0.0217972	30.4011	27.5878	19.7376	11.8433	43.6602	32.2276	0.625235	0.0119938	49.1233	0.695236	0.00236679	83.5699	0.806667	0.000124505	176.263	1.18542	3.76179e-08					0.191673	0.0916494	0.636052	0.3168	0.0372954	0.00872868	0.0432375	10.3684	0.00350696	0.00442174	21.6002	0.00128758	-0.000253951
	0.288019	0.174246	0.0832939	0.578287	0.00681679	0.126253	17.1306	0.00339021	0.0690319	24.8629	0.00140325	0.037571	30.3678	0.000441897	0.0217613	30.6112	27.3162	19.5433	11.7271	43.2309	32.0045	0.62412	0.0118465	48.83	0.69324	0.00232161	83.1718	0.802736	0.000119582	175.711	1.17297	3.33089e-08					0.193607	0.0925488	0.642541	0.320021	0.0376255	0.00879184	0.0430997	10.4584	0.00352823	0.00407231	21.7395	0.00129369	-0.000603728
	0.290948	0.176004	0.0841113	0.584189	0.00686332	0.126262	17.2495	0.00341024	0.0689277	25.0201	0.00140989	0.0374528	30.5597	0.000443276	0.0217234	30.8241	27.0472	19.3508	11.6119	42.8058	31.783	0.623007	0.0117003	48.5384	0.691252	0.00227701	82.7757	0.798843	0.000114815	175.161	1.16063	2.9457e-08					0.195561	0.093457	0.649099	0.323275	0.0379581	0.00885544	0.0429617	10.5491	0.00354964	0.00372087	21.8798	0.00129984	-0.000956786
	0.293908	0.177781	0.0849366	0.590153	0.00691015	0.12627	17.3692	0.00343039	0.068822	25.1785	0.00141655	0.0373325	30.7535	0.000444659	0.0216836	31.0398	26.7809	19.1603	11.4979	42.3848	31.5629	0.621895	0.0115551	48.2486	0.68927	0.00223298	82.3814	0.794986	0.0001102	174.613	1.1484	2.60181e-08					0.197534	0.094374	0.655725	0.326564	0.0382933	0.00891949	0.0428233	10.6405	0.00357116	0.00336742	22.0211	0.00130601	-0.00131314
	0.296899	0.179576	0.0857701	0.59618	0.0069573	0.126278	17.4898	0.00345065	0.068715	25.3381	0.00142325	0.0372099	30.9492	0.000446047	0.0216417	31.2584	26.5172	18.9716	11.3851	41.9679	31.3444	0.620785	0.0114111	47.9605	0.687296	0.00218953	81.989	0.791165	0.000105734	174.066	1.13628	2.29518e-08					0.199529	0.0953001	0.662422	0.329887	0.038631	0.00898398	0.0426846	10.7326	0.00359282	0.00301194	22.1635	0.00131221	-0.00167281
	0.299921	0.181389	0.0866117	0.602271	0.00700476	0.126286	17.6112	0.00347103	0.0686065	25.499	0.00142999	0.0370851	31.1468	0.000447439	0.0215978	31.48	26.2561	18.7847	11.2733	41.5551	31.1274	0.619676	0.0112681	47.6741	0.685329	0.00214664	81.5984	0.787379	0.000101414	173.521	1.12429	2.02212e-08					0.201544	0.0962352	0.66919	0.333246	0.0389713	0.00904892	0.0425457	10.8254	0.0036146	0.00265443	22.3069	0.00131844	-0.0020358
	0.302975	0.183222	0.0874616	0.608426	0.00705254	0.126294	17.7336	0.00349154	0.0684966	25.6612	0.00143675	0.0369581	31.3463	0.000448835	0.0215519	31.7045	25.9975	18.5997	11.1626	41.1464	30.9119	0.618569	0.0111262	47.3894	0.683368	0.00210432	81.2098	0.783627	9.72366e-05	172.977	1.11243	1.77926e-08					0.20358	0.0971795	0.676029	0.336639	0.0393142	0.00911431	0.0424064	10.919	0.00363652	0.00229489	22.4514	0.0013247	-0.00240214
	0.306061	0.185073	0.0883198	0.614647	0.00710064	0.126302	17.8568	0.00351216	0.0683853	25.8246	0.00144354	0.0368287	31.5478	0.000450236	0.0215038	31.9321	25.7414	18.4165	11.0529	40.7416	30.6979	0.617464	0.0109854	47.1064	0.681415	0.00206257	80.8229	0.779909	9.31982e-05	172.435	1.10071	1.56355e-08					0.205636	0.0981331	0.682941	0.340068	0.0396596	0.00918015	0.0422668	11.0133	0.00365856	0.0019333	22.597	0.00133098	-0.00277184
	0.30918	0.186943	0.0891864	0.620933	0.00714906	0.126309	17.9809	0.0035329	0.0682725	25.9894	0.00145037	0.0366971	31.7513	0.000451641	0.0214536	32.1628	25.4878	18.2351	10.9444	40.3408	30.4853	0.61636	0.0108457	46.8251	0.679468	0.00202138	80.4379	0.776224	8.92957e-05	171.895	1.08914	1.37219e-08					0.207715	0.099096	0.689926	0.343534	0.0400077	0.00924645	0.042127	11.1082	0.00368073	0.00156965	22.7438	0.0013373	-0.00314491
	0.312332	0.188833	0.0900615	0.627286	0.00719781	0.126317	18.1059	0.00355376	0.0681583	26.1554	0.00145723	0.0365632	31.9568	0.00045305	0.0214013	32.3967	25.2367	18.0554	10.8369	39.9439	30.2743	0.615258	0.010707	46.5455	0.677528	0.00198075	80.0547	0.772571	8.55259e-05	171.357	1.07773	1.20268e-08					0.209815	0.100068	0.696985	0.347035	0.0403584	0.00931322	0.0419868	11.204	0.00370304	0.00120393	22.8916	0.00134365	-0.00352137
	0.315517	0.190743	0.0909452	0.633707	0.00724688	0.126324	18.2319	0.00357474	0.0680427	26.3228	0.00146412	0.036427	32.1644	0.000454463	0.0213467	32.6339	24.9881	17.8775	10.7305	39.5508	30.0646	0.614158	0.0105694	46.2675	0.675595	0.00194067	79.6734	0.76895	8.18856e-05	170.82	1.06647	1.05271e-08					0.211936	0.10105	0.704118	0.350574	0.0407117	0.00938045	0.0418464	11.3004	0.00372547	0.000836146	23.0406	0.00135002	-0.00390124
	0.318735	0.192672	0.0918376	0.640195	0.00729628	0.12633	18.3587	0.00359585	0.0679256	26.4916	0.00147104	0.0362884	32.374	0.000455882	0.02129	32.8743	24.7419	17.7013	10.625	39.1616	29.8565	0.613059	0.0104328	45.9912	0.673668	0.00190115	79.2939	0.76536	7.83715e-05	170.285	1.05539	9.20203e-09					0.21408	0.102042	0.711328	0.35415	0.0410676	0.00944814	0.0417056	11.3977	0.00374804	0.000466278	23.1908	0.00135643	-0.00428453
	0.321988	0.194621	0.0927387	0.646753	0.00734601	0.126337	18.4865	0.00361707	0.0678071	26.6618	0.001478	0.0361475	32.5858	0.000457304	0.021231	33.1181	24.4981	17.5268	10.5207	38.7762	29.6497	0.611961	0.0102974	45.7166	0.671748	0.00186218	78.9161	0.7618	7.49807e-05	169.752	1.04448	8.03292e-09					0.216246	0.103043	0.718614	0.357764	0.0414261	0.0095163	0.0415646	11.4956	0.00377074	9.43203e-05	23.3421	0.00136287	-0.00467126
	0.325274	0.196591	0.0936486	0.65338	0.00739606	0.126344	18.6152	0.00363842	0.0676871	26.8333	0.00148498	0.0360042	32.7998	0.000458731	0.0211697	33.3652	24.2566	17.3541	10.4173	38.3946	29.4444	0.610866	0.010163	45.4436	0.669835	0.00182376	78.5402	0.75827	7.17099e-05	169.221	1.03374	7.00281e-09					0.218434	0.104054	0.725977	0.361416	0.0417874	0.00958494	0.0414233	11.5943	0.00379358	-0.000279736	23.4946	0.00136933	-0.00506143
	0.328596	0.198581	0.0945675	0.660077	0.00744646	0.12635	18.7449	0.0036599	0.0675656	27.0062	0.00149201	0.0358586	33.016	0.000460162	0.0211062	33.6159	24.0176	17.183	10.3149	38.0167	29.2405	0.609772	0.0100296	45.1722	0.667928	0.00178588	78.166	0.754769	6.85561e-05	168.691	1.02318	6.09642e-09					0.220646	0.105075	0.733419	0.365106	0.0421512	0.00965404	0.0412816	11.6938	0.00381655	-0.0006559	23.6483	0.00137583	-0.00545508
	0.331952	0.200592	0.0954954	0.666846	0.00749719	0.126356	18.8755	0.0036815	0.0674426	27.1806	0.00149906	0.0357105	33.2344	0.000461598	0.0210403	33.8701	23.7808	17.0136	10.2136	37.6425	29.0381	0.608679	0.00989738	44.9024	0.666028	0.00174854	77.7937	0.751297	6.55163e-05	168.162	1.01281	5.30001e-09					0.22288	0.106106	0.74094	0.368836	0.0425178	0.00972363	0.0411397	11.7941	0.00383966	-0.00103418	23.8032	0.00138236	-0.00585221
	0.335345	0.202624	0.0964324	0.673687	0.00754826	0.126362	19.0071	0.00370322	0.0673182	27.3564	0.00150615	0.03556	33.4551	0.000463038	0.0209721	34.1279	23.5464	16.8459	10.1132	37.2719	28.837	0.607588	0.00976618	44.6342	0.664134	0.00171175	77.423	0.747852	6.25875e-05	167.636	1.00263	4.60121e-09					0.225137	0.107147	0.748542	0.372605	0.042887	0.0097937	0.0409975	11.8951	0.0038629	-0.00141459	23.9594	0.00138892	-0.00625283
	0.338773	0.204677	0.0973785	0.680601	0.00759966	0.126368	19.1397	0.00372508	0.0671923	27.5337	0.00151326	0.0354071	33.678	0.000464483	0.0209014	34.3895	23.3142	16.6798	10.0138	36.9049	28.6373	0.606499	0.00963603	44.3676	0.662246	0.00167549	77.0542	0.744435	5.97666e-05	167.111	0.992627	3.98893e-09					0.227419	0.108198	0.756224	0.376414	0.0432589	0.00986426	0.0408549	11.9969	0.00388628	-0.00179712	24.1168	0.0013955	-0.00665697
	0.342237	0.206751	0.098334	0.687589	0.00765142	0.126373	19.2732	0.00374705	0.0670648	27.7124	0.00152042	0.0352517	33.9034	0.000465932	0.0208284	34.6547	23.0843	16.5153	9.91541	36.5416	28.439	0.605411	0.00950695	44.1026	0.660365	0.00163976	76.6871	0.741045	5.70509e-05	166.587	0.982819	3.45322e-09					0.229723	0.10926	0.763988	0.380263	0.0436335	0.0099353	0.0407121	12.0996	0.0039098	-0.00218181	24.2755	0.00140212	-0.00706463
	0.345738	0.208847	0.0992988	0.694652	0.00770351	0.126379	19.4078	0.00376916	0.0669359	27.8927	0.0015276	0.0350939	34.1311	0.000467386	0.0207528	34.9238	22.8567	16.3524	9.81795	36.1817	28.242	0.604325	0.00937892	43.8392	0.65849	0.00160456	76.3218	0.73768	5.44373e-05	166.065	0.9732	2.98519e-09					0.232052	0.110332	0.771835	0.384154	0.0440108	0.0100068	0.040569	12.203	0.00393346	-0.00256864	24.4355	0.00140877	-0.00747584
	0.349277	0.210965	0.100273	0.701789	0.00775595	0.126384	19.5434	0.00379139	0.0668055	28.0745	0.00153482	0.0349336	34.3612	0.000468844	0.0206748	35.1967	22.6313	16.1911	9.72144	35.8254	28.0465	0.60324	0.00925195	43.5774	0.656621	0.00156989	75.9581	0.734342	5.19231e-05	165.545	0.96377	2.57687e-09					0.234406	0.111415	0.779766	0.388085	0.0443909	0.0100789	0.0404256	12.3072	0.00395725	-0.00295764	24.5968	0.00141545	-0.00789061
	0.352853	0.213105	0.101257	0.709004	0.00780874	0.126389	19.68	0.00381376	0.0666735	28.2578	0.00154208	0.0347707	34.5938	0.000470306	0.0205943	35.4737	22.4081	16.0314	9.62587	35.4726	27.8522	0.602157	0.00912603	43.3171	0.654758	0.00153575	75.5963	0.731028	4.95054e-05	165.027	0.954529	2.22118e-09					0.236784	0.112508	0.787782	0.392058	0.0447736	0.0101514	0.0402819	12.4122	0.00398119	-0.0033488	24.7595	0.00142217	-0.00830895
	0.356466	0.215268	0.102251	0.716295	0.00786189	0.126394	19.8176	0.00383625	0.0665401	28.4428	0.00154936	0.0346054	34.8289	0.000471774	0.0205112	35.7546	22.187	15.8732	9.53123	35.1232	27.6593	0.601076	0.00900117	43.0584	0.652901	0.00150212	75.2361	0.727739	4.71814e-05	164.51	0.945476	1.91178e-09					0.239186	0.113612	0.795883	0.396074	0.0451591	0.0102244	0.0401379	12.518	0.00400527	-0.00374215	24.9235	0.00142891	-0.00873087
	0.360119	0.217453	0.103254	0.723664	0.00791538	0.126398	19.9562	0.00385888	0.0664051	28.6293	0.00155669	0.0344375	35.0665	0.000473245	0.0204256	36.0397	21.9681	15.7166	9.43751	34.7772	27.4678	0.599995	0.00887736	42.8012	0.651051	0.00146901	74.8776	0.724474	4.49485e-05	163.995	0.936608	1.64306e-09					0.241614	0.114726	0.804072	0.400132	0.0455473	0.0102979	0.0399935	12.6247	0.00402949	-0.00413768	25.0888	0.00143568	-0.0091564
	0.36381	0.219661	0.104267	0.731113	0.00796924	0.126403	20.096	0.00388163	0.0662685	28.8174	0.00156404	0.0342671	35.3067	0.000474722	0.0203373	36.329	21.7514	15.5615	9.34471	34.4346	27.2775	0.598917	0.0087546	42.5455	0.649206	0.00143642	74.5209	0.721233	4.28039e-05	163.481	0.927923	1.41001e-09					0.244068	0.115852	0.812348	0.404233	0.0459383	0.0103719	0.0398489	12.7322	0.00405385	-0.00453541	25.2556	0.00144249	-0.00958555
	0.367541	0.221892	0.10529	0.738641	0.00802345	0.126407	20.2367	0.00390452	0.0661305	29.0071	0.00157143	0.0340941	35.5496	0.000476203	0.0202464	36.6225	21.5368	15.4079	9.25281	34.0953	27.0886	0.59784	0.00863288	42.2914	0.647368	0.00140433	74.1658	0.718015	4.07451e-05	162.969	0.919418	1.20821e-09					0.246547	0.116989	0.820713	0.408379	0.046332	0.0104465	0.039704	12.8405	0.00407835	-0.00493535	25.4238	0.00144933	-0.0100183
	0.371311	0.224146	0.106323	0.746251	0.00807802	0.126411	20.3786	0.00392754	0.0659908	29.1985	0.00157886	0.0339185	35.7951	0.000477688	0.0201528	36.9204	21.3242	15.2558	9.16181	33.7594	26.901	0.596764	0.00851221	42.0388	0.645535	0.00137275	73.8125	0.714819	3.87693e-05	162.459	0.911091	1.03373e-09					0.249052	0.118137	0.829167	0.412568	0.0467285	0.0105215	0.0395588	12.9497	0.004103	-0.00533751	25.5934	0.0014562	-0.0104548
	0.375122	0.226425	0.107366	0.753942	0.00813295	0.126415	20.5215	0.00395069	0.0658497	29.3916	0.00158632	0.0337403	36.0433	0.000479178	0.0200565	37.2227	21.1138	15.1052	9.07169	33.4267	26.7147	0.59569	0.00839259	41.7876	0.643708	0.00134168	73.4608	0.711646	3.6874e-05	161.95	0.902937	8.831e-10					0.251583	0.119296	0.837713	0.416802	0.0471277	0.0105971	0.0394133	13.0597	0.0041278	-0.00574189	25.7645	0.0014631	-0.0108948
	0.378973	0.228727	0.10842	0.761715	0.00818825	0.126419	20.6655	0.00397398	0.0657069	29.5864	0.00159381	0.0335594	36.2943	0.000480673	0.0199575	37.5296	20.9054	14.9561	8.98245	33.0973	26.5297	0.594618	0.008274	41.538	0.641887	0.0013111	73.1108	0.708495	3.50568e-05	161.443	0.894953	7.53269e-10					0.254141	0.120466	0.84635	0.421081	0.0475297	0.0106732	0.0392676	13.1706	0.00415274	-0.00614851	25.937	0.00147003	-0.0113386
	0.382866	0.231053	0.109484	0.769573	0.00824391	0.126423	20.8107	0.0039974	0.0655626	29.7829	0.00160134	0.033376	36.5481	0.000482172	0.0198557	37.841	20.699	14.8084	8.89408	32.7711	26.3459	0.593547	0.00815646	41.2899	0.640072	0.00128103	72.7624	0.705365	3.33152e-05	160.937	0.887134	6.41536e-10					0.256726	0.121649	0.855081	0.425406	0.0479345	0.0107498	0.0391215	13.2823	0.00417783	-0.00655738	26.1111	0.001477	-0.0117861
	0.3868	0.233404	0.110558	0.777515	0.00829995	0.126426	20.9569	0.00402096	0.0654168	29.9812	0.00160891	0.0331898	36.8047	0.000483676	0.019751	38.1572	20.4946	14.6622	8.80658	32.448	26.1634	0.592478	0.00803996	41.0432	0.638262	0.00125144	72.4157	0.702256	3.16467e-05	160.433	0.879476	5.4553e-10					0.259338	0.122842	0.863905	0.429778	0.0483421	0.0108269	0.0389751	13.3949	0.00420306	-0.0069685	26.2867	0.001484	-0.0122372
	0.390776	0.235779	0.111643	0.785543	0.00835636	0.12643	21.1043	0.00404465	0.0652693	30.1813	0.00161651	0.033001	37.0643	0.000485185	0.0196435	38.4781	20.2923	14.5174	8.71992	32.1282	25.9822	0.59141	0.00792449	40.798	0.636459	0.00122234	72.0707	0.699167	3.0049e-05	159.93	0.871975	4.63168e-10					0.261977	0.124048	0.872825	0.434196	0.0487525	0.0109046	0.0388284	13.5084	0.00422844	-0.00738189	26.4638	0.00149103	-0.0126921
	0.394795	0.23818	0.112738	0.793657	0.00841314	0.126433	21.2529	0.00406848	0.0651203	30.3831	0.00162414	0.0328095	37.3268	0.000486698	0.0195332	38.8039	20.0919	14.374	8.63411	31.8114	25.8022	0.590343	0.00781006	40.5543	0.634661	0.00119373	71.7273	0.696099	2.85197e-05	159.429	0.864626	3.92622e-10					0.264644	0.125265	0.881841	0.438661	0.0491656	0.0109827	0.0386814	13.6228	0.00425397	-0.00779756	26.6426	0.0014981	-0.0131507
	0.398857	0.240606	0.113845	0.801859	0.00847029	0.126436	21.4026	0.00409245	0.0649696	30.5868	0.00163181	0.0326153	37.5923	0.000488216	0.0194199	39.1347	19.8934	14.232	8.54914	31.4978	25.6235	0.589278	0.00769666	40.312	0.632868	0.00116561	71.3855	0.693051	2.70566e-05	158.93	0.857424	3.32296e-10					0.26734	0.126494	0.890954	0.443174	0.0495816	0.0110615	0.0385341	13.7381	0.00427966	-0.00821551	26.8229	0.00150519	-0.0136131
	0.402963	0.243057	0.114962	0.81015	0.00852783	0.126439	21.5535	0.00411656	0.0648174	30.7924	0.00163952	0.0324184	37.8608	0.000489739	0.0193037	39.4705	19.6969	14.0914	8.46499	31.1871	25.446	0.588215	0.0075843	40.0712	0.631081	0.00113796	71.0453	0.690023	2.56573e-05	158.432	0.850364	2.80791e-10					0.270063	0.127735	0.900166	0.447736	0.0500003	0.0111407	0.0383866	13.8543	0.00430549	-0.00863575	27.0048	0.00151233	-0.0140792
	0.407112	0.245534	0.11609	0.81853	0.00858575	0.126442	21.7055	0.00414081	0.0646635	30.9998	0.00164726	0.0322187	38.1325	0.000491267	0.0191845	39.8115	19.5024	13.9521	8.38166	30.8796	25.2697	0.587152	0.00747296	39.8318	0.6293	0.00111078	70.7068	0.687013	2.43198e-05	157.936	0.843441	2.36889e-10					0.272816	0.128989	0.909478	0.452347	0.0504219	0.0112205	0.0382387	13.9714	0.00433147	-0.00905831	27.1884	0.00151949	-0.0145491
	0.411307	0.248038	0.117229	0.827001	0.00864405	0.126445	21.8588	0.0041652	0.0645081	31.2091	0.00165504	0.0320162	38.4073	0.000492799	0.0190622	40.1577	19.3097	13.8143	8.29915	30.575	25.0947	0.586092	0.00736265	39.5938	0.627524	0.00108407	70.3699	0.684023	2.30419e-05	157.441	0.836651	1.9953e-10					0.275597	0.130255	0.91889	0.457007	0.0508463	0.0113009	0.0380905	14.0894	0.00435761	-0.00948318	27.3737	0.00152669	-0.0150228
	0.415546	0.250567	0.11838	0.835564	0.00870273	0.126447	22.0133	0.00418973	0.064351	31.4204	0.00166286	0.0318109	38.6853	0.000494336	0.0189369	40.5093	19.1189	13.6777	8.21744	30.2734	24.9208	0.585033	0.00725336	39.3573	0.625754	0.00105783	70.0345	0.681051	2.18214e-05	156.948	0.829989	1.6779e-10					0.278408	0.131533	0.928405	0.461718	0.0512734	0.0113818	0.0379421	14.2084	0.00438389	-0.00991038	27.5607	0.00153392	-0.0155003
	0.419831	0.253124	0.119541	0.84422	0.00876181	0.12645	22.169	0.0042144	0.0641923	31.6337	0.00167071	0.0316029	38.9666	0.000495878	0.0188086	40.8663	18.9299	13.5425	8.13652	29.9748	24.7482	0.583975	0.0071451	39.1221	0.623989	0.00103206	69.7008	0.678097	2.06564e-05	156.457	0.823449	1.40869e-10					0.281249	0.132824	0.938022	0.466479	0.0517034	0.0114632	0.0377933	14.3283	0.00441034	-0.0103399	27.7494	0.00154118	-0.0159816
	0.424163	0.255708	0.120714	0.85297	0.00882128	0.126452	22.3259	0.00423921	0.064032	31.8489	0.0016786	0.031392	39.2511	0.000497424	0.0186771	41.2289	18.7428	13.4086	8.0564	29.679	24.5767	0.582919	0.00703785	38.8884	0.62223	0.00100674	69.3686	0.675161	1.95448e-05	155.966	0.817028	1.18074e-10					0.28412	0.134127	0.947744	0.471292	0.0521363	0.0115452	0.0376443	14.4491	0.00443693	-0.0107718	27.9399	0.00154848	-0.0164667
	0.428541	0.258319	0.121899	0.861815	0.00888114	0.126454	22.4841	0.00426417	0.06387	32.0662	0.00168652	0.0311783	39.5391	0.000498975	0.0185424	41.5972	18.5576	13.2761	7.97705	29.3862	24.4065	0.581864	0.00693163	38.656	0.620476	0.000981874	69.0381	0.672243	1.84847e-05	155.478	0.81072	9.88043e-11					0.287021	0.135444	0.957572	0.476156	0.0525719	0.0116277	0.0374949	14.5709	0.00446369	-0.011206	28.1322	0.00155581	-0.0169557
	0.432966	0.260958	0.123096	0.870756	0.00894139	0.126456	22.6436	0.00428927	0.0637064	32.2855	0.00169449	0.0309617	39.8305	0.000500532	0.0184045	41.9712	18.3741	13.1448	7.89848	29.0962	24.2374	0.580811	0.00682642	38.4251	0.618727	0.000957461	68.7091	0.669343	1.74742e-05	154.991	0.80452	8.25424e-11					0.289953	0.136773	0.967507	0.481073	0.0530104	0.0117109	0.0373453	14.6937	0.0044906	-0.0116427	28.3263	0.00156318	-0.0174486
	0.437439	0.263624	0.124304	0.879795	0.00900205	0.126458	22.8044	0.00431452	0.0635411	32.5069	0.00170248	0.0307423	40.1254	0.000502093	0.0182634	42.3512	18.1924	13.0148	7.82067	28.809	24.0695	0.579759	0.00672223	38.1955	0.616983	0.000933494	68.3816	0.666459	1.65114e-05	154.505	0.798426	6.88422e-11					0.292916	0.138115	0.97755	0.486044	0.0534516	0.0117945	0.0371954	14.8174	0.00451766	-0.0120816	28.5223	0.00157058	-0.0179453
	0.441961	0.266319	0.125524	0.888932	0.0090631	0.12646	22.9664	0.00433991	0.0633741	32.7305	0.00171052	0.0305199	40.4238	0.000503658	0.0181191	42.7371	18.0125	12.886	7.74362	28.5247	23.9027	0.578708	0.00661904	37.9672	0.615245	0.000909969	68.0558	0.663593	1.55944e-05	154.021	0.792431	5.73198e-11					0.29591	0.139471	0.987702	0.491068	0.0538957	0.0118788	0.0370451	14.9422	0.00454489	-0.012523	28.7201	0.00157801	-0.0184459
	0.446532	0.269043	0.126756	0.898169	0.00912456	0.126462	23.1298	0.00436545	0.0632055	32.9561	0.0017186	0.0302947	40.7258	0.000505229	0.0179714	43.1291	17.8344	12.7585	7.66732	28.2431	23.7371	0.577659	0.00651687	37.7404	0.613512	0.000886883	67.7314	0.660743	1.47216e-05	153.539	0.786533	4.76457e-11					0.298937	0.14084	0.997966	0.496146	0.0543427	0.0119636	0.0368946	15.0679	0.00457227	-0.0129668	28.9199	0.00158548	-0.0189504
	0.451152	0.271796	0.128	0.907507	0.00918642	0.126463	23.2945	0.00439114	0.0630353	33.184	0.00172671	0.0300665	41.0316	0.000506805	0.0178204	43.5274	17.658	12.6323	7.59177	27.9642	23.5726	0.576611	0.0064157	37.5149	0.611785	0.000864231	67.4086	0.657909	1.38912e-05	153.058	0.780727	3.95374e-11					0.301995	0.142222	1.00834	0.50128	0.0547924	0.012049	0.0367438	15.1946	0.00459982	-0.013413	29.1216	0.00159299	-0.0194588
	0.455822	0.274578	0.129256	0.916947	0.00924869	0.126465	23.4606	0.00441697	0.0628633	33.4141	0.00173486	0.0298354	41.341	0.000508385	0.017666	43.932	17.4833	12.5073	7.51694	27.6881	23.4093	0.575565	0.00631554	37.2907	0.610062	0.000842009	67.0874	0.655092	1.31015e-05	152.579	0.775009	3.27533e-11					0.305086	0.143618	1.01883	0.506469	0.055245	0.0121349	0.0365927	15.3223	0.00462752	-0.0138616	29.3253	0.00160053	-0.0199712
	0.460543	0.277389	0.130525	0.92649	0.00931138	0.126466	23.628	0.00444296	0.0626897	33.6464	0.00174305	0.0296013	41.6543	0.00050997	0.0175082	44.3431	17.3103	12.3835	7.44285	27.4147	23.2471	0.57452	0.00621638	37.0678	0.608345	0.000820212	66.7676	0.652291	1.23509e-05	152.101	0.769375	2.7087e-11					0.30821	0.145028	1.02943	0.511715	0.0557004	0.0122215	0.0364412	15.4511	0.00465539	-0.0143127	29.531	0.0016081	-0.0204875
	0.465316	0.280231	0.131807	0.936138	0.00937447	0.126467	23.7968	0.00446909	0.0625143	33.8811	0.00175127	0.0293642	41.9714	0.00051156	0.0173469	44.7608	17.139	12.2609	7.36948	27.1439	23.086	0.573477	0.00611823	36.8463	0.606632	0.000798837	66.4494	0.649505	1.16378e-05	151.624	0.763823	2.23626e-11					0.311368	0.146452	1.04015	0.517017	0.0561586	0.0123086	0.0362895	15.5809	0.00468342	-0.0147662	29.7387	0.00161571	-0.0210078
	0.47014	0.283103	0.133101	0.945891	0.00943798	0.126469	23.967	0.00449538	0.0623373	34.118	0.00175954	0.0291241	42.2925	0.000513156	0.0171821	45.1852	16.9694	12.1395	7.29683	26.8758	22.926	0.572435	0.00602106	36.6261	0.604925	0.000777878	66.1327	0.646735	1.09607e-05	151.149	0.758348	1.84305e-11					0.314559	0.14789	1.05099	0.522378	0.0566196	0.0123963	0.0361375	15.7117	0.00471161	-0.0152222	29.9486	0.00162335	-0.021532
	0.475017	0.286006	0.134407	0.955752	0.00950191	0.12647	24.1387	0.00452181	0.0621586	34.3573	0.00176784	0.0288809	42.6175	0.000514756	0.0170138	45.6165	16.8014	12.0193	7.22488	26.6103	22.7672	0.571394	0.0059249	36.4073	0.603223	0.000757333	65.8175	0.64398	1.0318e-05	150.676	0.752947	1.51637e-11					0.317784	0.149342	1.06195	0.527797	0.0570835	0.0124846	0.0359852	15.8436	0.00473997	-0.0156806	30.1605	0.00163103	-0.0220602
	0.479947	0.288939	0.135727	0.965721	0.00956626	0.126471	24.3117	0.0045484	0.0619781	34.599	0.00177618	0.0286348	42.9467	0.000516361	0.0168419	46.0547	16.6351	11.9003	7.15363	26.3474	22.6094	0.570355	0.00582972	36.1897	0.601526	0.000737195	65.5039	0.641241	9.70844e-06	150.204	0.747618	1.24542e-11					0.321044	0.150808	1.07302	0.533275	0.0575501	0.0125736	0.0358326	15.9766	0.00476849	-0.0161415	30.3747	0.00163875	-0.0225924
	0.484931	0.291904	0.13706	0.9758	0.00963104	0.126472	24.4862	0.00457514	0.0617959	34.8431	0.00178456	0.0283855	43.2799	0.000517971	0.0166664	46.5001	16.4704	11.7824	7.08307	26.0871	22.4527	0.569317	0.00573554	35.9734	0.599834	0.000717461	65.1916	0.638517	9.13047e-06	149.733	0.742357	1.02112e-11					0.324338	0.152288	1.08422	0.538812	0.0580196	0.0126631	0.0356798	16.1106	0.00479718	-0.0166049	30.591	0.0016465	-0.0231287
	0.489969	0.294901	0.138405	0.985989	0.00969624	0.126472	24.6622	0.00460204	0.061612	35.0897	0.00179298	0.0281332	43.6174	0.000519586	0.0164873	46.9527	16.3073	11.6657	7.01321	25.8293	22.2971	0.56828	0.00564234	35.7584	0.598146	0.000698127	64.8809	0.635807	8.58277e-06	149.264	0.737162	8.35753e-12					0.327668	0.153784	1.09554	0.54441	0.0584919	0.0127532	0.0355266	16.2457	0.00482604	-0.0170709	30.8095	0.00165429	-0.0236689
	0.495063	0.29793	0.139765	0.996291	0.00976187	0.126473	24.8397	0.00462909	0.0614264	35.3388	0.00180144	0.0278778	43.9592	0.000521206	0.0163045	47.4128	16.1458	11.5501	6.94402	25.574	22.1426	0.567245	0.00555013	35.5447	0.596464	0.000679187	64.5717	0.633112	8.06402e-06	148.797	0.73203	6.82843e-12					0.331033	0.155294	1.10699	0.55007	0.0589669	0.0128439	0.0353731	16.3819	0.00485506	-0.0175393	31.0303	0.00166211	-0.0242132
	0.500212	0.300991	0.141137	1.00671	0.00982793	0.126474	25.0187	0.0046563	0.061239	35.5905	0.00180994	0.0276193	44.3054	0.000522831	0.0161179	47.8803	15.9858	11.4356	6.8755	25.3212	21.9892	0.566211	0.0054589	35.3323	0.594787	0.000660638	64.2639	0.630431	7.57293e-06	148.331	0.726959	5.56933e-12					0.334435	0.156819	1.11856	0.555791	0.0594448	0.0129352	0.0352193	16.5193	0.00488425	-0.0180103	31.2534	0.00166997	-0.0247615
	0.505418	0.304086	0.142523	1.01724	0.00989443	0.126474	25.1992	0.00468366	0.0610499	35.8447	0.00181848	0.0273576	44.656	0.000524461	0.0159276	48.3556	15.8274	11.3223	6.80766	25.0709	21.8368	0.565179	0.00536864	35.1211	0.593114	0.000642475	63.9576	0.627765	7.10828e-06	147.866	0.721946	4.53443e-12					0.337873	0.158359	1.13026	0.561576	0.0599254	0.0130271	0.0350653	16.6577	0.00491362	-0.0184838	31.4789	0.00167787	-0.0253139
	0.510681	0.307213	0.143923	1.02789	0.00996136	0.126475	25.3812	0.00471118	0.060859	36.1016	0.00182705	0.0270928	45.0111	0.000526096	0.0157335	48.8387	15.6706	11.2101	6.74047	24.823	21.6854	0.564148	0.00527937	34.9112	0.591447	0.000624693	63.6527	0.625113	6.66887e-06	147.403	0.716988	3.68534e-12					0.341348	0.159914	1.14209	0.567423	0.0604088	0.0131196	0.0349109	16.7973	0.00494315	-0.0189598	31.7068	0.0016858	-0.0258704
	0.516002	0.310375	0.145336	1.03865	0.0100287	0.126475	25.5649	0.00473886	0.0606664	36.3611	0.00183567	0.0268247	45.3709	0.000527736	0.0155356	49.3298	15.5153	11.0989	6.67394	24.5776	21.5351	0.563118	0.00519106	34.7025	0.589784	0.000607288	63.3493	0.622475	6.25355e-06	146.941	0.712085	2.98998e-12					0.344861	0.161485	1.15406	0.573335	0.060895	0.0132128	0.0347563	16.938	0.00497285	-0.0194385	31.9371	0.00169377	-0.0264309
	0.521381	0.31357	0.146764	1.04953	0.0100965	0.126476	25.7501	0.0047667	0.060472	36.6234	0.00184433	0.0265535	45.7353	0.000529382	0.0153337	49.829	15.3615	10.9889	6.60805	24.3345	21.3859	0.56209	0.00510373	34.4951	0.588126	0.000590256	63.0474	0.619851	5.8612e-06	146.481	0.707233	2.42154e-12					0.348411	0.163071	1.16615	0.579312	0.061384	0.0133066	0.0346013	17.0799	0.00500273	-0.0199197	32.1699	0.00170178	-0.0269956
	0.52682	0.3168	0.148206	1.06054	0.0101648	0.126476	25.9369	0.0047947	0.0602758	36.8884	0.00185303	0.0262791	46.1045	0.000531032	0.0151279	50.3365	15.2093	10.8799	6.5428	24.0938	21.2377	0.561063	0.00501736	34.2889	0.586472	0.000573591	62.7468	0.61724	5.49076e-06	146.022	0.702432	1.95771e-12					0.352	0.164673	1.17838	0.585355	0.0618757	0.013401	0.0344461	17.2229	0.00503278	-0.0204035	32.4052	0.00170983	-0.0275644
	0.532318	0.320065	0.149662	1.07167	0.0102335	0.126476	26.1254	0.00482286	0.0600779	37.1562	0.00186177	0.0260014	46.4785	0.000532687	0.0149182	50.8525	15.0585	10.7719	6.47819	23.8555	21.0905	0.560037	0.00493196	34.0839	0.584824	0.000557289	62.4477	0.614644	5.14117e-06	145.564	0.697679	1.57992e-12					0.355627	0.166291	1.19074	0.591465	0.0623702	0.013496	0.0342906	17.3672	0.005063	-0.0208899	32.6431	0.00171791	-0.0281373
	0.537877	0.323364	0.151132	1.08292	0.0103027	0.126477	26.3155	0.00485119	0.0598781	37.4268	0.00187055	0.0257205	46.8575	0.000534348	0.0147045	51.3771	14.9091	10.6651	6.41421	23.6194	20.9443	0.559013	0.00484752	33.8802	0.58318	0.000541345	62.15	0.61206	4.81145e-06	145.108	0.692972	1.27279e-12					0.359294	0.167924	1.20324	0.597642	0.0628674	0.0135917	0.0341348	17.5126	0.0050934	-0.0213789	32.8836	0.00172603	-0.0287143
	0.543498	0.3267	0.152617	1.0943	0.0103723	0.126477	26.5073	0.00487967	0.0596766	37.7004	0.00187937	0.0254363	47.2415	0.000536014	0.0144867	51.9105	14.7613	10.5592	6.35085	23.3857	20.7991	0.55799	0.00476404	33.6777	0.581541	0.000525755	61.8538	0.60949	4.50063e-06	144.654	0.688311	1.02354e-12					0.363	0.169574	1.21588	0.603887	0.0633673	0.013688	0.0339787	17.6592	0.00512398	-0.0218706	33.1268	0.00173418	-0.0292955
	0.549181	0.330072	0.154117	1.1058	0.0104424	0.126477	26.7008	0.00490832	0.0594732	37.9768	0.00188823	0.0251488	47.6306	0.000537685	0.0142649	52.4529	14.6148	10.4544	6.28811	23.1543	20.6549	0.556968	0.00468151	33.4764	0.579906	0.000510514	61.5589	0.606933	4.20779e-06	144.201	0.683694	8.21654e-13					0.366747	0.171241	1.22867	0.610201	0.06387	0.013785	0.0338223	17.8071	0.00515473	-0.0223649	33.3727	0.00174238	-0.0298809
	0.554927	0.33348	0.155631	1.11743	0.0105129	0.126477	26.896	0.00493714	0.0592681	38.2563	0.00189713	0.0248579	48.025	0.000539361	0.0140389	53.0045	14.4698	10.3507	6.22598	22.9251	20.5118	0.555948	0.00459994	33.2762	0.578276	0.000495618	61.2655	0.60439	3.93204e-06	143.749	0.679119	6.58422e-13					0.370534	0.172923	1.24159	0.616585	0.0643753	0.0138826	0.0336656	17.9562	0.00518566	-0.0228618	33.6213	0.00175061	-0.0304705
	0.560736	0.336926	0.157161	1.12919	0.0105839	0.126477	27.0929	0.00496611	0.0590611	38.5388	0.00190607	0.0245638	48.4246	0.000541042	0.0138088	53.5653	14.3262	10.2479	6.16445	22.6982	20.3696	0.554928	0.00451931	33.0773	0.576651	0.000481061	60.9734	0.601859	3.67251e-06	143.299	0.674585	5.26686e-13					0.374362	0.174623	1.25466	0.62304	0.0648834	0.0139808	0.0335086	18.1065	0.00521678	-0.0233615	33.8728	0.00175888	-0.0310642
	0.56661	0.340408	0.158705	1.14109	0.0106553	0.126477	27.2917	0.00499526	0.0588524	38.8244	0.00191506	0.0242662	48.8297	0.000542729	0.0135744	54.1357	14.1841	10.1461	6.10352	22.4734	20.2284	0.553911	0.00443962	32.8796	0.57503	0.000466839	60.6827	0.599341	3.4284e-06	142.85	0.670091	4.20565e-13					0.378231	0.176339	1.26787	0.629567	0.0653941	0.0140797	0.0333513	18.2581	0.00524807	-0.0238638	34.1271	0.00176719	-0.0316622
	0.572549	0.343929	0.160265	1.15311	0.0107272	0.126477	27.4922	0.00502457	0.0586418	39.1131	0.00192409	0.0239653	49.2402	0.00054442	0.0133358	54.7157	14.0433	10.0454	6.04318	22.2509	20.0881	0.552894	0.00436088	32.683	0.573414	0.000452948	60.3934	0.596836	3.1989e-06	142.402	0.665635	3.35235e-13					0.382143	0.178072	1.28124	0.636166	0.0659075	0.0141793	0.0331937	18.411	0.00527954	-0.0243688	34.3844	0.00177554	-0.0322644
	0.578555	0.347488	0.161841	1.16527	0.0107996	0.126477	27.6945	0.00505406	0.0584293	39.405	0.00193315	0.023661	49.6563	0.000546117	0.013093	55.3057	13.9038	9.94557	5.98343	22.0305	19.9489	0.551879	0.00428308	32.4876	0.571802	0.000439381	60.1055	0.594344	2.98327e-06	141.956	0.661218	2.66749e-13					0.386098	0.179823	1.29475	0.642838	0.0664235	0.0142795	0.0330359	18.5652	0.00531119	-0.0248765	34.6446	0.00178392	-0.0328708
	0.584627	0.351086	0.163432	1.17757	0.0108725	0.126477	27.8987	0.00508371	0.058215	39.7002	0.00194227	0.0233533	50.0782	0.000547819	0.0128458	55.9057	13.7658	9.84675	5.92426	21.8123	19.8106	0.550865	0.00420621	32.2934	0.570195	0.000426136	59.819	0.591864	2.78077e-06	141.511	0.656837	2.11883e-13					0.390095	0.181591	1.30841	0.649585	0.0669421	0.0143803	0.0328778	18.7207	0.00534303	-0.0253869	34.9078	0.00179235	-0.0334814
	0.590767	0.354723	0.165039	1.19001	0.0109458	0.126477	28.1047	0.00511353	0.0579989	39.9986	0.00195142	0.0230422	50.5058	0.000549527	0.0125942	56.516	13.6291	9.7489	5.86567	21.5962	19.6732	0.549852	0.00413027	32.1003	0.568592	0.000413207	59.5338	0.589396	2.59072e-06	141.068	0.652492	1.68008e-13					0.394136	0.183376	1.32223	0.656408	0.0674634	0.0144819	0.0327193	18.8775	0.00537505	-0.0259001	35.1742	0.00180081	-0.0340963
	0.596975	0.358399	0.166662	1.20259	0.0110196	0.126477	28.3127	0.00514352	0.0577809	40.3004	0.00196062	0.0227275	50.9393	0.00055124	0.0123382	57.1367	13.4937	9.652	5.80765	21.3823	19.5368	0.548841	0.00405526	31.9084	0.566994	0.000400589	59.2499	0.586941	2.41244e-06	140.626	0.648182	1.32986e-13					0.398221	0.18518	1.33621	0.663306	0.0679873	0.0145841	0.0325606	19.0357	0.00540725	-0.026416	35.4437	0.00180931	-0.0347155
	0.603253	0.362116	0.168301	1.2153	0.0110939	0.126477	28.5226	0.00517368	0.0575611	40.6056	0.00196985	0.0224094	51.3789	0.000552958	0.0120778	57.7682	13.3596	9.55604	5.75018	21.1704	19.4014	0.547831	0.00398118	31.7176	0.5654	0.000388277	58.9675	0.584499	2.2453e-06	140.185	0.643907	1.05083e-13					0.402351	0.187001	1.35034	0.670282	0.0685138	0.014687	0.0324016	19.1952	0.00543964	-0.0269347	35.7163	0.00181785	-0.035339
	0.609602	0.365874	0.169956	1.22816	0.0111687	0.126477	28.7344	0.00520402	0.0573394	40.9142	0.00197914	0.0220878	51.8245	0.000554681	0.0118128	58.4105	13.2269	9.46102	5.69328	20.9606	19.2669	0.546822	0.00390801	31.528	0.563811	0.000376268	58.6863	0.582068	2.08869e-06	139.746	0.639664	8.28907e-14					0.406527	0.18884	1.36463	0.677335	0.0690428	0.0147905	0.0322423	19.3561	0.00547222	-0.0274562	35.9923	0.00182644	-0.0359668
	0.616021	0.369673	0.171628	1.24117	0.011244	0.126477	28.9482	0.00523453	0.0571158	41.2264	0.00198846	0.0217627	52.2765	0.00055641	0.0115434	59.064	13.0954	9.36692	5.63693	20.7528	19.1333	0.545815	0.00383576	31.3395	0.562226	0.000364555	58.4065	0.57965	1.94203e-06	139.308	0.635455	6.52732e-14					0.410748	0.190698	1.37908	0.684468	0.0695743	0.0148947	0.0320827	19.5184	0.00550498	-0.0279805	36.2716	0.00183506	-0.0365989
	0.622513	0.373513	0.173316	1.25433	0.0113198	0.126477	29.164	0.00526522	0.0568903	41.5422	0.00199783	0.021434	52.7347	0.000558144	0.0112693	59.7288	12.9652	9.27374	5.58113	20.547	19.0006	0.544808	0.00376443	31.1521	0.560645	0.000353135	58.128	0.577243	1.80476e-06	138.872	0.631277	5.13124e-14					0.415015	0.192574	1.3937	0.691681	0.0701084	0.0149997	0.0319228	19.6821	0.00553794	-0.0285075	36.5542	0.00184372	-0.0372353
	0.629078	0.377396	0.175022	1.26763	0.011396	0.126477	29.3818	0.00529608	0.056663	41.8616	0.00200724	0.0211018	53.1994	0.000559883	0.0109907	60.4051	12.8363	9.18147	5.52587	20.3433	18.8689	0.543803	0.003694	30.9658	0.559069	0.000342003	57.8509	0.574849	1.67636e-06	138.437	0.627131	4.02693e-14					0.419329	0.194469	1.40848	0.698975	0.070645	0.0151053	0.0317627	19.8472	0.00557108	-0.0290374	36.8403	0.00185242	-0.037876
	0.635716	0.381322	0.176744	1.28108	0.0114728	0.126478	29.6017	0.00532711	0.0564338	42.1847	0.0020167	0.020766	53.6707	0.000561628	0.0107074	61.0932	12.7087	9.09009	5.47115	20.1415	18.7381	0.5428	0.00362448	30.7806	0.557497	0.000331153	57.575	0.572466	1.55632e-06	138.003	0.623016	3.15496e-14					0.423691	0.196382	1.42343	0.706351	0.071184	0.0152116	0.0316022	20.0138	0.00560442	-0.0295702	37.13	0.00186116	-0.0385211
	0.64243	0.38529	0.178484	1.29469	0.01155	0.126478	29.8238	0.00535833	0.0562026	42.5115	0.0020262	0.0204265	54.1488	0.000563379	0.0104194	61.7934	12.5822	8.99961	5.41696	19.9418	18.6081	0.541797	0.00355585	30.5966	0.555929	0.000320582	57.3005	0.570095	1.44415e-06	137.571	0.618931	2.46768e-14					0.4281	0.198315	1.43855	0.713811	0.0717255	0.0153186	0.0314415	20.1818	0.00563794	-0.0301058	37.4232	0.00186994	-0.0391706
	0.649219	0.389303	0.18024	1.30845	0.0116278	0.126478	30.0479	0.00538972	0.0559696	42.8422	0.00203574	0.0200834	54.6336	0.000565134	0.0101266	62.5057	12.4571	8.91001	5.36329	19.7439	18.4791	0.540796	0.00348813	30.4136	0.554365	0.000310284	57.0273	0.567736	1.3394e-06	137.14	0.614876	1.92692e-14					0.432559	0.200267	1.45384	0.721354	0.0722695	0.0154263	0.0312804	20.3513	0.00567166	-0.0306442	37.7201	0.00187877	-0.0398245
	0.656085	0.39336	0.182015	1.32237	0.011706	0.126478	30.2742	0.0054213	0.0557346	43.1768	0.00204533	0.0197367	55.1254	0.000566895	0.00982906	63.2306	12.3331	8.82128	5.31015	19.548	18.3509	0.539796	0.0034213	30.2317	0.552806	0.000300254	56.7554	0.565388	1.24164e-06	136.71	0.610851	1.50219e-14					0.437066	0.202239	1.4693	0.728983	0.0728158	0.0155347	0.0311191	20.5223	0.00570557	-0.0311856	38.0207	0.00188763	-0.0404827
	0.663028	0.397461	0.183807	1.33645	0.0117848	0.126478	30.5027	0.00545305	0.0554977	43.5154	0.00205496	0.0193863	55.6243	0.000568662	0.00952669	63.9683	12.2104	8.73341	5.25752	19.354	18.2237	0.538797	0.00335535	30.051	0.551251	0.000290489	56.4847	0.563052	1.15045e-06	136.282	0.606854	1.16918e-14					0.441624	0.20423	1.48494	0.736698	0.0733645	0.0156438	0.0309575	20.6949	0.00573968	-0.0317298	38.3251	0.00189653	-0.0411453
	0.670051	0.401608	0.185617	1.35069	0.0118641	0.126479	30.7334	0.00548499	0.0552589	43.858	0.00206464	0.0190322	56.1304	0.000570434	0.00921945	64.7189	12.0888	8.6464	5.20541	19.1619	18.0973	0.5378	0.00329029	29.8712	0.5497	0.000280983	56.2154	0.560727	1.06544e-06	135.855	0.602885	9.08534e-15					0.446232	0.206241	1.50076	0.744501	0.0739156	0.0157536	0.0307956	20.8689	0.00577398	-0.032277	38.6333	0.00190548	-0.0418124
	0.677153	0.405802	0.187445	1.36509	0.0119439	0.126479	30.9664	0.00551711	0.0550182	44.2046	0.00207436	0.0186744	56.6438	0.000572211	0.00890729	65.4828	11.9684	8.56024	5.1538	18.9717	17.9718	0.536803	0.00322611	29.6926	0.548153	0.000271732	55.9473	0.558414	9.86222e-07	135.429	0.598945	7.04873e-15					0.450891	0.208273	1.51676	0.752392	0.0744689	0.0158641	0.0306335	21.0446	0.00580848	-0.0328271	38.9456	0.00191447	-0.0424839
	0.684335	0.410041	0.189292	1.37965	0.0120242	0.126479	31.2016	0.00554941	0.0547755	44.5555	0.00208413	0.0183129	57.1648	0.000573994	0.00859019	66.2603	11.8493	8.47492	5.10269	18.7833	17.8472	0.535808	0.0031628	29.515	0.546611	0.000262731	55.6805	0.556112	9.12456e-07	135.005	0.595032	5.46009e-15					0.455601	0.210324	1.53295	0.760373	0.0750246	0.0159753	0.030471	21.2218	0.00584318	-0.0333801	39.2618	0.00192349	-0.0431599
	0.6916	0.414328	0.191157	1.39439	0.012105	0.12648	31.4392	0.0055819	0.0545309	44.9106	0.00209394	0.0179476	57.6933	0.000575783	0.00826808	67.0515	11.7312	8.39042	5.05208	18.5968	17.7234	0.534814	0.00310037	29.3385	0.545072	0.000253976	55.415	0.553822	8.43801e-07	134.582	0.591147	4.22297e-15					0.460365	0.212397	1.54932	0.768445	0.0755825	0.0160873	0.0303083	21.4006	0.00587808	-0.0339361	39.5822	0.00193256	-0.0438403
	0.698947	0.418663	0.193041	1.40929	0.0121864	0.12648	31.6792	0.00561457	0.0542843	45.27	0.0021038	0.0175785	58.2296	0.000577577	0.00794094	67.8568	11.6143	8.30675	5.00196	18.4121	17.6005	0.533822	0.0030388	29.163	0.543538	0.000245461	55.1508	0.551542	7.79939e-07	134.16	0.587288	3.26118e-15					0.465181	0.21449	1.56588	0.776608	0.0761427	0.0162	0.0301453	21.581	0.00591317	-0.0344951	39.9067	0.00194167	-0.0445251
	0.706379	0.423046	0.194943	1.42436	0.0122682	0.126481	31.9215	0.00564743	0.0540358	45.6338	0.0021137	0.0172056	58.7739	0.000579377	0.00760872	68.6765	11.4986	8.2239	4.95232	18.2292	17.4784	0.53283	0.00297809	28.9886	0.542008	0.000237182	54.8878	0.549274	7.20569e-07	133.74	0.583456	2.51467e-15					0.470051	0.216604	1.58263	0.784865	0.0767051	0.0163134	0.029982	21.7631	0.00594847	-0.035057	40.2355	0.00195083	-0.0452145
	0.713895	0.427477	0.196865	1.43961	0.0123506	0.126482	32.1663	0.00568047	0.0537853	46.0021	0.00212365	0.0168288	59.3262	0.000581182	0.00727137	69.5108	11.384	8.14185	4.90317	18.0481	17.3572	0.53184	0.00291824	28.8152	0.540482	0.000229136	54.626	0.547017	6.65406e-07	133.321	0.579651	1.9362e-15					0.474975	0.218739	1.59957	0.793217	0.0772696	0.0164276	0.0298184	21.9469	0.00598397	-0.035622	40.5686	0.00196002	-0.0459084
	0.721497	0.431959	0.198806	1.45503	0.0124336	0.126483	32.4136	0.00571371	0.0535329	46.375	0.00213365	0.0164482	59.8867	0.000582993	0.00692886	70.36	11.2705	8.0606	4.85449	17.8687	17.2368	0.530851	0.00285924	28.6429	0.538959	0.000221316	54.3655	0.544771	6.14179e-07	132.903	0.575871	1.48865e-15					0.479954	0.220896	1.6167	0.801664	0.0778362	0.0165425	0.0296545	22.1323	0.00601967	-0.03619	40.9062	0.00196926	-0.0466068
	0.729187	0.43649	0.200767	1.47064	0.0125171	0.126483	32.6634	0.00574713	0.0532784	46.7524	0.00214369	0.0160638	60.4556	0.000584809	0.00658114	71.2245	11.1581	7.98014	4.80629	17.6911	17.1172	0.529863	0.0028011	28.4715	0.537441	0.000213719	54.1062	0.542535	5.66635e-07	132.487	0.572118	1.14293e-15					0.484989	0.223074	1.63404	0.810208	0.078405	0.0166581	0.0294903	22.3195	0.00605558	-0.0367611	41.2483	0.00197854	-0.0473097
	0.736965	0.441073	0.202747	1.48642	0.0126011	0.126484	32.9157	0.00578075	0.053022	47.1346	0.00215378	0.0156754	61.033	0.000586631	0.00622817	72.1046	11.0468	7.90047	4.75855	17.5152	16.9985	0.528876	0.00274379	28.3012	0.535927	0.00020634	53.8482	0.540311	5.22533e-07	132.072	0.568389	8.76289e-16					0.490081	0.225274	1.65157	0.81885	0.0789758	0.0167745	0.0293259	22.5084	0.00609169	-0.0373352	41.595	0.00198786	-0.0480172
	0.744832	0.445707	0.204747	1.50238	0.0126856	0.126486	33.1707	0.00581455	0.0527636	47.5216	0.00216392	0.0152831	61.6191	0.000588459	0.00586991	73.0005	10.9366	7.82157	4.71128	17.341	16.8806	0.527891	0.00268732	28.1319	0.534417	0.000199175	53.5914	0.538097	4.81646e-07	131.658	0.564686	6.70949e-16					0.49523	0.227497	1.66931	0.827592	0.0795486	0.0168916	0.0291612	22.6991	0.00612801	-0.0379123	41.9465	0.00199723	-0.0487293
	0.75279	0.450393	0.206768	1.51853	0.0127708	0.126487	33.4282	0.00584855	0.0525032	47.9134	0.0021741	0.0148869	62.214	0.000590292	0.00550632	73.9126	10.8275	7.74344	4.66446	17.1686	16.7635	0.526906	0.00263168	27.9637	0.532911	0.00019222	53.3358	0.535894	4.4376e-07	131.245	0.561009	5.13051e-16					0.500436	0.229742	1.68726	0.836434	0.0801234	0.0170095	0.0289962	22.8915	0.00616453	-0.0384926	42.3027	0.00200664	-0.0494459
	0.76084	0.455131	0.208808	1.53487	0.0128564	0.126488	33.6885	0.00588275	0.0522408	48.3102	0.00218433	0.0144867	62.818	0.000592131	0.00513735	74.8412	10.7194	7.66606	4.6181	16.9978	16.6472	0.525923	0.00257687	27.7964	0.531408	0.000185469	53.0814	0.533702	4.08675e-07	130.834	0.557355	3.91812e-16					0.505702	0.232009	1.70541	0.845378	0.0807001	0.0171281	0.0288309	23.0858	0.00620127	-0.039076	42.6638	0.00201609	-0.0501671
	0.768983	0.459924	0.21087	1.5514	0.0129426	0.12649	33.9515	0.00591713	0.0519764	48.7121	0.00219461	0.0140825	63.4311	0.000593975	0.00476295	75.7867	10.6124	7.58945	4.57219	16.8287	16.5317	0.524941	0.00252289	27.6301	0.52991	0.000178919	52.8282	0.531521	3.76201e-07	130.424	0.553727	2.98852e-16					0.511026	0.2343	1.72378	0.854426	0.0812787	0.0172475	0.0286653	23.282	0.00623821	-0.0396625	43.03	0.00202559	-0.0508929
	0.777221	0.46477	0.212952	1.56812	0.0130294	0.126491	34.2172	0.00595172	0.0517099	49.1191	0.00220493	0.0136742	64.0536	0.000595826	0.0043831	76.7493	10.5064	7.51357	4.52672	16.6612	16.417	0.52396	0.00246972	27.4648	0.528415	0.000172565	52.5763	0.52935	3.4616e-07	130.015	0.550123	2.27675e-16					0.516411	0.236613	1.74236	0.863578	0.0818592	0.0173676	0.0284995	23.48	0.00627536	-0.0402521	43.4012	0.00203513	-0.0516234
	0.785553	0.469671	0.215055	1.58504	0.0131167	0.126493	34.4857	0.0059865	0.0514415	49.5314	0.00221531	0.013262	64.6857	0.000597682	0.00399775	77.7295	10.4015	7.43844	4.4817	16.4954	16.3031	0.522981	0.00241736	27.3005	0.526924	0.000166403	52.3255	0.527189	3.18384e-07	129.608	0.546542	1.7325e-16					0.521857	0.23895	1.76115	0.872837	0.0824415	0.0174885	0.0283334	23.6799	0.00631272	-0.0408449	43.7776	0.00204471	-0.0523585
	0.793983	0.474628	0.21718	1.60215	0.0132046	0.126495	34.7571	0.00602148	0.051171	49.949	0.00222573	0.0128456	65.3274	0.000599544	0.00360685	78.7276	10.2976	7.36403	4.43711	16.3312	16.19	0.522002	0.00236581	27.1372	0.525437	0.000160428	52.0759	0.525039	2.92717e-07	129.202	0.542986	1.31688e-16					0.527364	0.241311	1.78017	0.882203	0.0830255	0.0176102	0.028167	23.8817	0.0063503	-0.0414409	44.1593	0.00205434	-0.0530982
	0.802511	0.479641	0.219326	1.61947	0.013293	0.126497	35.0314	0.00605665	0.0508985	50.372	0.0022362	0.0124252	65.9791	0.000601411	0.00321036	79.7439	10.1947	7.29035	4.39295	16.1685	16.0777	0.521025	0.00231506	26.9748	0.523954	0.000154637	51.8275	0.5229	2.6901e-07	128.797	0.539454	9.99907e-17					0.532935	0.243696	1.79941	0.891679	0.0836113	0.0177327	0.0280003	24.0855	0.00638809	-0.0420401	44.5465	0.00206401	-0.0538426
	0.811138	0.484711	0.221494	1.63698	0.0133821	0.1265	35.3087	0.00609203	0.050624	50.8006	0.00224671	0.0120007	66.6409	0.000603285	0.00280824	80.7789	10.0928	7.21739	4.34922	16.0075	15.9662	0.520049	0.00226511	26.8134	0.522475	0.000149026	51.5803	0.52077	2.47125e-07	128.393	0.535945	7.58459e-17					0.538568	0.246105	1.81887	0.901264	0.0841988	0.0178559	0.0278334	24.2912	0.0064261	-0.0426425	44.9392	0.00207373	-0.0545917
	0.819866	0.489839	0.223684	1.65471	0.0134716	0.126502	35.5889	0.00612761	0.0503474	51.2347	0.00225728	0.011572	67.3129	0.000605164	0.00240046	81.8329	9.99185	7.14514	4.30591	15.848	15.8554	0.519074	0.00221595	26.653	0.521	0.00014359	51.3343	0.518652	2.26934e-07	127.991	0.53246	5.7476e-17					0.544266	0.248538	1.83857	0.910962	0.0847878	0.01798	0.0276661	24.499	0.00646432	-0.0432481	45.3375	0.00208349	-0.0553456
	0.828696	0.495025	0.225896	1.67264	0.0135618	0.126505	35.8722	0.00616339	0.0500688	51.6747	0.0022679	0.0111391	67.9955	0.000607049	0.00198696	82.9063	9.89192	7.07359	4.26302	15.6901	15.7454	0.5181	0.00216758	26.4935	0.519528	0.000138324	51.0894	0.516543	2.08313e-07	127.59	0.528998	4.35158e-17					0.550028	0.250996	1.85849	0.920773	0.0853784	0.0181048	0.0274986	24.7089	0.00650275	-0.043857	45.7415	0.0020933	-0.0561041
	0.837629	0.500271	0.228131	1.69079	0.0136526	0.126508	36.1586	0.00619937	0.0497881	52.1204	0.00227856	0.0107021	68.6887	0.00060894	0.0015677	83.9996	9.79297	7.00273	4.22055	15.5338	15.6361	0.517127	0.00211998	26.335	0.51806	0.000133226	50.8457	0.514444	1.9115e-07	127.19	0.525559	3.29183e-17					0.555857	0.253479	1.87865	0.930699	0.0859706	0.0182304	0.0273309	24.9208	0.00654141	-0.0444691	46.1514	0.00210315	-0.0568674
	0.846667	0.505577	0.230389	1.70914	0.0137439	0.126511	36.4482	0.00623556	0.0495054	52.5721	0.00228927	0.0102608	69.3928	0.000610836	0.00114265	85.113	9.69498	6.93257	4.17849	15.3789	15.5276	0.516155	0.00207316	26.1774	0.516595	0.000128291	50.6032	0.512356	1.75339e-07	126.792	0.522144	2.48819e-17					0.561752	0.255988	1.89905	0.940742	0.0865642	0.0183568	0.0271628	25.1348	0.00658028	-0.0450846	46.5674	0.00211304	-0.0576354
	0.855812	0.510943	0.232669	1.72772	0.0138358	0.126514	36.7409	0.00627196	0.0492206	53.0299	0.00230004	0.00981529	70.1081	0.000612739	0.000711767	86.2471	9.59794	6.86308	4.13684	15.2256	15.4199	0.515185	0.0020271	26.0208	0.515135	0.000123515	50.3618	0.510278	1.6078e-07	126.394	0.51875	1.87936e-17					0.567715	0.258522	1.91969	0.950902	0.0871592	0.0184839	0.0269945	25.351	0.00661938	-0.0457033	46.9894	0.00212299	-0.0584083
	0.865064	0.516371	0.234973	1.74652	0.0139283	0.126517	37.037	0.00630856	0.0489337	53.4938	0.00231085	0.00936551	70.8347	0.000614647	0.000275001	87.4022	9.50185	6.79427	4.09559	15.0738	15.3129	0.514215	0.00198181	25.8651	0.513678	0.000118895	50.1215	0.50821	1.47381e-07	125.998	0.51538	1.41857e-17					0.573746	0.261082	1.94057	0.961182	0.0877556	0.0186119	0.0268259	25.5694	0.0066587	-0.0463253	47.4177	0.00213297	-0.0591859
	0.874426	0.521862	0.237301	1.76554	0.0140214	0.126521	37.3363	0.00634536	0.0486448	53.964	0.00232171	0.00891143	71.5728	0.000616561	-0.000167685	88.5788	9.4067	6.72613	4.05473	14.9234	15.2066	0.513247	0.00193727	25.7103	0.512224	0.000114426	49.8824	0.506152	1.35055e-07	125.603	0.512032	1.07011e-17					0.579847	0.263668	1.96171	0.971584	0.0883532	0.0187407	0.026657	25.79	0.00669823	-0.0469507	47.8523	0.00214301	-0.0599683
	0.883898	0.527416	0.239652	1.78478	0.0141151	0.126525	37.639	0.00638238	0.0483538	54.4406	0.00233263	0.00845302	72.3226	0.000618482	-0.000616332	89.7773	9.31247	6.65866	4.01428	14.7745	15.1011	0.51228	0.00189348	25.5565	0.510775	0.000110104	49.6445	0.504103	1.23721e-07	125.21	0.508707	8.06821e-18					0.586018	0.26628	1.98309	0.982109	0.0889522	0.0188703	0.0264879	26.0128	0.006738	-0.0475795	48.2935	0.00215309	-0.0607556
	0.893482	0.533034	0.242028	1.80426	0.0142094	0.126529	37.9451	0.00641961	0.0480606	54.9237	0.00234359	0.00799027	73.0845	0.000620408	-0.00107098	90.9983	9.21916	6.59184	3.97421	14.6271	14.9963	0.511314	0.00185044	25.4035	0.509329	0.000105926	49.4076	0.502065	1.13305e-07	124.818	0.505404	6.08034e-18					0.59226	0.26892	2.00473	0.992758	0.0895522	0.0190007	0.0263184	26.2379	0.00677798	-0.0482117	48.7413	0.00216321	-0.0615477
	0.90318	0.538717	0.244427	1.82397	0.0143042	0.126533	38.2547	0.00645704	0.0477654	55.4134	0.0023546	0.00752313	73.8586	0.00062234	-0.00153167	92.2421	9.12676	6.52566	3.93454	14.4811	14.8922	0.510349	0.00180813	25.2515	0.507886	0.000101888	49.1719	0.500037	1.03737e-07	124.426	0.502122	4.58051e-18					0.598575	0.271586	2.02663	1.00353	0.0901534	0.019132	0.0261487	26.4654	0.00681819	-0.0488472	49.1958	0.00217338	-0.0623447
	0.912993	0.544466	0.246852	1.84391	0.0143997	0.126538	38.5679	0.00649469	0.0474681	55.9099	0.00236567	0.00705159	74.6451	0.000624278	-0.00199845	93.5092	9.03526	6.46014	3.89524	14.3365	14.7888	0.509385	0.00176656	25.1004	0.506447	9.7987e-05	48.9373	0.498018	9.49514e-08	124.036	0.498863	3.44961e-18					0.604963	0.27428	2.04879	1.01444	0.0907557	0.019264	0.0259788	26.6952	0.00685863	-0.0494862	49.6573	0.0021836	-0.0631466
	0.922923	0.550282	0.249301	1.86409	0.0144958	0.126543	38.8847	0.00653255	0.0471687	56.4133	0.00237679	0.00657562	75.4444	0.000626222	-0.00247135	94.8002	8.94464	6.39524	3.85633	14.1933	14.6862	0.508422	0.00172571	24.9502	0.505012	9.42186e-05	48.7038	0.496009	8.68878e-08	123.648	0.495626	2.59735e-18					0.611425	0.277002	2.07121	1.02547	0.0913589	0.0193969	0.0258085	26.9274	0.0068993	-0.0501286	50.1259	0.00219387	-0.0639535
	0.932972	0.556166	0.251776	1.88452	0.0145926	0.126548	39.2051	0.00657063	0.0468672	56.9237	0.00238795	0.00609518	76.2566	0.000628172	-0.00295042	96.1154	8.85492	6.33098	3.81779	14.0516	14.5843	0.50746	0.00168558	24.8008	0.50358	9.05795e-05	48.4715	0.49401	7.94902e-08	123.26	0.492411	1.95539e-18					0.617962	0.279751	2.09391	1.03664	0.0919631	0.0195306	0.025638	27.1621	0.0069402	-0.0507744	50.6016	0.00220418	-0.0647652
	0.943141	0.562118	0.254276	1.90519	0.0146899	0.126553	39.5293	0.00660892	0.0465636	57.4412	0.00239917	0.00561026	77.082	0.000630128	-0.00343569	97.4555	8.76606	6.26735	3.77962	13.9112	14.483	0.5065	0.00164617	24.6524	0.502151	8.70662e-05	48.2402	0.49202	7.27063e-08	122.874	0.489217	1.47204e-18					0.624575	0.282529	2.11687	1.04793	0.0925681	0.0196651	0.0254673	27.3993	0.00698132	-0.0514238	51.0847	0.00221454	-0.0655819
	0.953432	0.568139	0.256802	1.92611	0.0147878	0.126559	39.8573	0.00664743	0.0462579	57.966	0.00241045	0.00512082	77.9209	0.00063209	-0.0039272	98.821	8.67807	6.20433	3.74182	13.7721	14.3825	0.50554	0.00160746	24.5048	0.500726	8.36753e-05	48.0101	0.49004	6.6488e-08	122.489	0.486044	1.10822e-18					0.631266	0.285336	2.14012	1.05937	0.0931739	0.0198005	0.0252962	27.639	0.00702268	-0.0520766	51.5754	0.00222495	-0.0664036
	0.963846	0.574232	0.259355	1.94728	0.0148864	0.126565	40.1891	0.00668616	0.04595	58.4982	0.00242177	0.00462683	78.7736	0.000634058	-0.00442501	100.212	8.59094	6.14192	3.70439	13.6345	14.2827	0.504582	0.00156945	24.3582	0.499305	8.04034e-05	47.781	0.48807	6.07902e-08	122.105	0.482894	8.34444e-19					0.638035	0.288172	2.16364	1.07094	0.0937805	0.0199367	0.0251249	27.8812	0.00706427	-0.052733	52.0737	0.0022354	-0.0672303
	0.974385	0.580395	0.261933	1.96871	0.0149856	0.126571	40.5249	0.0067251	0.0456401	59.038	0.00243314	0.00412827	79.6402	0.000636033	-0.00492913	101.63	8.50465	6.08012	3.66732	13.4981	14.1835	0.503624	0.00153214	24.2124	0.497887	7.72472e-05	47.553	0.486109	5.55714e-08	121.722	0.479764	6.28458e-19					0.644884	0.291037	2.18745	1.08265	0.0943876	0.0200737	0.0249534	28.1261	0.0071061	-0.0533929	52.5799	0.0022459	-0.0680621
	0.985052	0.586631	0.264539	1.99039	0.0150855	0.126578	40.8648	0.00676427	0.045328	59.5855	0.00244457	0.0036251	80.5212	0.000638013	-0.00543963	103.075	8.4192	6.01892	3.63061	13.3631	14.0851	0.502668	0.00149551	24.0674	0.496472	7.42034e-05	47.3261	0.484158	5.07932e-08	121.341	0.476655	4.73486e-19					0.651813	0.293932	2.21155	1.0945	0.0949954	0.0202116	0.0247815	28.3737	0.00714816	-0.0540564	53.0941	0.00225645	-0.0688989
	0.995847	0.592941	0.267172	2.01235	0.0151859	0.126585	41.2086	0.00680365	0.0450137	60.1408	0.00245605	0.0031173	81.4167	0.00064	-0.00595652	104.547	8.33459	5.95831	3.59425	13.2295	13.9873	0.501713	0.00145956	23.9234	0.495061	7.12688e-05	47.1003	0.482216	4.642e-08	120.961	0.473568	3.56893e-19					0.658823	0.296857	2.23594	1.1065	0.0956036	0.0203504	0.0246094	28.624	0.00719045	-0.0547234	53.6164	0.00226705	-0.0697407
	1.00677	0.599325	0.269832	2.03456	0.015287	0.126592	41.5567	0.00684326	0.0446973	60.7042	0.00246759	0.00260483	82.327	0.000641992	-0.00647987	106.047	8.2508	5.89829	3.55824	13.0971	13.8902	0.500758	0.00142429	23.7802	0.493653	6.84402e-05	46.8756	0.480283	4.24188e-08	120.582	0.470502	2.69165e-19					0.665916	0.299813	2.26063	1.11864	0.0962122	0.02049	0.024437	28.877	0.00723298	-0.0553941	54.1471	0.0022777	-0.0705877
	1.01783	0.605784	0.272519	2.05705	0.0153888	0.1266	41.909	0.0068831	0.0443788	61.2756	0.00247917	0.00208767	83.2525	0.000643991	-0.00700969	107.577	8.16782	5.83885	3.52258	12.966	13.7938	0.499805	0.00138968	23.6378	0.492248	6.57145e-05	46.6519	0.47836	3.87593e-08	120.204	0.467456	2.03141e-19					0.673094	0.302799	2.28561	1.13092	0.0968212	0.0206304	0.0242644	29.1328	0.00727576	-0.0560683	54.6863	0.0022884	-0.0714398
	1.02902	0.61232	0.275235	2.07982	0.0154912	0.126608	42.2655	0.00692315	0.0440582	61.8554	0.00249082	0.00156578	84.1935	0.000645996	-0.00754604	109.135	8.08565	5.78	3.48726	12.8362	13.698	0.498853	0.00135574	23.4963	0.490847	6.30888e-05	46.4293	0.476446	3.54133e-08	119.827	0.464431	1.53436e-19					0.680356	0.305817	2.31091	1.14336	0.0974305	0.0207717	0.0240915	29.3915	0.00731877	-0.0567462	55.2343	0.00229914	-0.072297
	1.04035	0.618934	0.27798	2.10286	0.0155942	0.126616	42.6265	0.00696344	0.0437354	62.4437	0.00250251	0.00103913	85.1502	0.000648007	-0.00808895	110.723	8.00428	5.72171	3.45229	12.7076	13.6029	0.497902	0.00132245	23.3556	0.489449	6.05599e-05	46.2077	0.474541	3.23551e-08	119.452	0.461427	1.16001e-19					0.687705	0.308866	2.33651	1.15595	0.0980399	0.0209139	0.0239184	29.6532	0.00736202	-0.0574278	55.7912	0.00230994	-0.0731595
	1.05182	0.625627	0.280753	2.12618	0.0156979	0.126625	42.9919	0.00700395	0.0434104	63.0406	0.00251426	0.000507701	86.123	0.000650025	-0.00863846	112.342	7.9237	5.66398	3.41765	12.5803	13.5085	0.496952	0.0012898	23.2158	0.488055	5.8125e-05	45.9872	0.472645	2.95605e-08	119.077	0.458443	8.77934e-20					0.695141	0.311947	2.36242	1.16869	0.0986495	0.0210569	0.0237449	29.9177	0.00740551	-0.0581131	56.3571	0.00232078	-0.0740271
	1.06343	0.632399	0.283555	2.14979	0.0158022	0.126634	43.3619	0.00704468	0.0430833	63.6462	0.00252606	-2.85511e-05	87.1122	0.000652048	-0.0091946	113.993	7.84391	5.60682	3.38334	12.4543	13.4147	0.496003	0.00125779	23.0768	0.486663	5.57813e-05	45.7678	0.470759	2.70078e-08	118.704	0.45548	6.65244e-20					0.702665	0.315061	2.38866	1.18159	0.099259	0.0212009	0.0235713	30.1853	0.00744924	-0.058802	56.9324	0.00233167	-0.0749
	1.07518	0.639252	0.286387	2.1737	0.0159072	0.126643	43.7365	0.00708565	0.042754	64.2609	0.00253792	-0.000569655	88.1181	0.000654078	-0.00975742	115.675	7.76489	5.55021	3.34936	12.3294	13.3215	0.495055	0.00122642	22.9387	0.485275	5.35258e-05	45.5493	0.468882	2.46764e-08	118.332	0.452537	5.04756e-20					0.71028	0.318207	2.41522	1.19464	0.0998685	0.0213456	0.0233973	30.456	0.00749322	-0.0594947	57.5171	0.00234261	-0.0757781
	1.08707	0.646188	0.289248	2.19789	0.0160129	0.126653	44.1158	0.00712685	0.0424225	64.8846	0.00254983	-0.00111564	89.1411	0.000656114	-0.010327	117.39	7.68663	5.49415	3.31571	12.2058	13.229	0.494108	0.00119567	22.8013	0.48389	5.13559e-05	45.332	0.467013	2.25479e-08	117.961	0.449614	3.83553e-20					0.717986	0.321387	2.4421	1.20786	0.100478	0.0214913	0.0232231	30.7298	0.00753745	-0.0601912	58.1115	0.00235361	-0.0766615
	1.09911	0.653206	0.29214	2.22239	0.0161193	0.126663	44.5	0.00716828	0.0420889	65.5177	0.0025618	-0.00166655	90.1816	0.000658157	-0.0109032	119.138	7.60914	5.43864	3.28239	12.0834	13.1372	0.493162	0.00116555	22.6648	0.482509	4.92688e-05	45.1156	0.465154	2.06049e-08	117.591	0.446712	2.91929e-20					0.725785	0.3246	2.46932	1.22124	0.101087	0.0216379	0.0230487	31.0069	0.00758192	-0.0608914	58.7159	0.00236465	-0.0775503
	1.1113	0.66031	0.295063	2.24719	0.0162263	0.126674	44.889	0.00720994	0.0417532	66.1603	0.00257382	-0.0022224	91.2397	0.000660205	-0.0114863	120.92	7.53241	5.38366	3.24939	11.9622	13.046	0.492217	0.00113603	22.5291	0.48113	4.72619e-05	44.9003	0.463304	1.88318e-08	117.223	0.443829	2.2259e-20					0.733677	0.327847	2.49687	1.23478	0.101696	0.0217853	0.022874	31.2871	0.00762664	-0.0615954	59.3303	0.00237574	-0.0784444
	1.12364	0.667499	0.298016	2.27229	0.0163339	0.126685	45.283	0.00725184	0.0414152	66.8126	0.00258589	-0.00278324	92.316	0.000662261	-0.0120762	122.737	7.45642	5.32921	3.2167	11.8422	12.9554	0.491273	0.00110712	22.3942	0.479755	4.53327e-05	44.686	0.461462	1.7214e-08	116.855	0.440967	1.7005e-20					0.741665	0.331129	2.52477	1.24849	0.102304	0.0219336	0.022699	31.5707	0.00767161	-0.0623033	59.9551	0.00238689	-0.0793439
	1.13614	0.674774	0.301001	2.29771	0.0164423	0.126697	45.6821	0.00729397	0.0410751	67.4747	0.00259803	-0.00334909	93.4108	0.000664322	-0.012673	124.589	7.38116	5.27529	3.18433	11.7233	12.8654	0.49033	0.0010788	22.2601	0.478383	4.34786e-05	44.4728	0.45963	1.57381e-08	116.489	0.438124	1.30187e-20					0.749749	0.334446	2.55302	1.26237	0.102912	0.0220828	0.0225238	31.8577	0.00771683	-0.0630149	60.5905	0.00239808	-0.0802489
	1.14878	0.682139	0.304018	2.32345	0.0165513	0.126709	46.0863	0.00733634	0.0407328	68.1469	0.00261022	-0.00392	94.5244	0.00066639	-0.0132767	126.478	7.30664	5.2219	3.15226	11.6056	12.7761	0.489389	0.00105108	22.1268	0.477014	4.16972e-05	44.2605	0.457806	1.4392e-08	116.124	0.435302	9.98956e-21					0.757932	0.337798	2.58161	1.27643	0.103519	0.0222329	0.0223483	32.1481	0.0077623	-0.0637305	61.2367	0.00240933	-0.0811593
	1.16159	0.689592	0.307067	2.34951	0.0166611	0.126721	46.4959	0.00737895	0.0403883	68.8294	0.00262246	-0.00449599	95.6573	0.000668464	-0.0138873	128.404	7.23284	5.16902	3.12051	11.489	12.6873	0.488448	0.00102394	21.9943	0.475648	3.9986e-05	44.0493	0.455991	1.31644e-08	115.76	0.432499	7.6841e-21					0.766214	0.341185	2.61056	1.29066	0.104125	0.022384	0.0221725	32.442	0.00780802	-0.0644499	61.8939	0.00242062	-0.0820751
	1.17456	0.697137	0.310148	2.37589	0.0167715	0.126734	46.9108	0.0074218	0.0400416	69.5223	0.00263476	-0.00507711	96.8098	0.000670544	-0.0145049	130.367	7.15976	5.11665	3.08906	11.3736	12.5992	0.487508	0.000997374	21.8626	0.474285	3.83428e-05	43.839	0.454185	1.20451e-08	115.397	0.429715	5.92633e-21					0.774596	0.344609	2.63988	1.30506	0.104731	0.0225359	0.0219966	32.7395	0.007854	-0.0651732	62.5624	0.00243197	-0.0829966
	1.18768	0.704774	0.313263	2.40261	0.0168826	0.126747	47.3311	0.00746489	0.0396928	70.2259	0.00264712	-0.00566338	97.9824	0.000672631	-0.0151295	132.37	7.08739	5.06479	3.05792	11.2593	12.5117	0.486569	0.000971378	21.7317	0.472925	3.67652e-05	43.6298	0.452387	1.10246e-08	115.036	0.426951	4.5836e-21					0.783082	0.34807	2.66956	1.31965	0.105335	0.0226887	0.0218203	33.0406	0.00790023	-0.0659005	63.2424	0.00244337	-0.0839235
	1.20098	0.712504	0.316411	2.42966	0.0169944	0.126761	47.7571	0.00750821	0.0393417	70.9404	0.00265953	-0.00625485	99.1754	0.000674725	-0.0157611	134.411	7.01572	5.01343	3.02707	11.1461	12.4248	0.485631	0.000945943	21.6015	0.471568	3.52509e-05	43.4215	0.450598	1.00943e-08	114.675	0.424207	3.55582e-21					0.791671	0.351568	2.69962	1.33442	0.105939	0.0228424	0.0216438	33.3455	0.00794671	-0.0666317	63.9342	0.00245483	-0.0848561
	1.21444	0.720329	0.319593	2.45705	0.0171069	0.126776	48.1887	0.00755179	0.0389885	71.666	0.00267201	-0.00685154	100.389	0.000676825	-0.0163998	136.494	6.94475	4.96257	2.99652	11.034	12.3385	0.484694	0.000921062	21.4721	0.470215	3.37979e-05	43.2143	0.448818	9.24623e-09	114.316	0.421481	2.7674e-21					0.800365	0.355104	2.73006	1.34937	0.106541	0.0229971	0.0214671	33.6542	0.00799346	-0.0673669	64.6381	0.00246633	-0.0857943
	1.22807	0.72825	0.32281	2.48479	0.0172201	0.126791	48.6262	0.0075956	0.0386331	72.4029	0.00268453	-0.00745351	101.624	0.000678931	-0.0170457	138.617	6.87446	4.9122	2.96626	10.923	12.2528	0.483758	0.000896728	21.3435	0.468864	3.2404e-05	43.008	0.447046	8.47324e-09	113.957	0.418775	2.1612e-21					0.809167	0.358677	2.76088	1.36452	0.107143	0.0231526	0.0212901	33.9667	0.00804046	-0.0681061	65.3542	0.00247789	-0.0867382
	1.24187	0.73627	0.326061	2.51288	0.017334	0.126806	49.0695	0.00763966	0.0382755	73.1513	0.00269712	-0.00806077	102.881	0.000681044	-0.0176987	140.783	6.80486	4.86232	2.93629	10.813	12.1677	0.482823	0.000872933	21.2157	0.467516	3.10671e-05	42.8027	0.445283	7.76869e-09	113.6	0.416089	1.69394e-21					0.818077	0.36229	2.79209	1.37985	0.107743	0.0233091	0.0211129	34.2832	0.00808772	-0.0688493	66.083	0.00248949	-0.0876878
	1.25585	0.744388	0.329348	2.54133	0.0174487	0.126822	49.5189	0.00768397	0.0379157	73.9115	0.00270977	-0.00867338	104.161	0.000683164	-0.0183589	142.992	6.73594	4.81292	2.90661	10.7042	12.0832	0.481889	0.000849671	21.0886	0.466171	2.97852e-05	42.5984	0.443528	7.12655e-09	113.244	0.413421	1.33284e-21					0.827098	0.365942	2.82369	1.39538	0.108341	0.0234665	0.0209354	34.6037	0.00813525	-0.0695965	66.8246	0.00250116	-0.0886432
	1.27	0.752607	0.33267	2.57013	0.017564	0.126839	49.9744	0.00772853	0.0375537	74.6838	0.00272247	-0.00929138	105.462	0.00068529	-0.0190263	145.245	6.66768	4.764	2.87721	10.5964	11.9992	0.480956	0.000826933	20.9623	0.464829	2.85564e-05	42.395	0.441781	6.54128e-09	112.889	0.410772	1.05302e-21					0.83623	0.369633	2.8557	1.41111	0.108938	0.0236248	0.0207577	34.9283	0.00818303	-0.0703478	67.5794	0.00251287	-0.0896044
	1.28433	0.760929	0.336029	2.59931	0.0176801	0.126856	50.4362	0.00777333	0.0371896	75.4682	0.00273523	-0.00991479	106.787	0.000687422	-0.019701	147.543	6.60008	4.71555	2.8481	10.4896	11.9159	0.480024	0.000804713	20.8367	0.46349	2.73787e-05	42.1926	0.440043	6.00786e-09	112.535	0.408143	8.3555e-22					0.845477	0.373365	2.88812	1.42704	0.109533	0.0237841	0.0205797	35.2571	0.00823108	-0.0711032	68.3476	0.00252464	-0.0905714
	1.29885	0.769354	0.339424	2.62886	0.0177969	0.126874	50.9043	0.00781839	0.0368232	76.2652	0.00274805	-0.0105437	108.136	0.000689561	-0.0203829	149.887	6.53314	4.66757	2.81926	10.3839	11.8331	0.479093	0.000783002	20.7119	0.462154	2.62504e-05	41.9912	0.438313	5.52167e-09	112.183	0.405532	6.66025e-22					0.854838	0.377138	2.92095	1.44317	0.110127	0.0239443	0.0204015	35.5902	0.00827939	-0.0718628	69.1295	0.00253646	-0.0915444
	1.31355	0.777885	0.342857	2.65878	0.0179144	0.126892	51.379	0.0078637	0.0364546	77.075	0.00276093	-0.011178	109.508	0.000691707	-0.0210722	152.278	6.46685	4.62005	2.7907	10.2792	11.7509	0.478163	0.000761794	20.5878	0.460821	2.51696e-05	41.7908	0.436592	5.07851e-09	111.831	0.40294	5.33456e-22					0.864317	0.380952	2.9542	1.4595	0.110718	0.0241054	0.020223	35.9277	0.00832797	-0.0726264	69.9256	0.00254834	-0.0925232
	1.32845	0.786523	0.346328	2.6891	0.0180326	0.126911	51.8603	0.00790926	0.0360839	77.8977	0.00277387	-0.0118179	110.905	0.000693859	-0.0217689	154.718	6.4012	4.57299	2.76241	10.1756	11.6693	0.477234	0.000741081	20.4645	0.459491	2.41346e-05	41.5912	0.434879	4.67456e-09	111.481	0.400367	4.29446e-22					0.873914	0.384808	2.98788	1.47605	0.111308	0.0242675	0.0200443	36.2696	0.00837682	-0.0733943	70.736	0.00256027	-0.0935081
	1.34353	0.795269	0.349836	2.7198	0.0181516	0.12693	52.3484	0.00795507	0.0357109	78.7337	0.00278686	-0.0124634	112.328	0.000696018	-0.022473	157.206	6.33619	4.52638	2.73439	10.0729	11.5882	0.476306	0.000720856	20.3419	0.458163	2.31436e-05	41.3927	0.433174	4.30632e-09	111.131	0.397812	3.47563e-22					0.883633	0.388707	3.022	1.49281	0.111895	0.0244305	0.0198653	36.6161	0.00842593	-0.0741663	71.561	0.00257225	-0.094499
	1.35881	0.804126	0.353384	2.75089	0.0182713	0.126951	52.8433	0.00800115	0.0353358	79.5833	0.00279992	-0.0131145	113.776	0.000698184	-0.0231845	159.745	6.27181	4.48023	2.70664	9.97126	11.5077	0.475378	0.000701112	20.2201	0.456838	2.21951e-05	41.1951	0.431477	3.97061e-09	110.783	0.395276	2.82874e-22					0.893474	0.392649	3.05655	1.50979	0.11248	0.0245945	0.0196862	36.9673	0.00847532	-0.0749425	72.4012	0.00258429	-0.095496
	1.37428	0.813095	0.356971	2.78239	0.0183918	0.126971	53.3454	0.00804747	0.0349585	80.4466	0.00281304	-0.0137713	115.25	0.000700356	-0.0239035	162.336	6.20805	4.43452	2.67916	9.87059	11.4277	0.474452	0.00068184	20.0989	0.455517	2.12874e-05	40.9984	0.429788	3.66453e-09	110.435	0.392758	2.31583e-22					0.903439	0.396635	3.09155	1.52698	0.113063	0.0247594	0.0195067	37.3231	0.00852497	-0.075723	73.2567	0.00259638	-0.0964991
	1.38996	0.822178	0.360598	2.8143	0.018513	0.126993	53.8546	0.00809406	0.034579	81.3241	0.00282621	-0.0144338	116.75	0.000702535	-0.0246299	164.979	6.14491	4.38925	2.65193	9.77089	11.3483	0.473527	0.000663035	19.9785	0.454197	2.04191e-05	40.8026	0.428107	3.38544e-09	110.089	0.390259	1.90765e-22					0.913531	0.400665	3.127	1.5444	0.113643	0.0249252	0.0193271	37.6839	0.0085749	-0.0765077	74.1279	0.00260853	-0.0975084
	1.40584	0.831377	0.364266	2.84663	0.018635	0.127015	54.3711	0.00814091	0.0341973	82.216	0.00283945	-0.0151021	118.278	0.000704721	-0.0253639	167.675	6.08238	4.34441	2.62497	9.67217	11.2695	0.472602	0.000644687	19.8588	0.452881	1.95885e-05	40.6078	0.426434	3.13093e-09	109.744	0.387778	1.5816e-22					0.923752	0.40474	3.16292	1.56205	0.114221	0.0250921	0.0191472	38.0496	0.0086251	-0.0772967	75.0152	0.00262073	-0.098524
	1.42193	0.840693	0.367975	2.87937	0.0187577	0.127038	54.8951	0.00818801	0.0338134	83.1225	0.00285275	-0.0157761	119.834	0.000706913	-0.0261055	170.427	6.02045	4.30001	2.59826	9.5744	11.1912	0.471678	0.00062679	19.7398	0.451567	1.87943e-05	40.4139	0.424769	2.89882e-09	109.4	0.385315	1.32019e-22					0.934103	0.408861	3.1993	1.57992	0.114796	0.0252598	0.0189671	38.4203	0.00867558	-0.0780901	75.9189	0.00263299	-0.0995459
	1.43823	0.850128	0.371725	2.91254	0.0188812	0.127061	55.4267	0.00823538	0.0334273	84.0441	0.00286611	-0.016456	121.419	0.000709113	-0.0268547	173.235	5.95912	4.25604	2.57181	9.47758	11.1134	0.470756	0.000609337	19.6215	0.450256	1.80351e-05	40.221	0.423112	2.68711e-09	109.057	0.38287	1.1098e-22					0.944586	0.413028	3.23616	1.59803	0.115368	0.0254286	0.0187867	38.7962	0.00872633	-0.0788877	76.8394	0.0026453	-0.100574
	1.45474	0.859684	0.375518	2.94615	0.0190054	0.127086	55.9661	0.00828302	0.0330391	84.9809	0.00287953	-0.0171417	123.032	0.000711319	-0.0276115	176.101	5.89839	4.21249	2.54561	9.3817	11.0362	0.469834	0.000592321	19.504	0.448948	1.73095e-05	40.0289	0.421463	2.49399e-09	108.715	0.380444	9.39876e-23					0.955205	0.417242	3.2735	1.61638	0.115937	0.0255983	0.0186061	39.1774	0.00877736	-0.0796898	77.7772	0.00265767	-0.101609
	1.47147	0.869364	0.379354	2.9802	0.0191304	0.127111	56.5134	0.00833091	0.0326486	85.9333	0.00289301	-0.0178334	124.675	0.000713532	-0.028376	179.025	5.83825	4.16935	2.51966	9.28676	10.9595	0.468913	0.000575733	19.3871	0.447642	1.66162e-05	39.8378	0.419822	2.31783e-09	108.375	0.378036	8.02139e-23					0.96596	0.421504	3.31133	1.63497	0.116503	0.0257689	0.0184253	39.564	0.00882866	-0.0804962	78.7325	0.00267009	-0.10265
	1.48842	0.879169	0.383233	3.0147	0.0192562	0.127136	57.0689	0.00837908	0.032256	86.9017	0.00290656	-0.0185311	126.349	0.000715751	-0.0291483	182.01	5.77868	4.12664	2.49395	9.19273	10.8833	0.467993	0.000559567	19.2709	0.446339	1.59539e-05	39.6476	0.418188	2.15711e-09	108.035	0.375645	6.90128e-23					0.976854	0.425815	3.34966	1.6538	0.117065	0.0259405	0.0182442	39.9561	0.00888025	-0.081307	79.7059	0.00268258	-0.103698
	1.50559	0.889101	0.387157	3.04965	0.0193828	0.127163	57.6326	0.00842751	0.0318612	87.8863	0.00292016	-0.0192348	128.053	0.000717978	-0.0299282	185.057	5.71969	4.08433	2.46849	9.09962	10.8077	0.467074	0.000543815	19.1554	0.445039	1.53215e-05	39.4582	0.416562	2.01049e-09	107.696	0.373273	5.98772e-23					0.98789	0.430175	3.3885	1.67288	0.117625	0.0261132	0.0180629	40.3539	0.00893211	-0.0821222	80.6977	0.00269511	-0.104752
	1.523	0.899162	0.391126	3.08506	0.0195101	0.12719	58.2047	0.00847621	0.0314643	88.8875	0.00293383	-0.0199445	129.789	0.000720211	-0.0307159	188.166	5.66127	4.04243	2.44327	9.00741	10.7325	0.466156	0.000528471	19.0406	0.443741	1.47176e-05	39.2698	0.414944	1.87673e-09	107.359	0.370918	5.24081e-23					0.999069	0.434584	3.42785	1.69222	0.11818	0.0262867	0.0178814	40.7574	0.00898426	-0.0829419	81.7083	0.00270771	-0.105813
	1.54063	0.909355	0.39514	3.12095	0.0196382	0.127218	58.7855	0.00852518	0.0310652	89.9057	0.00294756	-0.0206604	131.557	0.000722451	-0.0315115	191.34	5.60342	4.00093	2.41829	8.91609	10.6579	0.465239	0.000513527	18.9265	0.442446	1.41413e-05	39.0823	0.413334	1.7547e-09	107.022	0.368581	4.62912e-23					1.01039	0.439044	3.46772	1.71181	0.118732	0.0264613	0.0176996	41.1667	0.00903669	-0.0837661	82.7382	0.00272036	-0.106881
	1.5585	0.919681	0.399201	3.15731	0.0197671	0.127247	59.375	0.00857443	0.0306639	90.9412	0.00296136	-0.0213825	133.359	0.000724699	-0.0323148	194.579	5.54612	3.95983	2.39355	8.82566	10.5839	0.464323	0.000498976	18.8131	0.441153	1.35913e-05	38.8957	0.411731	1.6434e-09	106.687	0.366261	4.12785e-23					1.02187	0.443556	3.50812	1.73167	0.11928	0.0266368	0.0175177	41.5822	0.00908941	-0.0845948	83.7878	0.00273307	-0.107955
	1.57661	0.930143	0.403308	3.19416	0.0198968	0.127277	59.9736	0.00862394	0.0302605	91.9943	0.00297522	-0.0221107	135.194	0.000726953	-0.0331261	197.887	5.48938	3.91912	2.36904	8.73611	10.5103	0.463407	0.00048481	18.7003	0.439863	1.30667e-05	38.7099	0.410135	1.5419e-09	106.352	0.36396	3.71739e-23					1.03349	0.44812	3.54907	1.75179	0.119824	0.0268133	0.0173355	42.0037	0.00914241	-0.085428	84.8576	0.00274583	-0.109036
	1.59496	0.940743	0.407464	3.2315	0.0200273	0.127307	60.5812	0.00867374	0.0298549	93.0655	0.00298914	-0.0228453	137.063	0.000729214	-0.0339453	201.263	5.43318	3.8788	2.34476	8.64742	10.4372	0.462492	0.000471024	18.5882	0.438575	1.25665e-05	38.525	0.408547	1.44938e-09	106.019	0.361676	3.3823e-23					1.04527	0.452737	3.59056	1.77218	0.120365	0.0269909	0.0171531	42.4316	0.0091957	-0.0862658	85.948	0.00275866	-0.110125
	1.61356	0.951484	0.411667	3.26934	0.0201586	0.127338	61.1983	0.0087238	0.0294472	94.155	0.00300312	-0.0235861	138.968	0.000731482	-0.0347724	204.71	5.37752	3.83887	2.32071	8.5596	10.3647	0.461579	0.000457609	18.4768	0.43729	1.20895e-05	38.341	0.406967	1.36506e-09	105.686	0.359409	3.11043e-23					1.0572	0.457408	3.63261	1.79285	0.1209	0.0271693	0.0169704	42.8659	0.00924928	-0.0871082	87.0596	0.00277154	-0.11122
	1.63242	0.962367	0.415921	3.3077	0.0202907	0.127371	61.8248	0.00877415	0.0290374	95.2634	0.00301717	-0.0243334	140.908	0.000733757	-0.0356075	208.229	5.3224	3.79932	2.29689	8.47262	10.2926	0.460666	0.000444559	18.3661	0.436008	1.1635e-05	38.1579	0.405394	1.28827e-09	105.355	0.35716	2.89226e-23					1.0693	0.462134	3.67522	1.8138	0.121432	0.0273488	0.0167876	43.3068	0.00930315	-0.0879552	88.1928	0.00278448	-0.112323
	1.65152	0.973395	0.420224	3.34657	0.0204236	0.127404	62.4612	0.00882477	0.0286254	96.391	0.00303128	-0.025087	142.886	0.000736039	-0.0364506	211.823	5.26781	3.76015	2.27329	8.38649	10.2211	0.459754	0.000431867	18.256	0.434728	1.1202e-05	37.9757	0.403828	1.21839e-09	105.025	0.354928	2.72049e-23					1.08155	0.466915	3.71841	1.83503	0.121959	0.0275293	0.0166045	43.7544	0.0093573	-0.0888068	89.3482	0.00279748	-0.113432
	1.67089	0.98457	0.424578	3.38596	0.0205573	0.127438	63.1074	0.00887567	0.0282113	97.5382	0.00304546	-0.0258472	144.901	0.000738328	-0.0373018	215.492	5.21375	3.72136	2.24992	8.30119	10.15	0.458843	0.000419525	18.1466	0.43345	1.07896e-05	37.7943	0.402269	1.15487e-09	104.696	0.352713	2.5896e-23					1.09397	0.471753	3.76218	1.85655	0.122481	0.0277108	0.0164212	44.2089	0.00941175	-0.089663	90.5262	0.00281053	-0.114549
	1.69052	0.995896	0.428984	3.42589	0.0206918	0.127473	63.7639	0.00892686	0.0277951	98.7054	0.0030597	-0.0266138	146.954	0.000740624	-0.038161	219.239	5.1602	3.68293	2.22677	8.21671	10.0795	0.457933	0.000407528	18.0378	0.432174	1.0397e-05	37.6138	0.400718	1.09721e-09	104.367	0.350516	2.49565e-23					1.10655	0.476649	3.80655	1.87836	0.122999	0.0278933	0.0162377	44.6705	0.0094665	-0.090524	91.7274	0.00282365	-0.115674
	1.71042	1.00737	0.433442	3.46637	0.0208272	0.127508	64.4307	0.00897833	0.0273768	99.893	0.00307401	-0.0273871	149.046	0.000742927	-0.0390284	223.065	5.10717	3.64487	2.20383	8.13305	10.0094	0.457023	0.000395868	17.9296	0.430901	1.00234e-05	37.4341	0.399174	1.04494e-09	104.04	0.348336	2.43609e-23					1.1193	0.481602	3.85152	1.90047	0.123511	0.0280767	0.0160539	45.1392	0.00952154	-0.0913897	92.9523	0.00283682	-0.116805
	1.7306	1.01901	0.437954	3.50739	0.0209634	0.127545	65.1081	0.00903008	0.0269563	101.102	0.00308838	-0.028167	151.179	0.000745238	-0.0399039	226.972	5.05465	3.60717	2.18111	8.05021	9.9398	0.456115	0.000384539	17.8221	0.429631	9.66801e-06	37.2553	0.397637	9.97678e-10	103.714	0.346172	2.40967e-23					1.13223	0.486616	3.8971	1.92289	0.124019	0.0282612	0.01587	45.6154	0.00957687	-0.0922601	94.2015	0.00285006	-0.117945
	1.75105	1.0308	0.44252	3.54898	0.0211004	0.127583	65.7963	0.00908211	0.0265338	102.331	0.00310282	-0.0289536	153.352	0.000747555	-0.0407877	230.963	5.00264	3.56983	2.1586	7.96816	9.87069	0.455207	0.000373534	17.7153	0.428363	9.33015e-06	37.0774	0.396107	9.55054e-10	103.389	0.344026	2.41645e-23					1.14533	0.491689	3.94331	1.94561	0.124521	0.0284467	0.0156859	46.0991	0.0096325	-0.0931352	95.4756	0.00286335	-0.119091
	1.77179	1.04275	0.447142	3.59114	0.0212382	0.127622	66.4956	0.00913444	0.0261092	103.583	0.00311733	-0.0297469	155.568	0.00074988	-0.0416796	235.039	4.95112	3.53285	2.1363	7.8869	9.80205	0.4543	0.000362846	17.6091	0.427097	9.00908e-06	36.9003	0.394584	9.16749e-10	103.065	0.341897	2.45786e-23					1.15861	0.496824	3.99016	1.96865	0.125018	0.0286332	0.0155015	46.5905	0.00968843	-0.0940152	96.7752	0.00287671	-0.120246
	1.79281	1.05487	0.451819	3.63388	0.0213769	0.127661	67.2062	0.00918705	0.0256826	104.857	0.0031319	-0.0305471	157.826	0.000752211	-0.0425799	239.202	4.90009	3.49621	2.11422	7.80643	9.73389	0.453394	0.000352469	17.5035	0.425833	8.70416e-06	36.724	0.393068	8.82483e-10	102.742	0.339785	2.53691e-23					1.17207	0.502021	4.03765	1.99201	0.12551	0.0288206	0.0153169	47.0899	0.00974466	-0.0948999	98.1008	0.00289012	-0.121408
	1.81413	1.06715	0.456554	3.67721	0.0215164	0.127702	67.9283	0.00923996	0.0252539	106.154	0.00314654	-0.0313541	160.128	0.00075455	-0.0434884	243.454	4.84956	3.45992	2.09233	7.72674	9.66621	0.452489	0.000342397	17.3986	0.424572	8.41473e-06	36.5486	0.391559	8.52007e-10	102.42	0.337689	2.65846e-23					1.18572	0.507282	4.08579	2.0157	0.125995	0.0290091	0.0151321	47.5973	0.00980119	-0.0957895	99.4532	0.00290359	-0.122579
	1.83574	1.0796	0.461347	3.72114	0.0216567	0.127744	68.6622	0.00929315	0.0248231	107.474	0.00316124	-0.0321681	162.474	0.000756897	-0.0444054	247.798	4.7995	3.42398	2.07066	7.64782	9.59899	0.451585	0.000332623	17.2942	0.423313	8.14019e-06	36.374	0.390057	8.2511e-10	102.098	0.335611	2.82975e-23					1.19955	0.512607	4.1346	2.03971	0.126475	0.0291987	0.0149472	48.1131	0.00985802	-0.0966839	100.833	0.00291713	-0.123757
	1.85766	1.09222	0.466199	3.76568	0.0217979	0.127787	69.4082	0.00934664	0.0243903	108.817	0.00317601	-0.032989	164.866	0.00075925	-0.0453307	252.236	4.74993	3.38838	2.04918	7.56965	9.53224	0.450681	0.00032314	17.1905	0.422056	7.87996e-06	36.2002	0.388561	8.01609e-10	101.778	0.333549	3.06109e-23					1.21358	0.517998	4.18409	2.06406	0.126949	0.0293892	0.014762	48.6373	0.00991516	-0.0975833	102.24	0.00293073	-0.124943
	1.87988	1.10502	0.471111	3.81085	0.02194	0.127831	70.1665	0.00940042	0.0239554	110.185	0.00319085	-0.0338171	167.305	0.000761611	-0.0462644	256.77	4.70083	3.35311	2.02791	7.49224	9.46595	0.449779	0.000313943	17.0874	0.420801	7.63349e-06	36.0273	0.387073	7.81354e-10	101.459	0.331503	3.36694e-23					1.2278	0.523456	4.23427	2.08876	0.127417	0.0295807	0.0145766	49.1702	0.0099726	-0.0984875	103.677	0.00294438	-0.126138
	1.90242	1.118	0.476084	3.85664	0.0220829	0.127876	70.9373	0.0094545	0.0235186	111.578	0.00320576	-0.0346522	169.792	0.000763978	-0.0472066	261.402	4.65219	3.31817	2.00683	7.41558	9.40012	0.448877	0.000305026	16.985	0.419549	7.40027e-06	35.8552	0.385591	7.64225e-10	101.141	0.329475	3.76747e-23					1.24222	0.528982	4.28516	2.1138	0.127879	0.0297733	0.014391	49.712	0.0100304	-0.0993967	105.142	0.0029581	-0.127341
	1.92528	1.13116	0.48112	3.90308	0.0222267	0.127922	71.721	0.00950887	0.0230797	112.996	0.00322073	-0.0354945	172.328	0.000766354	-0.0481573	266.134	4.60402	3.28357	1.98594	7.33965	9.33474	0.447976	0.000296382	16.8831	0.418298	7.1798e-06	35.6839	0.384116	7.50131e-10	100.824	0.327463	4.29087e-23					1.25684	0.534578	4.33675	2.1392	0.128334	0.0299669	0.0142052	50.263	0.0100884	-0.100311	106.638	0.00297188	-0.128552
	1.94847	1.1445	0.486219	3.95017	0.0223713	0.127969	72.5178	0.00956354	0.0226389	114.439	0.00323578	-0.036344	174.914	0.000768736	-0.0491166	270.97	4.55631	3.24929	1.96525	7.26446	9.26982	0.447076	0.000288005	16.7819	0.41705	6.97162e-06	35.5134	0.382647	7.39012e-10	100.508	0.325467	4.9768e-23					1.27167	0.540243	4.38908	2.16497	0.128782	0.0301615	0.0140192	50.8233	0.0101468	-0.10123	108.165	0.00298572	-0.129772
	1.97199	1.15803	0.491383	3.99792	0.0225169	0.128018	73.328	0.00961852	0.0221961	115.91	0.00325089	-0.0372009	177.55	0.000771126	-0.0500845	275.912	4.50905	3.21532	1.94475	7.18998	9.20534	0.446176	0.00027989	16.6812	0.415804	6.77529e-06	35.3437	0.381185	7.30839e-10	100.193	0.323488	5.8816e-23					1.28671	0.545981	4.44214	2.1911	0.129224	0.0303571	0.013833	51.3932	0.0102054	-0.102154	109.723	0.00299963	-0.131
	1.99584	1.17176	0.496612	4.04636	0.0226632	0.128067	74.1519	0.00967379	0.0217514	117.407	0.00326607	-0.0380651	180.24	0.000773523	-0.051061	280.962	4.46224	3.18168	1.92444	7.11623	9.14131	0.445278	0.00027203	16.5812	0.41456	6.59041e-06	35.1749	0.37973	7.25614e-10	99.8786	0.321525	7.08621e-23					1.30196	0.551792	4.49595	2.2176	0.129659	0.0305537	0.0136466	51.9728	0.0102644	-0.103083	111.313	0.00301359	-0.132237
	2.02004	1.18568	0.501909	4.09548	0.0228105	0.128118	74.9899	0.00972937	0.0213047	118.932	0.00328132	-0.0389368	182.982	0.000775928	-0.0520462	286.123	4.41587	3.14835	1.90432	7.04318	9.07773	0.44438	0.00026442	16.4817	0.413319	6.41659e-06	35.0068	0.378281	7.23374e-10	99.5655	0.319578	8.70842e-23					1.31742	0.557677	4.55053	2.24448	0.130087	0.0307514	0.0134601	52.5625	0.0103237	-0.104017	112.937	0.00302762	-0.133483
	2.04458	1.1998	0.507274	4.1453	0.0229587	0.12817	75.8422	0.00978525	0.0208561	120.485	0.00329664	-0.0398159	185.779	0.00077834	-0.0530402	291.398	4.36994	3.11533	1.88438	6.97083	9.01458	0.443483	0.000257055	16.3829	0.412079	6.25347e-06	34.8395	0.376839	7.24194e-10	99.2533	0.317648	1.09221e-22					1.33311	0.563638	4.60588	2.27176	0.130508	0.0309501	0.0132733	53.1625	0.0103833	-0.104957	114.594	0.00304171	-0.134738
	2.06948	1.21412	0.512709	4.19583	0.0231077	0.128223	76.7091	0.00984144	0.0204055	122.067	0.00331203	-0.0407027	188.632	0.000780759	-0.0540429	296.79	4.32444	3.08261	1.86462	6.89918	8.95187	0.442587	0.000249929	16.2846	0.410841	6.10074e-06	34.6731	0.375402	7.28188e-10	98.9421	0.315733	1.3988e-22					1.34902	0.569676	4.66203	2.29943	0.130922	0.0311498	0.0130863	53.7731	0.0104433	-0.105901	116.286	0.00305587	-0.136002
	2.09475	1.22865	0.518214	4.24709	0.0232576	0.128278	77.591	0.00989794	0.0199531	123.678	0.00332749	-0.0415971	191.543	0.000783186	-0.0550545	302.301	4.27937	3.0502	1.84504	6.82821	8.8896	0.441691	0.000243036	16.1869	0.409605	5.95808e-06	34.5074	0.373972	7.35515e-10	98.6319	0.313835	1.83028e-22					1.36517	0.575793	4.71898	2.3275	0.131328	0.0313506	0.0128992	54.3944	0.0105035	-0.106851	118.014	0.00307009	-0.137276
	2.12038	1.24339	0.523792	4.29908	0.0234085	0.128334	78.4882	0.00995475	0.0194989	125.32	0.00334302	-0.0424991	194.512	0.00078562	-0.056075	307.935	4.23473	3.01809	1.82565	6.75792	8.82776	0.440797	0.000236371	16.0898	0.408372	5.82523e-06	34.3425	0.372549	7.46385e-10	98.3226	0.311953	2.44811e-22					1.38154	0.581991	4.77676	2.35598	0.131727	0.0315524	0.0127119	55.0269	0.0105641	-0.107805	119.778	0.00308437	-0.138559
	2.14639	1.25834	0.529443	4.35183	0.0235602	0.128391	79.4011	0.0100119	0.0190428	126.992	0.00335862	-0.043409	197.541	0.000788062	-0.0571044	313.694	4.1905	2.98627	1.80642	6.68831	8.76634	0.439903	0.000229929	15.9933	0.40714	5.70193e-06	34.1784	0.371131	7.61069e-10	98.0143	0.310087	3.34912e-22					1.39816	0.58827	4.83537	2.38488	0.132118	0.0317552	0.0125244	55.6707	0.010625	-0.108765	121.579	0.00309872	-0.139851
	2.17278	1.27352	0.53517	4.40534	0.0237128	0.128449	80.33	0.0100693	0.0185848	128.696	0.00337429	-0.0443267	200.631	0.000790512	-0.0581428	319.582	4.14669	2.95474	1.78737	6.61935	8.70535	0.43901	0.000223705	15.8973	0.40591	5.58797e-06	34.0151	0.36972	7.79904e-10	97.707	0.308237	4.68868e-22					1.41502	0.594633	4.89482	2.4142	0.132501	0.031959	0.0123367	56.3261	0.0106862	-0.10973	123.419	0.00311313	-0.141153
	2.19957	1.28891	0.540973	4.45963	0.0238664	0.128509	81.2752	0.010127	0.0181251	130.432	0.00339003	-0.0452524	203.784	0.000792969	-0.0591903	325.603	4.10328	2.9235	1.76849	6.55106	8.64478	0.438117	0.000217694	15.802	0.404683	5.48315e-06	33.8525	0.368315	8.03307e-10	97.4006	0.306403	6.72085e-22					1.43213	0.601081	4.95515	2.44396	0.132876	0.0321639	0.0121488	56.9934	0.0107477	-0.1107	125.298	0.0031276	-0.142465
	2.22675	1.30454	0.546854	4.51471	0.0240208	0.12857	82.2372	0.0101851	0.0176635	132.201	0.00340585	-0.046186	207.001	0.000795433	-0.0602469	331.758	4.06028	2.89254	1.74978	6.48342	8.58464	0.437226	0.000211891	15.7072	0.403457	5.38732e-06	33.6907	0.366915	8.31792e-10	97.0952	0.304584	9.86914e-22					1.44949	0.607616	5.01635	2.47416	0.133243	0.0323698	0.0119607	57.673	0.0108095	-0.111676	127.217	0.00314214	-0.143786
	2.25433	1.32039	0.552816	4.5706	0.0241762	0.128632	83.2163	0.0102435	0.0172003	134.004	0.00342173	-0.0471277	210.284	0.000797905	-0.0613127	338.053	4.01768	2.86186	1.73124	6.41642	8.5249	0.436335	0.00020629	15.6129	0.402233	5.30035e-06	33.5297	0.365522	8.65985e-10	96.7908	0.302781	1.48539e-21					1.4671	0.61424	5.07845	2.50481	0.133602	0.0325767	0.0117725	58.3652	0.0108717	-0.112657	129.178	0.00315675	-0.145118
	2.28233	1.33648	0.558858	4.62731	0.0243325	0.128696	84.2129	0.0103022	0.0167352	135.841	0.00343769	-0.0480776	213.634	0.000800385	-0.0623877	344.49	3.97547	2.83146	1.71286	6.35005	8.46559	0.435445	0.000200889	15.5192	0.401011	5.22212e-06	33.3695	0.364135	9.06649e-10	96.4873	0.300994	2.29263e-21					1.48498	0.620953	5.14146	2.53592	0.133953	0.0327847	0.0115841	59.0702	0.0109342	-0.113643	131.18	0.00317142	-0.14646
	2.31075	1.35282	0.564984	4.68486	0.0244897	0.128762	85.2274	0.0103612	0.0162685	137.714	0.00345372	-0.0490356	217.052	0.000802872	-0.063472	351.074	3.93365	2.80133	1.69465	6.28432	8.40668	0.434556	0.000195681	15.4261	0.39979	5.15258e-06	33.21	0.362753	9.54712e-10	96.1847	0.299223	3.63053e-21					1.50313	0.62776	5.2054	2.5675	0.134295	0.0329937	0.0113955	59.7884	0.010997	-0.114634	133.226	0.00318615	-0.147813
	2.3396	1.36939	0.571194	4.74326	0.0246478	0.128829	86.2603	0.0104205	0.0158001	139.622	0.00346983	-0.050002	220.542	0.000805367	-0.0645657	357.807	3.89221	2.77146	1.67659	6.21921	8.34818	0.433667	0.000190662	15.3336	0.398572	5.09168e-06	33.0513	0.361377	1.01131e-09	95.8831	0.297467	5.90147e-21					1.52155	0.63466	5.27029	2.59955	0.134628	0.0332038	0.0112067	60.5202	0.0110602	-0.115631	135.317	0.00320095	-0.149176
	2.36888	1.38622	0.577491	4.80253	0.0248069	0.128897	87.3118	0.0104802	0.01533	141.568	0.003486	-0.0509768	224.103	0.00080787	-0.0656688	364.694	3.85115	2.74186	1.6587	6.15471	8.29008	0.43278	0.000185829	15.2415	0.397355	5.03943e-06	32.8933	0.360007	1.07782e-09	95.5825	0.295727	9.85162e-21					1.54025	0.641657	5.33614	2.63209	0.134953	0.0334148	0.0110178	61.2658	0.0111236	-0.116633	137.453	0.00321582	-0.150549
	2.39861	1.40331	0.583876	4.86268	0.0249669	0.128967	88.3826	0.0105401	0.0148583	143.551	0.00350225	-0.05196	227.738	0.00081038	-0.0667814	371.739	3.81047	2.71251	1.64096	6.09083	8.23239	0.431893	0.000181177	15.1501	0.39614	4.99588e-06	32.7361	0.358643	1.15593e-09	95.2827	0.294002	1.68968e-20					1.55923	0.648751	5.40297	2.66513	0.135269	0.0336269	0.0108287	62.0257	0.0111874	-0.11764	139.635	0.00323075	-0.151934
	2.4288	1.42065	0.590352	4.92373	0.0251279	0.129038	89.4729	0.0106004	0.014385	145.572	0.00351858	-0.0529517	231.449	0.000812898	-0.0679036	378.946	3.77015	2.68342	1.62337	6.02754	8.1751	0.431006	0.000176702	15.0592	0.394927	4.96108e-06	32.5796	0.357284	1.24772e-09	94.984	0.292293	2.97875e-20					1.5785	0.655946	5.47081	2.69867	0.135575	0.0338401	0.0106395	62.8001	0.0112516	-0.118653	141.866	0.00324575	-0.15333
	2.45945	1.43826	0.59692	4.98569	0.0252898	0.129111	90.5834	0.0106611	0.0139101	147.633	0.00353498	-0.053952	235.237	0.000815424	-0.0690355	386.32	3.73019	2.65458	1.60593	5.96485	8.1182	0.430121	0.0001724	14.9688	0.393716	4.93518e-06	32.4239	0.355931	1.35574e-09	94.6861	0.290599	5.39968e-20					1.59807	0.663244	5.53966	2.73272	0.135873	0.0340543	0.0104501	63.5896	0.0113161	-0.119671	144.145	0.00326082	-0.154736
	2.49057	1.45615	0.603582	5.04859	0.0254526	0.129185	91.7143	0.010722	0.0134337	149.735	0.00355145	-0.0549611	239.104	0.000817957	-0.0701771	393.864	3.6906	2.62599	1.58865	5.90275	8.0617	0.429236	0.000168267	14.879	0.392506	4.91835e-06	32.2689	0.354583	1.48315e-09	94.3892	0.28892	1.00685e-19					1.61794	0.670646	5.60955	2.7673	0.136162	0.0342695	0.0102605	64.3945	0.0113809	-0.120695	146.475	0.00327595	-0.156155
	2.52217	1.47431	0.61034	5.11245	0.0256164	0.129261	92.8663	0.0107833	0.0129558	151.877	0.003568	-0.0559789	243.053	0.000820499	-0.0713285	401.583	3.65135	2.59763	1.57151	5.84123	8.00559	0.428352	0.0001643	14.7896	0.391298	4.91079e-06	32.1146	0.353241	1.63389e-09	94.0932	0.287256	1.93183e-19					1.63812	0.678156	5.6805	2.80241	0.136442	0.0344857	0.0100707	65.2151	0.011446	-0.121724	148.856	0.00329116	-0.157584
	2.55426	1.49275	0.617197	5.17727	0.0257812	0.129339	94.0398	0.0108449	0.0124764	154.062	0.00358462	-0.0570055	247.085	0.000823048	-0.0724898	409.482	3.61245	2.56951	1.55452	5.78028	7.94987	0.427469	0.000160495	14.7009	0.390092	4.91281e-06	31.9611	0.351904	1.81285e-09	93.7981	0.285608	3.81511e-19					1.65861	0.685775	5.75252	2.83807	0.136712	0.034703	0.00988083	66.052	0.0115115	-0.122759	151.291	0.00330642	-0.159026
	2.58686	1.51148	0.624155	5.24308	0.0259469	0.129418	95.2353	0.0109069	0.0119956	156.291	0.00360132	-0.0580411	251.202	0.000825605	-0.0736611	417.565	3.57389	2.54163	1.53767	5.7199	7.89453	0.426586	0.000156849	14.6126	0.388887	4.92473e-06	31.8083	0.350573	2.02619e-09	93.504	0.283974	7.75687e-19					1.67943	0.693505	5.82564	2.87429	0.136973	0.0349213	0.00969078	66.9055	0.0115773	-0.123799	153.779	0.00332176	-0.160479
	2.61997	1.53051	0.631215	5.3099	0.0261136	0.129499	96.4533	0.0109692	0.0115133	158.563	0.0036181	-0.0590857	255.406	0.00082817	-0.0748425	425.838	3.53567	2.51397	1.52097	5.66008	7.83958	0.425704	0.000153359	14.5249	0.387684	4.94697e-06	31.6563	0.349246	2.28166e-09	93.2108	0.282356	1.62404e-18					1.70057	0.70135	5.89989	2.91107	0.137224	0.0351407	0.00950057	67.776	0.0116435	-0.124844	156.324	0.00333717	-0.161945
	2.65359	1.54984	0.638381	5.37774	0.0262813	0.129582	97.6944	0.0110318	0.0110297	160.881	0.00363495	-0.0601395	259.699	0.000830743	-0.0760341	434.306	3.49777	2.48653	1.5044	5.60081	7.78501	0.424823	0.000150022	14.4377	0.386483	4.98002e-06	31.5049	0.347925	2.58913e-09	92.9185	0.280753	3.50185e-18					1.72204	0.709312	5.97527	2.94844	0.137466	0.035361	0.00931021	68.6641	0.01171	-0.125895	158.925	0.00335264	-0.163423
	2.68776	1.56948	0.645655	5.44663	0.0264499	0.129667	98.9591	0.0110948	0.0105448	163.245	0.00365187	-0.0612024	264.084	0.000833324	-0.0772359	442.973	3.4602	2.4593	1.48797	5.54209	7.73081	0.423942	0.000146834	14.3511	0.385283	5.02445e-06	31.3543	0.346609	2.96116e-09	92.6271	0.279164	7.77737e-18					1.74386	0.717394	6.05181	2.98639	0.137698	0.0355824	0.00911971	69.5701	0.0117768	-0.126952	161.585	0.00336818	-0.164913
	2.72246	1.58943	0.653039	5.51659	0.0266196	0.129753	100.248	0.0111581	0.0100586	165.656	0.00366888	-0.0622746	268.563	0.000835912	-0.0784482	451.846	3.42294	2.43229	1.47168	5.4839	7.67699	0.423063	0.000143793	14.2649	0.384085	5.08094e-06	31.2044	0.345298	3.4139e-09	92.3366	0.277591	1.77913e-17					1.76603	0.725598	6.12954	3.02495	0.137921	0.0358049	0.00892905	70.4947	0.011844	-0.128014	164.305	0.0033838	-0.166417
	2.75772	1.6097	0.660535	5.58763	0.0267902	0.129841	101.562	0.0112218	0.00957109	168.116	0.00368596	-0.0633561	273.137	0.000838509	-0.0796709	460.93	3.386	2.40548	1.45552	5.42625	7.62355	0.422184	0.000140897	14.1793	0.382889	5.15026e-06	31.0552	0.343992	3.9682e-09	92.047	0.276032	4.19184e-17					1.78855	0.733928	6.20848	3.06413	0.138134	0.0360283	0.00873825	71.4382	0.0119115	-0.129082	167.087	0.00339948	-0.167933
	2.79354	1.6303	0.668148	5.65979	0.0269618	0.129931	102.9	0.0112857	0.00908241	170.626	0.00370312	-0.0644472	277.81	0.000841113	-0.0809042	470.231	3.34936	2.37888	1.4395	5.36912	7.57047	0.421305	0.000138143	14.0941	0.381693	5.23331e-06	30.9068	0.342691	4.65117e-09	91.7584	0.274488	1.0171e-16					1.81144	0.742386	6.28865	3.10394	0.138337	0.0362528	0.00854731	72.4012	0.0119794	-0.130155	169.932	0.00341523	-0.169462
	2.82994	1.65123	0.675878	5.73307	0.0271344	0.130022	104.265	0.0113501	0.00859256	173.187	0.00372035	-0.0655477	282.585	0.000843726	-0.0821482	479.754	3.31301	2.35246	1.42361	5.31251	7.51776	0.420427	0.000135529	14.0095	0.3805	5.33114e-06	30.759	0.341395	5.49831e-09	91.4706	0.272958	2.54092e-16					1.8347	0.750976	6.37008	3.14438	0.13853	0.0364783	0.00835623	73.3842	0.0120476	-0.131234	172.843	0.00343105	-0.171004
	2.86694	1.67251	0.68373	5.8075	0.0273079	0.130116	105.657	0.0114148	0.0081016	175.799	0.00373767	-0.0666579	287.462	0.000846347	-0.0834031	489.506	3.27696	2.32624	1.40786	5.2564	7.46542	0.41955	0.000133053	13.9254	0.379308	5.44496e-06	30.6119	0.340104	6.55637e-09	91.1837	0.271443	6.53356e-16					1.85835	0.7597	6.45278	3.18549	0.138714	0.0367049	0.00816501	74.3877	0.0121162	-0.132319	175.82	0.00344694	-0.172561
	2.90453	1.69414	0.691706	5.88311	0.0274825	0.130211	107.075	0.0114798	0.00760956	178.465	0.00375506	-0.0677778	292.446	0.000848975	-0.0846689	499.493	3.24118	2.3002	1.39223	5.2008	7.41344	0.418674	0.000130714	13.8418	0.378117	5.57615e-06	30.4655	0.338817	7.88737e-09	90.8978	0.269943	1.72845e-15					1.88238	0.768562	6.53679	3.22726	0.138888	0.0369324	0.00797366	75.4123	0.0121851	-0.133409	178.865	0.0034629	-0.17413
	2.94274	1.71612	0.699809	5.95992	0.0276581	0.130309	108.522	0.0115452	0.00711649	181.186	0.00377253	-0.0689075	297.538	0.000851612	-0.0859459	509.722	3.20569	2.27434	1.37673	5.14569	7.36182	0.417799	0.00012851	13.7587	0.376928	5.7263e-06	30.3199	0.337535	9.57416e-09	90.6127	0.268457	4.70194e-15					1.9068	0.777566	6.62214	3.26971	0.139053	0.037161	0.00778217	76.4586	0.0122544	-0.134505	181.981	0.00347893	-0.175714
	2.98158	1.73848	0.708043	6.03796	0.0278347	0.130408	109.997	0.0116109	0.00662245	183.963	0.00379008	-0.0700471	302.741	0.000854257	-0.087234	520.199	3.17046	2.24865	1.36137	5.09107	7.31055	0.416924	0.000126439	13.676	0.37574	5.89726e-06	30.1749	0.336258	1.17282e-08	90.3285	0.266985	1.31438e-14					1.93164	0.786714	6.70884	3.31287	0.139207	0.0373906	0.00759055	77.5272	0.012324	-0.135607	185.168	0.00349503	-0.177313
	3.02106	1.7612	0.71641	6.11724	0.0280124	0.13051	111.501	0.011677	0.00612749	186.797	0.00380771	-0.0711967	308.059	0.00085691	-0.0885335	530.932	3.13549	2.22313	1.34614	5.03692	7.25965	0.416049	0.0001245	13.5939	0.374554	6.09114e-06	30.0306	0.334985	1.45005e-08	90.0452	0.265528	3.77261e-14					1.95689	0.796011	6.79693	3.35673	0.139353	0.0376212	0.00739881	78.6187	0.012394	-0.136714	188.43	0.00351121	-0.178925
	3.06119	1.78431	0.724914	6.19779	0.028191	0.130613	113.035	0.0117434	0.00563165	189.689	0.00382542	-0.0723563	313.494	0.000859571	-0.0898445	541.928	3.10078	2.19777	1.33103	4.98325	7.20909	0.415176	0.000122694	13.5123	0.373368	6.31039e-06	29.887	0.333717	1.80972e-08	89.7628	0.264085	1.11077e-13					1.98257	0.805461	6.88643	3.40133	0.139488	0.0378528	0.00720694	79.7337	0.0124643	-0.137827	191.768	0.00352745	-0.180553
	3.102	1.80781	0.733559	6.27964	0.0283707	0.130718	114.6	0.0118102	0.00513499	192.642	0.00384321	-0.0735262	319.049	0.000862241	-0.0911672	553.193	3.06631	2.17257	1.31606	4.93003	7.15889	0.414303	0.000121019	13.4311	0.372185	6.55784e-06	29.744	0.332453	2.28018e-08	89.4813	0.262656	3.351e-13					2.00868	0.815066	6.97738	3.44666	0.139615	0.0380855	0.00701494	80.8729	0.012535	-0.138945	195.184	0.00354377	-0.182195
	3.14349	1.83171	0.742348	6.36282	0.0285514	0.130826	116.196	0.0118774	0.00463757	195.656	0.00386108	-0.0747063	324.727	0.000864918	-0.0925016	564.736	3.03208	2.14752	1.30122	4.87727	7.10903	0.413431	0.000119474	13.3505	0.371002	6.83675e-06	29.6018	0.331193	2.9007e-08	89.2006	0.261241	1.0345e-12					2.03523	0.824831	7.0698	3.49276	0.139732	0.0383191	0.00682282	82.0368	0.012606	-0.14007	198.681	0.00356016	-0.183852
	3.18568	1.85602	0.751285	6.44735	0.0287331	0.130936	117.825	0.0119449	0.00413944	198.733	0.00387903	-0.0758967	330.531	0.000867604	-0.0938481	576.566	2.99807	2.12262	1.28652	4.82495	7.05952	0.412559	0.000118061	13.2703	0.369821	7.15091e-06	29.4602	0.329938	3.72609e-08	88.9209	0.259841	3.26321e-12					2.06224	0.834761	7.16372	3.53964	0.139839	0.0385538	0.00663059	83.2264	0.0126774	-0.1412	202.259	0.00357662	-0.185525
	3.22858	1.88075	0.760374	6.53326	0.0289158	0.131047	119.486	0.0120128	0.00364066	201.875	0.00389706	-0.0770976	336.465	0.000870298	-0.0952067	588.689	2.96428	2.09786	1.27194	4.77307	7.01035	0.411688	0.000116779	13.1906	0.368642	7.50471e-06	29.3193	0.328686	4.83347e-08	88.642	0.258454	1.04996e-11					2.08972	0.84486	7.25918	3.58731	0.139938	0.0387894	0.00643824	84.4421	0.0127492	-0.142336	205.922	0.00359316	-0.187214
	3.27221	1.9059	0.769619	6.62058	0.0290996	0.131161	121.182	0.012081	0.0031413	205.083	0.00391517	-0.078309	342.532	0.000873	-0.0965776	601.114	2.93071	2.07325	1.25751	4.72161	6.96152	0.410818	0.00011563	13.1113	0.367463	7.90326e-06	29.1791	0.327439	6.3321e-08	88.364	0.257081	3.43927e-11					2.11767	0.855132	7.3562	3.63579	0.140028	0.0390261	0.00624577	85.6848	0.0128213	-0.143477	209.672	0.00360977	-0.188919
	3.31659	1.9315	0.779023	6.70933	0.0292845	0.131278	122.911	0.0121496	0.00264141	208.359	0.00393337	-0.0795311	348.735	0.000875711	-0.097961	613.851	2.89734	2.04879	1.2432	4.67056	6.91303	0.409948	0.000114613	13.0326	0.366286	8.35251e-06	29.0395	0.326196	8.37807e-08	88.0868	0.255722	1.1444e-10					2.14611	0.865582	7.45481	3.6851	0.140109	0.0392637	0.0060532	86.9553	0.0128938	-0.144624	213.512	0.00362645	-0.19064
	3.36173	1.95755	0.788592	6.79956	0.0294703	0.131396	124.677	0.0122186	0.00214107	211.705	0.00395164	-0.0807639	355.078	0.00087843	-0.0993571	626.908	2.86416	2.02446	1.22903	4.61993	6.86488	0.409079	0.000113732	12.9543	0.36511	8.85943e-06	28.9006	0.324957	1.1196e-07	87.8105	0.254377	3.85866e-10					2.17505	0.876214	7.55506	3.73526	0.140182	0.0395024	0.00586052	88.2543	0.0129666	-0.145777	217.443	0.0036432	-0.192377
	3.40766	1.98405	0.79833	6.89128	0.0296573	0.131517	126.479	0.0122879	0.00164033	215.121	0.00397	-0.0820075	361.565	0.000881157	-0.100766	640.295	2.83116	2.00027	1.215	4.56968	6.81706	0.408211	0.000112988	12.8765	0.363935	9.43218e-06	28.7624	0.323722	1.51116e-07	87.5351	0.253045	1.31476e-09					2.2045	0.887034	7.65698	3.78629	0.140246	0.039742	0.00566773	89.5826	0.0130398	-0.146936	221.468	0.00366003	-0.194131
	3.45438	2.01103	0.808242	6.98453	0.0298453	0.13164	128.318	0.0123576	0.00113927	218.611	0.00398844	-0.083262	368.198	0.000883893	-0.102188	654.021	2.79835	1.97623	1.20111	4.51983	6.76957	0.407343	0.000112383	12.7991	0.362761	1.00803e-05	28.6248	0.322491	2.06008e-07	87.2605	0.251727	4.51311e-09					2.23448	0.898046	7.76059	3.8382	0.140303	0.0399826	0.00547483	90.941	0.0131134	-0.1481	225.59	0.00367693	-0.195902
	3.50192	2.03849	0.818331	7.07935	0.0300343	0.131765	130.195	0.0124277	0.000637954	222.175	0.00400697	-0.0845275	374.984	0.000886637	-0.103623	668.097	2.7657	1.95234	1.18735	4.47034	6.72241	0.406476	0.000111921	12.7222	0.361589	1.08152e-05	28.4879	0.321263	2.83642e-07	86.9868	0.250422	1.55541e-08					2.26499	0.909257	7.86594	3.89102	0.140352	0.0402242	0.00528184	92.3304	0.0131873	-0.149271	229.812	0.00369391	-0.197691
	3.55029	2.06644	0.828604	7.17576	0.0302244	0.131893	132.112	0.0124982	0.000136457	225.816	0.00402558	-0.0858042	381.924	0.000889389	-0.105072	682.532	2.73322	1.9286	1.17373	4.42122	6.67558	0.405609	0.000111605	12.6458	0.360418	1.16501e-05	28.3516	0.32004	3.94408e-07	86.714	0.249131	5.36181e-08					2.29605	0.920671	7.97307	3.94477	0.140394	0.0404668	0.00508875	93.7518	0.0132616	-0.150446	234.136	0.00371096	-0.199497
	3.59952	2.0949	0.839065	7.27381	0.0304156	0.132023	134.068	0.012569	-0.000365145	229.536	0.00404427	-0.087092	389.023	0.00089215	-0.106535	697.339	2.70089	1.90502	1.16024	4.37245	6.62908	0.404744	0.000111439	12.5698	0.359247	1.26008e-05	28.216	0.318819	5.53825e-07	86.442	0.247853	1.84109e-07					2.32767	0.932295	8.08201	3.99946	0.14043	0.0407104	0.00489557	95.2059	0.0133363	-0.151628	238.565	0.00372809	-0.201321
	3.64962	2.12388	0.84972	7.37352	0.0306079	0.132156	136.066	0.0126402	-0.000866778	233.336	0.00406305	-0.088391	396.287	0.00089492	-0.108011	712.527	2.66871	1.8816	1.14689	4.32402	6.58289	0.403878	0.000111429	12.4943	0.358078	1.36861e-05	28.081	0.317603	7.85238e-07	86.1709	0.246589	6.26823e-07					2.35987	0.944134	8.1928	4.05513	0.140458	0.0409549	0.00470229	96.6938	0.0134113	-0.152816	243.102	0.00374529	-0.203164
	3.70061	2.15339	0.860575	7.47493	0.0308012	0.132291	138.106	0.0127117	-0.00136836	237.219	0.00408191	-0.0897015	403.718	0.000897698	-0.109502	728.108	2.63669	1.85836	1.13368	4.27592	6.53703	0.403014	0.00011158	12.4192	0.35691	1.49284e-05	27.9467	0.316389	1.124e-06	85.9006	0.245337	2.10547e-06					2.39266	0.956194	8.30548	4.11179	0.140481	0.0412004	0.00450893	98.2164	0.0134867	-0.154009	247.75	0.00376257	-0.205024
	3.75252	2.18345	0.871634	7.57808	0.0309956	0.132429	140.19	0.0127837	-0.00186981	241.187	0.00410085	-0.0910234	411.321	0.000900484	-0.111007	744.095	2.6048	1.8353	1.1206	4.22813	6.49148	0.40215	0.000111899	12.3446	0.355743	1.63545e-05	27.813	0.31518	1.624e-06	85.6311	0.244099	6.9393e-06					2.42606	0.968483	8.42009	4.16947	0.140499	0.0414468	0.00431547	99.7747	0.0135625	-0.155208	252.513	0.00377992	-0.206904
	3.80537	2.21406	0.882905	7.68301	0.0311911	0.132569	142.318	0.012856	-0.00237105	245.241	0.00411988	-0.0923569	419.102	0.000903279	-0.112527	760.499	2.57307	1.81245	1.10765	4.18065	6.44625	0.401287	0.000112393	12.2704	0.354577	1.79964e-05	27.6799	0.313973	2.3679e-06	85.3625	0.242874	2.23082e-05					2.46007	0.981006	8.53667	4.22819	0.140512	0.0416942	0.00412194	101.37	0.0136387	-0.156412	257.393	0.00379735	-0.208803
	3.85918	2.24525	0.894393	7.78975	0.0313877	0.132712	144.491	0.0129288	-0.00287198	249.385	0.004139	-0.093702	427.065	0.000906083	-0.114062	777.334	2.54147	1.7898	1.09483	4.13345	6.40133	0.400424	0.000113071	12.1966	0.353412	1.98929e-05	27.5475	0.31277	3.4832e-06	85.0948	0.241661	6.95049e-05					2.49472	0.99377	8.65528	4.28797	0.140521	0.0419426	0.00392832	103.003	0.0137152	-0.157623	262.394	0.00381486	-0.210721
	3.91396	2.27703	0.906104	7.89835	0.0315854	0.132857	146.712	0.0130019	-0.00337253	253.62	0.0041582	-0.0950589	435.214	0.000908895	-0.115613	794.612	2.51003	1.76738	1.08213	4.08653	6.35673	0.399562	0.000113942	12.1233	0.352248	2.20906e-05	27.4157	0.31157	5.16768e-06	84.8278	0.240462	0.000208442					2.53003	1.00678	8.77594	4.34885	0.140526	0.0421919	0.00373463	104.675	0.0137921	-0.158839	267.519	0.00383244	-0.212659
	3.96976	2.3094	0.918046	8.00884	0.0317841	0.133006	148.98	0.0130754	-0.00387259	257.949	0.00417749	-0.0964275	443.555	0.000911716	-0.117178	812.348	2.47873	1.74519	1.06957	4.03987	6.31243	0.3987	0.000115019	12.0505	0.351085	2.46462e-05	27.2845	0.310373	7.72951e-06	84.5617	0.239275	0.000597339					2.566	1.02005	8.89871	4.41084	0.140529	0.0424421	0.00354086	106.386	0.0138694	-0.160061	272.772	0.0038501	-0.214617
	4.02658	2.3424	0.930226	8.12128	0.031984	0.133156	151.298	0.0131492	-0.00437208	262.374	0.00419687	-0.0978081	452.094	0.000914546	-0.11876	830.556	2.4476	1.72325	1.05713	3.99346	6.26844	0.397839	0.000116313	11.978	0.349923	2.76284e-05	27.1539	0.309179	1.16511e-05	84.2965	0.2381	0.00162346					2.60266	1.03358	9.02364	4.47398	0.14053	0.0426933	0.00334702	108.14	0.013947	-0.161289	278.156	0.00386784	-0.216595
	4.08446	2.37602	0.94265	8.2357	0.032185	0.13331	153.666	0.0132235	-0.0048709	266.898	0.00421633	-0.0992007	460.835	0.000917384	-0.120358	849.251	2.41665	1.70158	1.04481	3.94728	6.22476	0.396979	0.00011784	11.906	0.348762	3.11214e-05	27.024	0.307987	1.76899e-05	84.0321	0.236939	0.00415288					2.64003	1.04739	9.15077	4.53829	0.14053	0.0429453	0.00315311	109.935	0.0140251	-0.162522	283.676	0.00388566	-0.218594
	4.14341	2.4103	0.955326	8.35214	0.032387	0.133467	156.086	0.0132982	-0.00536895	271.523	0.00423588	-0.100605	469.785	0.000920231	-0.121972	868.447	2.38587	1.68017	1.0326	3.90132	6.18138	0.396119	0.000119614	11.8345	0.347602	3.52279e-05	26.8947	0.306799	2.70391e-05	83.7684	0.235789	0.00992777					2.67811	1.06147	9.28016	4.60379	0.140531	0.0431984	0.00295914	111.775	0.0141035	-0.163761	289.334	0.00390355	-0.220614
	4.20348	2.44525	0.968262	8.47066	0.0325902	0.133626	158.559	0.0133732	-0.00586612	276.252	0.00425552	-0.102022	478.949	0.000923086	-0.123603	888.161	2.3553	1.65905	1.02052	3.85558	6.1383	0.39526	0.000121655	11.7633	0.346443	4.00745e-05	26.766	0.305614	4.15814e-05	83.5057	0.234652	0.0220562					2.71694	1.07585	9.41185	4.67053	0.140532	0.0434523	0.0027651	113.659	0.0141823	-0.165005	295.136	0.00392152	-0.222656
	4.26467	2.48088	0.981465	8.5913	0.0327945	0.133788	161.086	0.0134487	-0.00636233	281.088	0.00427525	-0.103451	488.333	0.000925951	-0.125252	908.41	2.32495	1.63821	1.00855	3.81003	6.09552	0.394401	0.000123983	11.6926	0.345284	4.5817e-05	26.6379	0.304431	6.42908e-05	83.2437	0.233528	0.0454761					2.75653	1.09052	9.54589	4.73852	0.140536	0.0437071	0.002571	115.59	0.0142615	-0.166256	301.086	0.00393957	-0.224719
	4.32703	2.51721	0.994945	8.71411	0.033	0.133953	163.67	0.0135245	-0.00685744	286.033	0.00429506	-0.104892	497.943	0.000928824	-0.126917	929.21	2.29484	1.61768	0.996692	3.76466	6.05303	0.393543	0.000126622	11.6223	0.344127	5.26485e-05	26.5104	0.303251	9.98633e-05	82.9826	0.232415	0.0879057					2.7969	1.10549	9.68234	4.80781	0.140543	0.0439629	0.00237685	117.568	0.014341	-0.167512	307.187	0.0039577	-0.226804
	4.39058	2.55427	1.00871	8.83914	0.0332065	0.134121	166.311	0.0136007	-0.00735137	291.091	0.00431497	-0.106346	507.785	0.000931706	-0.128601	950.579	2.265	1.59744	0.984944	3.71948	6.01084	0.392686	0.000129598	11.5524	0.34297	6.08086e-05	26.3835	0.302073	0.000155705	82.7222	0.231314	0.167448					2.83807	1.12079	9.82126	4.87842	0.140555	0.0442195	0.00218264	119.596	0.014421	-0.168773	313.444	0.00397591	-0.228912
	4.45535	2.59206	1.02277	8.96644	0.0334142	0.134292	169.011	0.0136774	-0.00784398	296.263	0.00433496	-0.107812	517.867	0.000934597	-0.130303	972.536	2.23544	1.5775	0.973304	3.67446	5.96895	0.391829	0.000132942	11.483	0.341814	7.05962e-05	26.2573	0.300898	0.000243461	82.4627	0.230226	0.547411					2.88007	1.13641	9.96271	4.95039	0.140573	0.044477	0.00198839	121.674	0.0145013	-0.17004	319.862	0.0039942	-0.231042
	4.52137	2.63062	1.03713	9.09606	0.033623	0.134466	171.772	0.0137544	-0.00833517	301.555	0.00435504	-0.109291	528.195	0.000937497	-0.132024		2.20619	1.55786	0.961769	3.6296	5.92734	0.390973	0.000136687	11.4139	0.340659	8.23848e-05	26.1316	0.299725	0.000381367	82.204	0.229149						2.92291	1.15237	10.1067	5.02374	0.1406	0.0447354	0.00179408	123.805	0.014582	-0.171313	326.446	0.00401256	-0.233195
	4.58867	2.66996	1.05181	9.22805	0.0338329	0.134644	174.595	0.0138319	-0.00882482	306.967	0.00437521	-0.110783	538.776	0.000940405	-0.133763		2.17728	1.53852	0.950339	3.5849	5.88602	0.390117	0.000140874	11.3453	0.339505	9.66432e-05	26.0065	0.298554	0.000597795	81.9462	0.228083						2.96662	1.16868	10.2534	5.09852	0.140636	0.0449947	0.00159974	125.989	0.0146631	-0.172591	333.2	0.00403101	-0.235372
	4.65729	2.7101	1.06681	9.36248	0.034044	0.134824	177.481	0.0139097	-0.00931281	312.505	0.00439548	-0.112287	549.617	0.000943323	-0.135522		2.14872	1.51948	0.93901	3.54035	5.84499	0.389262	0.000145545	11.2771	0.338351	0.000113962	25.882	0.297386	0.000936544	81.6891	0.22703						3.01122	1.18534	10.4028	5.17476	0.140684	0.0452548	0.00140535	128.229	0.0147446	-0.173875	340.13	0.00404954	-0.237573
	4.72725	2.75107	1.08214	9.49941	0.0342562	0.135007	180.434	0.013988	-0.009799	318.171	0.00441583	-0.113804	560.726	0.00094625	-0.137301		2.12054	1.50073	0.927781	3.49596	5.80424	0.388408	0.000150752	11.2093	0.337198	0.000135086	25.7581	0.296219	0.00146453	81.4328	0.225987						3.05674	1.20238	10.5549	5.2525	0.140745	0.0455158	0.00121093	130.526	0.0148265	-0.175164	347.241	0.00406815	-0.239798
	4.7986	2.79289	1.09782	9.63888	0.0344695	0.135194	183.453	0.0140666	-0.0102833	323.968	0.00443628	-0.115333	572.111	0.000949185	-0.139101		2.09276	1.48226	0.91665	3.45173	5.76378	0.387554	0.000156552	11.1418	0.336046	0.000160961	25.6348	0.295055	0.00228269	81.1773	0.224957						3.10321	1.2198	10.7099	5.33178	0.140821	0.0457776	0.00101647	132.882	0.0149088	-0.176459	354.538	0.00408684	-0.242047
	4.87137	2.83557	1.11385	9.78095	0.0346841	0.135384	186.542	0.0141457	-0.0107655	329.901	0.00445681	-0.116876	583.779	0.00095213	-0.140921		2.0654	1.46406	0.905615	3.40767	5.7236	0.3867	0.000163011	11.0748	0.334894	0.000192787	25.5121	0.293893	0.00354098	80.9226	0.223937						3.15064	1.23762	10.8677	5.41263	0.140916	0.0460403	0.000821985	135.298	0.0149914	-0.177759	362.027	0.00410561	-0.244322
	4.94559	2.87916	1.13026	9.92571	0.0348997	0.135578	189.702	0.0142252	-0.0112455	335.973	0.00447744	-0.118431	595.739	0.000955083	-0.142762		2.03847	1.44613	0.894675	3.3638	5.68369	0.385847	0.000170204	11.0082	0.333743	0.000232094	25.39	0.292732	0.00545813	80.6688	0.222928						3.19906	1.25584	11.0286	5.49511	0.141031	0.0463038	0.000627471	137.777	0.0150745	-0.179064	369.714	0.00412446	-0.246622
	5.02131	2.92366	1.14704	10.0732	0.0351165	0.135774	192.935	0.0143051	-0.0117232	342.187	0.00449816	-0.12	608	0.000958046	-0.144625		2.01197	1.42845	0.883828	3.32013	5.64407	0.384995	0.000178218	10.942	0.332593	0.000280839	25.2685	0.291573	0.00834649	80.4157	0.22193						3.24851	1.27449	11.1924	5.57924	0.141169	0.0465681	0.000432935	140.32	0.0151579	-0.180375	377.605	0.00414339	-0.248947
	5.09857	2.96912	1.16422	10.2235	0.0353345	0.135974	196.243	0.0143854	-0.0121984	348.548	0.00451897	-0.121581	620.57	0.000961017	-0.14651		1.98592	1.41103	0.873073	3.27668	5.60472	0.384143	0.000187152	10.8762	0.331444	0.000341528	25.1475	0.290416	0.0126415	80.1634	0.220944						3.29902	1.29358	11.3594	5.66507	0.141333	0.0468332	0.000238379	142.93	0.0152418	-0.181692	385.706	0.00416241	-0.251298
	5.17739	3.01554	1.18181	10.3766	0.0355536	0.136178	199.629	0.0144661	-0.012671	355.06	0.00453988	-0.123176	633.459	0.000963998	-0.148418		1.96033	1.39384	0.862408	3.23348	5.56564	0.383292	0.000197121	10.8108	0.330295	0.000417379	25.0271	0.289261	0.0189346	79.9119	0.219967						3.35061	1.31312	11.5296	5.75266	0.141526	0.0470991	4.38074e-05	145.609	0.015326	-0.183013	394.024	0.00418151	-0.253676
	5.25783	3.06298	1.19981	10.5328	0.0357739	0.136385	203.093	0.0145473	-0.0131408	361.726	0.00456088	-0.124784	646.675	0.000966988	-0.150349		1.93517	1.37688	0.851832	3.19057	5.52683	0.382441	0.000208258	10.7457	0.329146	0.000512535	24.9073	0.288107	0.0280089	79.6611	0.219002						3.40331	1.33313	11.7031	5.84204	0.141752	0.0473658	-0.000150777	148.358	0.0154106	-0.18434	402.565	0.00420069	-0.256081
	5.33994	3.11144	1.21826	10.6919	0.0359954	0.136596	206.639	0.0146289	-0.0136077	368.552	0.00458197	-0.126405	660.23	0.000969987	-0.152304		1.91047	1.36013	0.841343	3.14797	5.48829	0.381591	0.000220714	10.6811	0.327999	0.000632334	24.788	0.286954	0.0408823	79.4112	0.218047						3.45715	1.35362	11.8799	5.93326	0.142014	0.0476333	-0.00034537	151.18	0.0154957	-0.185672	411.336	0.00421996	-0.258512
	5.42374	3.16096	1.23715	10.8541	0.036218	0.13681	210.268	0.0147109	-0.0140715	375.542	0.00460316	-0.128039	674.133	0.000972995	-0.154284		1.8862	1.3436	0.830941	3.10572	5.45002	0.380741	0.000234669	10.6168	0.326851	0.000783669	24.6693	0.285803	0.0588816	79.1621	0.217102						3.51218	1.37461	12.0601	6.02638	0.142315	0.0479016	-0.000539968	154.077	0.0155811	-0.187009	420.345	0.00423931	-0.260972
	5.5093	3.21158	1.25651	11.0194	0.0364418	0.137028	213.983	0.0147933	-0.014532	382.7	0.00462444	-0.129686	688.394	0.000976013	-0.156288		1.86236	1.32727	0.820623	3.06386	5.41202	0.379892	0.000250328	10.553	0.325705	0.000975449	24.5512	0.284653	0.0838337	78.9137	0.216167						3.56842	1.39613	12.2438	6.12144	0.14266	0.0481706	-0.000734568	157.052	0.0156669	-0.188351	429.599	0.00425874	-0.263459
	5.59665	3.26332	1.27636	11.188	0.0366668	0.13725	217.787	0.0148761	-0.0149891	390.03	0.00464582	-0.131347	703.025	0.00097904	-0.158317		1.83893	1.31113	0.81039	3.02244	5.37427	0.379043	0.000267933	10.4895	0.324558	0.00121919	24.4337	0.283504	0.118658	78.6661	0.215242						3.62591	1.41818	12.4312	6.2185	0.143054	0.0484403	-0.000929165	160.107	0.0157531	-0.189698	439.106	0.00427826	-0.265975
	5.68585	3.31622	1.2967	11.36	0.036893	0.137475	221.682	0.0149594	-0.0154427	397.539	0.00466729	-0.13302	718.037	0.000982076	-0.160373		1.81591	1.29517	0.800239	2.98149	5.3368	0.378195	0.000287764	10.4264	0.323413	0.00152979	24.3167	0.282356	0.169429	78.4193	0.214327						3.68469	1.44078	12.6222	6.31761	0.143501	0.0487108	-0.00112376	163.245	0.0158397	-0.19105	448.874	0.00429786	-0.268519
	5.77694	3.37031	1.31757	11.5353	0.0371204	0.137704	225.67	0.0150431	-0.0158924	405.231	0.00468886	-0.134707	733.442	0.000985121	-0.162456		1.79327	1.2794	0.79017	2.94106	5.29958	0.377348	0.000310151	10.3636	0.322268	0.00192652	24.2002	0.28121	0.254399	78.1732	0.213421						3.74479	1.46396	12.817	6.41883	0.144007	0.0489821	-0.00131834	166.468	0.0159268	-0.192407	458.91	0.00431754	-0.271092
	5.86999	3.42563	1.33897	11.7142	0.0373489	0.137937	229.754	0.0151272	-0.0163382	413.111	0.00471053	-0.136408	749.251	0.000988176	-0.164565		1.77101	1.26379	0.780181	2.90118	5.26262	0.3765	0.000335481	10.3013	0.321123	0.00243425	24.0843	0.280064	0.541537	77.9279	0.212525						3.80626	1.48774	13.0157	6.52221	0.144576	0.049254	-0.00151291	169.778	0.0160142	-0.193769	469.225	0.00433731	-0.273695
	5.96504	3.48222	1.36093	11.8966	0.0375787	0.138174	233.937	0.0152118	-0.0167799	421.184	0.00473229	-0.138121		0.00099124	-0.166703		1.7491	1.24836	0.770271	2.86189	5.22591	0.375654	0.000364209	10.2393	0.319978	0.00308506	23.969	0.278919		77.6834	0.211639						3.86913	1.51214	13.2184	6.62782	0.145215	0.0495266	-0.00170746	173.18	0.016102	-0.195135	479.826	0.00435717	-0.276328
	6.06215	3.54011	1.38347	12.0827	0.0378096	0.138415	238.222	0.0152968	-0.0172172	429.457	0.00475414	-0.139848		0.000994313	-0.168869		1.72753	1.23308	0.76044	2.82322	5.18946	0.374808	0.000396873	10.1777	0.318835	0.00392025	23.8542	0.277774		77.4396	0.210761						3.93346	1.53718	13.4252	6.73572	0.145931	0.0497999	-0.00190198	176.676	0.0161902	-0.196507	490.723	0.00437711	-0.278991
	6.16138	3.59934	1.4066	12.2725	0.0380417	0.13866	242.611	0.0153822	-0.01765	437.935	0.0047761	-0.141588		0.000997396	-0.171065		1.70629	1.21795	0.750687	2.7852	5.15327	0.373962	0.000434109	10.1164	0.317691	0.00499276	23.74	0.276631		77.1967	0.209893						3.99927	1.56289	13.6362	6.84597	0.146729	0.0500739	-0.00209649	180.268	0.0162789	-0.197883	501.925	0.00439714	-0.281685
	6.26278	3.65996	1.43036	12.4663	0.038275	0.138909	247.108	0.0154681	-0.0180781	446.623	0.00479815	-0.143342		0.00100049	-0.173291		1.68535	1.20297	0.74101	2.74785	5.11733	0.373117	0.000476671	10.0555	0.316548	0.00637028	23.6263	0.275487		76.9544	0.209033						4.06662	1.58929	13.8514	6.95865	0.147618	0.0503486	-0.00229096	183.961	0.0163679	-0.199263	513.443	0.00441726	-0.284409
	6.36642	3.72201	1.45476	12.664	0.0385096	0.139162	251.715	0.0155544	-0.0185013	455.529	0.0048203	-0.145108		0.00100359	-0.175547		1.66471	1.18814	0.731408	2.71118	5.08163	0.372273	0.000525459	9.99499	0.315405	0.00813888	23.5131	0.274345		76.713	0.208182						4.13556	1.6164	14.0711	7.07381	0.148605	0.0506239	-0.0024854	187.756	0.0164574	-0.200649	525.287	0.00443746	-0.287165
	6.47237	3.78552	1.47983	12.8657	0.0387453	0.13942	256.437	0.0156412	-0.0189193	464.658	0.00484255	-0.146888		0.0010067	-0.177835		1.64434	1.17345	0.72188	2.67521	5.04618	0.371429	0.000581543	9.93483	0.314263	0.0104074	23.4005	0.273202		76.4722	0.207339						4.20613	1.64425	14.2953	7.19152	0.149698	0.0508998	-0.0026798	191.659	0.0165472	-0.202038	537.468	0.00445774	-0.289953
	6.58069	3.85056	1.50559	13.0717	0.0389823	0.139681	261.275	0.0157284	-0.0193319	474.017	0.0048649	-0.148681		0.00100982	-0.180155		1.62424	1.1589	0.712427	2.63992	5.01098	0.370585	0.000646202	9.87503	0.313121	0.0133127	23.2884	0.27206		76.2323	0.206505						4.27839	1.67288	14.5241	7.31188	0.150908	0.0511763	-0.00287416	195.672	0.0166375	-0.203432	549.997	0.00447812	-0.292773
	6.69144	3.91715	1.53207	13.2819	0.0392204	0.139947	266.235	0.015816	-0.019739	483.613	0.00488735	-0.150487		0.00101295	-0.182508		1.6044	1.14448	0.703046	2.60533	4.97603	0.369742	0.000720974	9.81558	0.311979	0.0170255	23.1768	0.270918		75.9931	0.205679						4.35239	1.7023	14.7577	7.43494	0.152242	0.0514535	-0.00306848	199.798	0.0167281	-0.20483	562.886	0.00449858	-0.295626
	6.80471	3.98537	1.5593	13.4966	0.0394598	0.140218	271.318	0.0159041	-0.0201403	493.453	0.0049099	-0.152306		0.00101609	-0.184895		1.58479	1.13019	0.693736	2.57142	4.94132	0.368899	0.000807703	9.75649	0.310838	0.0217573	23.0658	0.269776		75.7546	0.20486						4.42819	1.73255	14.9962	7.56079	0.153713	0.0517312	-0.00326274	204.042	0.0168192	-0.206232	576.146	0.00451913	-0.298511
	6.92055	4.05525	1.5873	13.7157	0.0397004	0.140493	276.529	0.0159926	-0.0205355	503.545	0.00493254	-0.154137		0.00101924	-0.187316		1.56542	1.11603	0.684498	2.53817	4.90684	0.368057	0.000908611	9.69775	0.309696	0.0277683	22.9553	0.268634		75.5169	0.204049						4.50583	1.76367	15.2397	7.6895	0.15533	0.0520095	-0.00345695	208.408	0.0169107	-0.207638	589.79	0.00453977	-0.30143
	7.03906	4.12684	1.61611	13.9395	0.0399422	0.140772	281.872	0.0160816	-0.0209245	513.895	0.00495529	-0.155982		0.0010224	-0.189772		1.54627	1.10199	0.675329	2.50558	4.87261	0.367216	0.00102638	9.63937	0.308556	0.0353772	22.8453	0.267492		75.2799	0.203246						4.58538	1.79568	15.4883	7.82118	0.157107	0.0522883	-0.0036511	212.9	0.0170026	-0.209049	603.832	0.0045605	-0.304382
	7.1603	4.20022	1.64576	14.1681	0.0401853	0.141056	287.351	0.0161711	-0.021307	524.511	0.00497814	-0.157839		0.00102557	-0.192264		1.52732	1.08808	0.66623	2.47361	4.83862	0.366375	0.00116427	9.58133	0.307415	0.0449734	22.7359	0.26635		75.0437	0.20245						4.66691	1.82862	15.7423	7.95589	0.159055	0.0525677	-0.00384519	217.522	0.0170949	-0.210463	618.284	0.00458132	-0.307369
	7.28436	4.27542	1.67628	14.4015	0.0404295	0.141344	292.969	0.016261	-0.0216826	535.403	0.00500109	-0.159709		0.00102875	-0.194794		1.50859	1.07429	0.657198	2.44225	4.80486	0.365534	0.00132621	9.52364	0.306274	0.0570369	22.627	0.265207		74.8082	0.201661						4.75047	1.86253	16.0017	8.09373	0.161189	0.0528477	-0.00403921	222.278	0.0171876	-0.21188	633.162	0.00460222	-0.31039
	7.41132	4.35251	1.7077	14.64	0.040675	0.141637	298.73	0.0163513	-0.0220513	546.577	0.00502414	-0.161591		0.00103194	-0.197361		1.49004	1.06061	0.648235	2.41148	4.77134	0.364694	0.001517	9.46629	0.305134	0.0721719	22.5186	0.264064		74.5734	0.200879						4.83613	1.89745	16.2667	8.2348	0.163522	0.0531281	-0.00423316	227.173	0.0172807	-0.213302	648.479	0.00462322	-0.313445
	7.54127	4.43156	1.74007	14.8836	0.0409217	0.141935	304.64	0.0164421	-0.0224126	558.043	0.0050473	-0.163486		0.00103513	-0.199967		1.47169	1.04705	0.639337	2.38125	4.73805	0.363854	0.00174248	9.40929	0.303994	0.0911751	22.4107	0.262921		74.3394	0.200103						4.92396	1.93341	16.5374	8.37918	0.166072	0.053409	-0.00442704	232.211	0.0173742	-0.214727	664.251	0.0046443	-0.316536
	7.67429	4.51263	1.77341	15.1326	0.0411697	0.142238	310.703	0.0165334	-0.0227664	569.81	0.00507056	-0.165393		0.00103834	-0.202612		1.45352	1.03361	0.630506	2.35156	4.70499	0.363015	0.00200977	9.35262	0.302854	0.115184	22.3033	0.261777		74.1061	0.199334						5.01403	1.97045	16.814	8.52699	0.168854	0.0536904	-0.00462083	237.399	0.0174682	-0.216155	680.494	0.00466548	-0.319661
	7.8105	4.59577	1.80776	15.387	0.0414189	0.142545	316.923	0.0166251	-0.0231124	581.887	0.00509392	-0.167312		0.00104156	-0.205298		1.43552	1.02028	0.62174	2.32237	4.67216	0.362176	0.00232756	9.2963	0.301715	0.146022	22.1964	0.260633		73.8735	0.198571						5.10642	2.00863	17.0966	8.67833	0.171888	0.0539723	-0.00481454	242.74	0.0175625	-0.217587	697.224	0.00468674	-0.322823
	7.94997	4.68108	1.84318	15.647	0.0416693	0.142858	323.304	0.0167173	-0.0234503	594.284	0.00511738	-0.169242		0.00104479	-0.208026		1.4177	1.00705	0.613038	2.29365	4.63956	0.361337	0.00270653	9.24031	0.300575	0.187101	22.0901	0.259487		73.6417	0.197814						5.2012	2.04798	17.3855	8.8333	0.175191	0.0542546	-0.00500816	248.24	0.0176573	-0.219022	714.459	0.0047081	-0.326021
	8.09281	4.7686	1.8797	15.9128	0.0419209	0.143175	329.853	0.01681	-0.0237797	607.011	0.00514095	-0.171184		0.00104802	-0.210795		1.40004	0.993942	0.604399	2.26538	4.60718	0.3605	0.00315972	9.18465	0.299436	0.246123	21.9842	0.258341		73.4106	0.197062						5.29845	2.08855	17.6808	8.99201	0.178785	0.0545373	-0.00520168	253.906	0.0177525	-0.22046	732.216	0.00472955	-0.329255
	8.23912	4.85843	1.91736	16.1844	0.0421738	0.143498	336.574	0.0169031	-0.0241005	620.078	0.00516462	-0.173138		0.00105127	-0.213608		1.38255	0.980936	0.595823	2.23754	4.57504	0.359662	0.00370314	9.12933	0.298297	0.346357	21.8789	0.257194		73.1802	0.196316						5.39826	2.1304	17.9827	9.15458	0.182693	0.0548204	-0.0053951	259.741	0.0178481	-0.2219	750.515	0.00475109	-0.332525
	8.38902	4.95064	1.95621	16.4622	0.042428	0.143825	343.472	0.0169967	-0.0244122	633.496	0.00518839	-0.175103		0.00105453	-0.216464		1.36521	0.968037	0.587309	2.2101	4.54311	0.358825	0.00435644	9.07434	0.297157	0.646646	21.774	0.256046		72.9505	0.195575						5.50071	2.17357	18.2914	9.32113	0.186937	0.0551039	-0.00558842	265.753	0.0179441	-0.223344	769.374	0.00477272	-0.335833
	8.54261	5.0453	1.99631	16.7463	0.0426834	0.144158	350.553	0.0170907	-0.0247147		0.00521227	-0.177079		0.0010578	-0.219366		1.34803	0.955242	0.578856	2.18305	4.51141	0.357989	0.00514374	9.01968	0.296018		21.6697	0.254897		72.7215	0.194839						5.60589	2.21812	18.607	9.49179	0.191543	0.0553877	-0.00578164	271.948	0.0180405	-0.22479	788.815	0.00479444	-0.339178
	8.70001	5.14251	2.0377	17.0367	0.04294	0.144496	357.823	0.0171853	-0.0250075		0.00523626	-0.179066		0.00106107	-0.222314		1.331	0.942549	0.570463	2.15636	4.47992	0.357152	0.00609465	8.96534	0.294879		21.5658	0.253747		72.4933	0.194107						5.7139	2.26411	18.9297	9.66667	0.196538	0.0556719	-0.00597473	278.332	0.0181374	-0.226238	808.857	0.00481625	-0.34256
	8.86134	5.24235	2.08044	17.3338	0.0431979	0.14484	365.288	0.0172803	-0.0252903		0.00526035	-0.181063		0.00106436	-0.225309		1.31412	0.929959	0.562131	2.13001	4.44866	0.356317	0.00724548	8.91133	0.29374		21.4624	0.252595		72.2658	0.19338						5.82483	2.3116	19.2598	9.84593	0.201951	0.0559564	-0.00616771	284.912	0.0182346	-0.227689	829.524	0.00483816	-0.34598
	9.02672	5.34491	2.12458	17.6378	0.043457	0.145188	372.953	0.0173757	-0.0255628		0.00528455	-0.18307		0.00106766	-0.228352		1.29739	0.917468	0.553857	2.10399	4.41761	0.355482	0.00864076	8.85764	0.292601		21.3596	0.251442		72.039	0.192657						5.93879	2.36065	19.5975	10.0297	0.207814	0.0562412	-0.00636057	291.695	0.0183323	-0.229142		0.00486016	-0.349438
	9.19629	5.45029	2.17019	17.9487	0.0437174	0.145543	380.826	0.0174717	-0.0258248		0.00530886	-0.185086		0.00107097	-0.231444		1.2808	0.905077	0.545641	2.07828	4.38678	0.354647	0.010335	8.80427	0.291463		21.2572	0.250288		71.8129	0.191938						6.05587	2.41132	19.943	10.2181	0.214159	0.0565263	-0.0065533	298.689	0.0184304	-0.230597		0.00488226	-0.352935
	9.37017	5.55858	2.21732	18.2669	0.043979	0.145903	388.912	0.0175681	-0.0260757		0.00533327	-0.187113		0.00107428	-0.234585		1.26435	0.892783	0.537484	2.05286	4.35617	0.353812	0.0123947	8.75123	0.290324		21.1553	0.249132		71.5875	0.191222						6.1762	2.46369	20.2965	10.4113	0.221022	0.0568116	-0.0067459	305.9	0.0185289	-0.232053		0.00490445	-0.35647
	9.54852	5.66989	2.26604	18.5924	0.0442419	0.146268	397.218	0.017665	-0.0263153		0.00535779	-0.189148		0.00107761	-0.237778		1.24804	0.880586	0.529383	2.02773	4.32576	0.352979	0.0149011	8.69849	0.289185		21.0539	0.247974		71.3628	0.19051						6.29988	2.51782	20.6583	10.6095	0.22844	0.0570972	-0.00693835	313.337	0.0186278	-0.233512		0.00492673	-0.360043
	9.73146	5.78433	2.31642	18.9257	0.0445061	0.14664	405.753	0.0177624	-0.0265432		0.00538242	-0.191192		0.00108095	-0.241023		1.23186	0.868484	0.521339	2.00287	4.29557	0.352145	0.017953	8.64608	0.288046		20.953	0.246815		71.1388	0.1898						6.42703	2.5738	21.0285	10.8127	0.236454	0.057383	-0.00713067	321.009	0.0187271	-0.234971		0.00494911	-0.363655
	9.91916	5.90201	2.36853	19.2668	0.0447715	0.147017	414.522	0.0178603	-0.026759		0.00540716	-0.193245		0.0010843	-0.244321		1.21582	0.856476	0.51335	1.97828	4.26559	0.351312	0.0216699	8.59397	0.286907		20.8525	0.245653		70.9155	0.189093						6.55778	2.6317	21.4075	11.0213	0.245107	0.057669	-0.00732283	328.923	0.0188269	-0.236432		0.00497158	-0.367306
	10.1118	6.02303	2.42245	19.616	0.0450382	0.1474	423.534	0.0179587	-0.0269623		0.005432	-0.195305		0.00108765	-0.247672		1.19991	0.844561	0.505416	1.95394	4.23582	0.350479	0.0261967	8.54218	0.285768		20.7525	0.24449		70.6929	0.188388						6.69226	2.69161	21.7955	11.2353	0.254446	0.0579551	-0.00751485	337.09	0.0189271	-0.237894		0.00499414	-0.370997
	10.3094	6.14754	2.47824	19.9735	0.0453061	0.147788	432.796	0.0180575	-0.0271528		0.00545696	-0.197373		0.00109102	-0.251079		1.18412	0.832737	0.497537	1.92984	4.20625	0.349647	0.0317078	8.4907	0.284629		20.653	0.243325		70.471	0.187686						6.8306	2.7536	22.1928	11.4549	0.264519	0.0582414	-0.0077067	345.517	0.0190277	-0.239357		0.00501681	-0.374726
	10.5124	6.27564	2.53601	20.3397	0.0455753	0.148183	442.317	0.0181569	-0.0273301		0.00548202	-0.199447		0.0010944	-0.254542		1.16847	0.821004	0.489711	1.90597	4.17689	0.348815	0.0384134	8.43952	0.28349		20.554	0.242158		70.2498	0.186985						6.97293	2.81779	22.5997	11.6804	0.275379	0.0585277	-0.00789839	354.216	0.0191287	-0.24082		0.00503956	-0.378495
	10.7207	6.40748	2.59582	20.7147	0.0458457	0.148584	452.106	0.0182567	-0.0274936		0.0055072	-0.201528		0.00109779	-0.258061		1.15295	0.80936	0.481939	1.88233	4.14774	0.347984	0.0465669	8.38865	0.282351		20.4555	0.240989		70.0293	0.186285						7.11942	2.88425	23.0163	11.9119	0.287083	0.0588142	-0.00808991	363.195	0.0192301	-0.242284		0.00506242	-0.382304
	10.9346	6.54318	2.65778	21.0988	0.0461175	0.148991	462.17	0.018357	-0.0276431		0.00553248	-0.203615		0.00110119	-0.261639		1.13754	0.797805	0.47422	1.85892	4.11879	0.347153	0.0564753	8.33809	0.281212		20.3574	0.239818		69.8095	0.185586						7.2702	2.95309	23.4432	12.1496	0.299689	0.0591008	-0.00828126	372.467	0.019332	-0.243748		0.00508537	-0.386152
	11.1543	6.6829	2.72198	21.4924	0.0463904	0.149405	472.52	0.0184578	-0.027778		0.00555788	-0.205707		0.0011046	-0.265276		1.12227	0.786337	0.466553	1.83572	4.09003	0.346322	0.0685153	8.28783	0.280072		20.2598	0.238644		69.5904	0.184888						7.42544	3.02442	23.8804	12.3937	0.313261	0.0593874	-0.00847242	382.042	0.0194342	-0.245212		0.00510842	-0.390039
	11.38	6.82677	2.78852	21.8956	0.0466647	0.149825	483.165	0.0185591	-0.027898		0.00558339	-0.207804		0.00110802	-0.268972		1.10711	0.774955	0.458937	1.81273	4.06148	0.345492	0.0831596	8.23786	0.278933		20.1626	0.237468		69.3719	0.184191						7.5853	3.09835	24.3285	12.6444	0.327869	0.0596739	-0.0086634	391.931	0.0195369	-0.246676		0.00513156	-0.393966
	11.6119	6.97496	2.85749	22.3089	0.0469402	0.150251	494.114	0.0186609	-0.0280026		0.00560901	-0.209905		0.00111145	-0.27273		1.09207	0.763659	0.451373	1.78995	4.03313	0.344662	0.101026	8.1882	0.277793		20.0659	0.236289		69.1542	0.183493						7.74996	3.17499	24.7876	12.9021	0.343583	0.0599605	-0.00885419	402.146	0.01964	-0.248139		0.0051548	-0.397933
	11.8501	7.12763	2.92903	22.7324	0.047217	0.150684	505.379	0.0187632	-0.0280913		0.00563474	-0.212009		0.00111489	-0.276549		1.07715	0.752446	0.443859	1.76737	4.00498	0.343833	0.122972	8.13883	0.276654		19.9697	0.235108		68.9371	0.182795						7.91959	3.25447	25.2582	13.1668	0.360481	0.0602471	-0.00904478	412.701	0.0197435	-0.249602		0.00517814	-0.401939
	12.095	7.28495	3.00322	23.1666	0.047495	0.151123	516.969	0.018866	-0.0281636		0.00566059	-0.214116		0.00111834	-0.280431		1.06235	0.741316	0.436395	1.74498	3.97702	0.343004	0.150297	8.08976	0.275514		19.8739	0.233925		68.7207	0.182097						8.09439	3.33692	25.7407	13.4389	0.378646	0.0605335	-0.00923517	423.609	0.0198475	-0.251063		0.00520158	-0.405984
	12.3467	7.44709	3.08021	23.6117	0.0477743	0.151569	528.897	0.0189693	-0.0282191		0.00568655	-0.216224		0.00112181	-0.284377		1.04766	0.730269	0.428981	1.72279	3.94925	0.342176	0.185194	8.04098	0.274374		19.7786	0.232738		68.505	0.181397						8.27454	3.42246	26.2352	13.7186	0.398165	0.0608199	-0.00942535	434.883	0.0199518	-0.252523		0.00522511	-0.410069
	12.6055	7.61423	3.16012	24.0681	0.0480549	0.152022	541.173	0.0190732	-0.0282573		0.00571262	-0.218334		0.00112528	-0.288387		1.03309	0.719302	0.421616	1.70079	3.92168	0.341347	0.231913	7.99249	0.273234		19.6838	0.231549		68.2899	0.180696						8.46026	3.51124	26.7424	14.0061	0.419131	0.0611062	-0.00961531	446.538	0.0200566	-0.253982		0.00524875	-0.414193
	12.8717	7.78658	3.24307	24.5362	0.0483368	0.152481	553.809	0.0191775	-0.0282777		0.00573881	-0.220444		0.00112876	-0.292463		1.01863	0.708416	0.4143	1.67898	3.89431	0.34052	0.300285	7.9443	0.272093		19.5894	0.230357		68.0755	0.179993						8.65175	3.60341	27.2625	14.3019	0.441644	0.0613923	-0.00980506	458.589	0.0201618	-0.255438		0.00527248	-0.418356
	13.1454	7.96432	3.32922	25.0163	0.0486199	0.152948	566.819	0.0192823	-0.0282797		0.00576511	-0.222554		0.00113226	-0.296605		1.00427	0.697609	0.407033	1.65734	3.86712	0.339692	0.422379	7.89639	0.270953		19.4954	0.229162		67.8618	0.179288						8.84924	3.69913	27.7959	14.606	0.465809	0.0616782	-0.00999458	471.051	0.0202674	-0.256893		0.00529631	-0.422557
	13.427	8.14767	3.4187	25.5088	0.0489043	0.153421	580.216	0.0193876	-0.0282629		0.00579153	-0.224662		0.00113576	-0.300814		0.990034	0.68688	0.399814	1.63589	3.84012	0.338865	0.782853	7.84877	0.269812		19.4019	0.227964		67.6488	0.178581						9.05297	3.79856	28.3432	14.9189	0.491738	0.0619639	-0.0101839	483.942	0.0203734	-0.258345		0.00532025	-0.426797
	13.7167	8.33685	3.51168	26.0142	0.0491899	0.153902		0.0194935	-0.0282266		0.00581806	-0.226768		0.00113928	-0.30509		0.975901	0.676229	0.392642	1.61462	3.81331	0.338039		7.80143	0.268671		19.3088	0.226763		67.4364	0.17787						9.26317	3.90186	28.9046	15.2408	0.519552	0.0622493	-0.0103729	497.278	0.0204798	-0.259795		0.00534428	-0.431076
	14.0149	8.53208	3.60831	26.5327	0.0494768	0.15439		0.0195998	-0.0281704		0.00584471	-0.228871		0.0011428	-0.309436		0.961875	0.665654	0.385518	1.59351	3.78669	0.337212		7.75438	0.26753		19.2162	0.225559		67.2247	0.177157						9.48009	4.00923	29.4808	15.5721	0.549376	0.0625345	-0.0105617	511.078	0.0205867	-0.261241		0.00536841	-0.435392
	14.3218	8.73361	3.70877	27.0649	0.049765	0.154885		0.0197067	-0.0280937		0.00587147	-0.230969		0.00114634	-0.31385		0.947955	0.655154	0.378441	1.57259	3.76025	0.336386		7.7076	0.266389		19.124	0.224352		67.0137	0.176439						9.70401	4.12085	30.0721	15.9131	0.581346	0.0628194	-0.0107503	525.361	0.020694	-0.262685		0.00539265	-0.439746
	14.6377	8.94168	3.81323	27.6112	0.0500545	0.155388		0.0198141	-0.0279958		0.00589835	-0.233062		0.00114989	-0.318334		0.934139	0.644729	0.371411	1.55183	3.73399	0.335561		7.66111	0.265247		19.0323	0.223142		66.8033	0.175718						9.9352	4.23692	30.6791	16.2641	0.615605	0.0631039	-0.0109386	540.146	0.0208016	-0.264124		0.00541698	-0.444137
	14.963	9.15655	3.92189	28.1721	0.0503452	0.155898		0.019922	-0.0278763		0.00592535	-0.235148		0.00115344	-0.322889		0.920426	0.634378	0.364427	1.53124	3.70792	0.334736		7.61489	0.264105		18.9409	0.221928		66.5935	0.174992						10.1739	4.35765	31.3023	16.6256	0.652305	0.063388	-0.0111266	555.455	0.0209097	-0.26556		0.00544142	-0.448564
	15.298	9.3785	4.03494	28.748	0.0506372	0.156416		0.0200304	-0.0277344		0.00595247	-0.237227		0.00115701	-0.327514		0.906815	0.624101	0.35749	1.51081	3.68203	0.333911		7.56895	0.262963		18.8501	0.220711		66.3845	0.174261						10.4206	4.48326	31.9422	16.9978	0.691608	0.0636718	-0.0113144	571.309	0.0210182	-0.266991		0.00546596	-0.453028
	15.6431	9.6078	4.15259	29.3394	0.0509304	0.156941		0.0201393	-0.0275696		0.0059797	-0.239296		0.00116059	-0.332211		0.893304	0.613895	0.350599	1.49055	3.65632	0.333087		7.52329	0.261821		18.7596	0.21949		66.176	0.173525						10.6753	4.61399	32.5994	17.3813	0.733685	0.0639551	-0.0115019	587.731	0.0211272	-0.268417		0.0054906	-0.457527
	15.9987	9.84476	4.27506	29.9469	0.0512249	0.157474		0.0202488	-0.0273813		0.00600706	-0.241355		0.00116419	-0.336979		0.879893	0.603762	0.343754	1.47044	3.6308	0.332263		7.4779	0.260678		18.6696	0.218266		65.9683	0.172783						10.9386	4.75006	33.2743	17.7763	0.778719	0.0642379	-0.0116891	604.746	0.0212365	-0.269838		0.00551534	-0.462061
	16.3651	10.0897	4.40258	30.571	0.0515207	0.158016		0.0203588	-0.0271688		0.00603453	-0.243403		0.00116779	-0.341819		0.86658	0.593699	0.336955	1.4505	3.60544	0.331439		7.43278	0.259535		18.58	0.217038		65.7612	0.172035						11.2108	4.89175	33.9677	18.1834	0.8269	0.0645202	-0.0118761	622.378	0.0213463	-0.271254		0.00554018	-0.466629
	16.7427	10.3429	4.53538	31.2122	0.0518177	0.158565		0.0204693	-0.0269314		0.00606212	-0.245438		0.0011714	-0.346731		0.853364	0.583706	0.330202	1.43071	3.58027	0.330616		7.38793	0.258392		18.4909	0.215807		65.5547	0.171281						11.4921	5.03931	34.6802	18.603	0.878435	0.064802	-0.0120627	640.654	0.0214564	-0.272664		0.00556513	-0.471231
	17.132	10.6047	4.67373	31.8711	0.052116	0.159122		0.0205803	-0.0266685		0.00608983	-0.247458		0.00117502	-0.351716		0.840244	0.573782	0.323495	1.41108	3.55527	0.329793		7.34335	0.257249		18.4021	0.214572		65.3489	0.170519						11.783	5.19304	35.4123	19.0356	0.933539	0.0650832	-0.012249	659.602	0.021567	-0.274068		0.00559018	-0.475865
	17.5334	10.8756	4.8179	32.5483	0.0524156	0.159687		0.0206919	-0.0263794		0.00611767	-0.249462		0.00117866	-0.356772		0.827219	0.563928	0.316833	1.3916	3.53044	0.32897		7.29904	0.256105		18.3138	0.213333		65.1437	0.169751						12.084	5.35322	36.1648	19.4816	0.992442	0.0653637	-0.0124351	679.251	0.021678	-0.275465		0.00561534	-0.480532
	17.9473	11.1557	4.96815	33.2445	0.0527164	0.160261		0.020804	-0.0260634		0.00614562	-0.251449		0.00118231	-0.361901		0.814288	0.554141	0.310218	1.37227	3.50579	0.328148		7.25499	0.254961		18.2259	0.212091		64.9391	0.168974						12.3953	5.52016	36.9384	19.9415	1.05538	0.0656436	-0.0126208	699.633	0.0217894	-0.276855		0.0056406	-0.485229
	18.3743	11.4457	5.12478	33.9603	0.0530185	0.160843		0.0209166	-0.0257197		0.00617369	-0.253417		0.00118596	-0.367102		0.801449	0.544423	0.303648	1.35309	3.48131	0.327326		7.2112	0.253817		18.1384	0.210844		64.7352	0.16819						12.7174	5.6942	37.7336	20.4159	1.12263	0.0659229	-0.0128062		0.0219012	-0.278238		0.00566596	-0.489957
	18.8148	11.7457	5.28811	34.6963	0.0533218	0.161434		0.0210297	-0.0253477		0.00620189	-0.255364		0.00118963	-0.372375		0.788702	0.534771	0.297124	1.33406	3.457	0.326505		7.16768	0.252672		18.0514	0.209594		64.532	0.167397						13.0508	5.87568	38.5515	20.9053	1.19444	0.0662013	-0.0129912		0.0220134	-0.279613		0.00569143	-0.494713
	19.2693	12.0563	5.45846	35.4533	0.0536264	0.162034		0.0211434	-0.0249465		0.00623021	-0.257288		0.00119331	-0.377719		0.776046	0.525185	0.290647	1.31517	3.43286	0.325684		7.12441	0.251527		17.9647	0.20834		64.3293	0.166595						13.3959	6.06495	39.3925	21.4104	1.2711	0.0664791	-0.013176		0.022126	-0.280979		0.00571701	-0.499497
	19.7385	12.378	5.63616	36.2319	0.0539322	0.162642		0.0212577	-0.0245154		0.00625865	-0.259187		0.001197	-0.383133		0.763479	0.515666	0.284215	1.29643	3.40889	0.324863		7.08141	0.250382		17.8785	0.207082		64.1274	0.165783						13.7533	6.2624	40.2577	21.9316	1.35293	0.066756	-0.0133604		0.022239	-0.282337		0.00574269	-0.504308
	20.2227	12.7111	5.82159	37.033	0.0542393	0.163259		0.0213724	-0.0240536		0.00628722	-0.261061		0.0012007	-0.388618		0.751001	0.506212	0.277831	1.27782	3.38509	0.324042		7.03866	0.249236		17.7927	0.205821		63.926	0.164962						14.1234	6.46843	41.1478	22.4697	1.44023	0.067032	-0.0135444		0.0223525	-0.283685		0.00576847	-0.509144
	20.7227	13.0561	6.0151	37.8573	0.0545477	0.163885		0.0214877	-0.0235604		0.00631591	-0.262905		0.00120442	-0.394172		0.738611	0.496823	0.271493	1.25936	3.36145	0.323222		6.99617	0.24809		17.7073	0.204555		63.7253	0.164131						14.5068	6.68345	42.0637	23.0252	1.53335	0.0673072	-0.0137281		0.0224663	-0.285023		0.00579436	-0.514003
	21.239	13.4137	6.21711	38.7056	0.0548572	0.16452		0.0216036	-0.0230348		0.00634472	-0.264719		0.00120814	-0.399793		0.726308	0.487499	0.265202	1.24104	3.33798	0.322403		6.95393	0.246944		17.6223	0.203285		63.5252	0.163289						14.9041	6.9079	43.0063	23.5989	1.63265	0.0675814	-0.0139114		0.0225805	-0.286351		0.00582036	-0.518886
	21.7723	13.7842	6.42801	39.5788	0.055168	0.165164		0.02172	-0.0224761		0.00637366	-0.266501		0.00121188	-0.405482		0.714091	0.47824	0.258959	1.22285	3.31467	0.321583		6.91195	0.245797		17.5377	0.202011		63.3257	0.162437						15.3158	7.14224	43.9765	24.1915	1.73849	0.0678546	-0.0140944		0.0226952	-0.287668		0.00584646	-0.523789
	22.3233	14.1682	6.64826	40.4777	0.0554801	0.165818		0.0218369	-0.0218834		0.00640273	-0.268247		0.00121563	-0.411236		0.70196	0.469044	0.252764	1.2048	3.29152	0.320764		6.87022	0.244651		17.4535	0.200733		63.1268	0.161573						15.7425	7.38696	44.9753	24.8037	1.85129	0.0681268	-0.014277		0.0228102	-0.288974		0.00587268	-0.528712
	22.8926	14.5664	6.87831	41.4033	0.0557934	0.166481		0.0219544	-0.0212559		0.00643192	-0.269956		0.00121939	-0.417055		0.689913	0.459912	0.246617	1.18688	3.26854	0.319945		6.82873	0.243503		17.3697	0.199451		62.9286	0.160697						16.1849	7.64257	46.0037	25.4362	1.97144	0.068398	-0.0144592		0.0229257	-0.290268		0.00589899	-0.533653
	23.4809	14.9793	7.11864	42.3565	0.0561079	0.167153		0.0220724	-0.0205926		0.00646123	-0.271626		0.00122316	-0.422935		0.67795	0.450843	0.240519	1.16909	3.24571	0.319127		6.7875	0.242356		17.2863	0.198164		62.731	0.159809						16.6437	7.90959	47.0628	26.0899	2.0994	0.0686681	-0.014641		0.0230415	-0.29155		0.00592542	-0.538609
	24.089	15.4076	7.36974	43.3382	0.0564236	0.167836		0.0221909	-0.0198925		0.00649067	-0.273253		0.00122694	-0.428875		0.66607	0.441838	0.234471	1.15144	3.22305	0.318309		6.74651	0.241208		17.2033	0.196874		62.534	0.158908						17.1195	8.18861	48.1536	26.7656	2.23563	0.068937	-0.0148224		0.0231577	-0.292819		0.00595196	-0.543579
	24.7178	15.8519	7.63217	44.3496	0.0567406	0.168528		0.0223101	-0.0191549		0.00652024	-0.274835		0.00123073	-0.434874		0.654273	0.432897	0.228473	1.13391	3.20054	0.317491		6.70577	0.24006		17.1206	0.195579		62.3376	0.157995						17.6132	8.48019	49.2773	27.4642	2.38062	0.0692047	-0.0150034		0.0232744	-0.294074		0.0059786	-0.548562
	25.3679	16.3129	7.90646	45.3915	0.0570588	0.16923		0.0224297	-0.0183788		0.00654994	-0.276369		0.00123454	-0.440928		0.642557	0.424018	0.222525	1.11651	3.17819	0.316674		6.66527	0.238911		17.0384	0.19428		62.1418	0.157069						18.1254	8.78496	50.435	28.1865	2.53487	0.0694711	-0.015184		0.0233914	-0.295315		0.00600535	-0.553554
[truncated: 83 more rows]
[truncated: 18 more columns]

## Sheet: Fig. 3a
Fig. 3a
	ρ (mol l⁻¹)	T (K)
[truncated: 29 more rows]

## Sheet: Fig. 3b
Fig. 3b
[truncated: 30 more rows]

## Sheet: Fig. 3c
Fig. 3c
[truncated: 30 more rows]

[truncated: 47 more sheets: Fig. 3d, Fig. 4a, Fig. 4b, Fig. 4c, Fig. 4d, Fig. 4e, Fig. 4f, Fig. 4g, Fig. 4h, Fig. 4i, Fig. 4j, Fig. 4k, Fig. 4l, Fig. 5a, Fig. 5b, Fig. 5c, Fig. 6a, Fig. 6b, Fig. 6c, Fig. 7a …]
